# Supplementary material for: Engineering the Thermometric Response of Dinuclear EuIII Complexes via Terminal Ligand-Induced Nonradiative Processes
Source: ACS Omega. 2026 Apr 16;11(16):24449–60. doi: 10.1021/acsomega.6c00433 (PMC13129865; doi:10.1021/acsomega.6c00433)
Supplement: Supplementary file 2 [file ao6c00433_si_002.cif]

data_flavia_2_eu2_bpm_a
_audit_creation_date               2026-02-12
_audit_creation_method
;
Olex2 1.5
(compiled 2025.07.13 svn.rb7424aed for OlexSys, GUI svn.r7314)
;
_shelx_SHELXL_version_number       '2019/3'
_audit_contact_author_address      ?
_audit_contact_author_email        ?
_audit_contact_author_name         ''
_audit_contact_author_phone        ?
_publ_contact_author_id_orcid      ?
_publ_section_references
;
Dolomanov, O.V., Bourhis, L.J., Gildea, R.J, Howard, J.A.K. & Puschmann, H.
 (2009), J. Appl. Cryst. 42, 339-341.

Sheldrick, G.M. (2015). Acta Cryst. A71, 3-8.

Sheldrick, G.M. (2015). Acta Cryst. C71, 3-8.
;
_chemical_name_common              ?
_chemical_name_systematic          ?
_chemical_formula_moiety           'C98 H72 Eu2 N4 O12'
_chemical_formula_sum              'C98 H72 Eu2 N4 O12'
_chemical_formula_weight           1801.51
_chemical_melting_point            ?
loop_
  _atom_type_symbol
  _atom_type_description
  _atom_type_scat_dispersion_real
  _atom_type_scat_dispersion_imag
  _atom_type_scat_source
 'C' 'C' 0.0033 0.0016 'International Tables Vol C Tables 4.2.6.8 and 6.1.1.4'
 'H' 'H' 0.0000 0.0000 'International Tables Vol C Tables 4.2.6.8 and 6.1.1.4'
 'Eu' 'Eu' -0.1578 3.6682
 'International Tables Vol C Tables 4.2.6.8 and 6.1.1.4'
 'N' 'N' 0.0061 0.0033 'International Tables Vol C Tables 4.2.6.8 and 6.1.1.4'
 'O' 'O' 0.0106 0.0060 'International Tables Vol C Tables 4.2.6.8 and 6.1.1.4'

_shelx_space_group_comment
;
The symmetry employed for this shelxl refinement is uniquely defined
by the following loop, which should always be used as a source of
symmetry information in preference to the above space-group names.
They are only intended as comments.
;
_space_group_crystal_system        'monoclinic'
_space_group_IT_number             14
_space_group_name_H-M_alt          'P 1 21/n 1'
_space_group_name_Hall             '-P 2yn'
loop_
  _space_group_symop_operation_xyz
 'x, y, z'
 '-x+1/2, y+1/2, -z+1/2'
 '-x, -y, -z'
 'x-1/2, -y-1/2, z-1/2'

_cell_length_a                     13.309(4)
_cell_length_b                     14.468(6)
_cell_length_c                     21.950(5)
_cell_angle_alpha                  90
_cell_angle_beta                   102.804(12)
_cell_angle_gamma                  90
_cell_volume                       4122(2)
_cell_formula_units_Z              2
_cell_measurement_reflns_used      9142
_cell_measurement_temperature      200.00
_cell_measurement_theta_max        21.889
_cell_measurement_theta_min        2.163
_shelx_estimated_absorpt_T_max     0.954
_shelx_estimated_absorpt_T_min     0.884
_exptl_absorpt_coefficient_mu      1.574
_exptl_absorpt_correction_T_max    0.7454
_exptl_absorpt_correction_T_min    0.6165
_exptl_absorpt_correction_type     multi-scan
_exptl_absorpt_process_details
;
SADABS-2016/2 (Bruker,2016/2) was used for absorption correction.
wR2(int) was 0.1053 before and 0.0736 after correction.
The Ratio of minimum to maximum transmission is 0.8271.
The \l/2 correction factor is Not present.
;
_exptl_absorpt_special_details     ?
_exptl_crystal_colour              'clear light colourless'
_exptl_crystal_colour_lustre       clear
_exptl_crystal_colour_modifier     light
_exptl_crystal_colour_primary      colourless
_exptl_crystal_density_diffrn      1.452
_exptl_crystal_density_meas        ?
_exptl_crystal_density_method      ?
_exptl_crystal_description         block
_exptl_crystal_F_000               1820
_exptl_crystal_preparation        
 'Crystallized from the reaction mixture in MeOH'
_exptl_crystal_size_max            0.08
_exptl_crystal_size_mid            0.05
_exptl_crystal_size_min            0.03
_exptl_transmission_factor_max     ?
_exptl_transmission_factor_min     ?
_diffrn_reflns_av_R_equivalents    0.0993
_diffrn_reflns_av_unetI/netI       0.0532
_diffrn_reflns_Laue_measured_fraction_full  0.999
_diffrn_reflns_Laue_measured_fraction_max  0.999
_diffrn_reflns_limit_h_max         15
_diffrn_reflns_limit_h_min         -16
_diffrn_reflns_limit_k_max         17
_diffrn_reflns_limit_k_min         -17
_diffrn_reflns_limit_l_max         26
_diffrn_reflns_limit_l_min         -26
_diffrn_reflns_number              79326
_diffrn_reflns_point_group_measured_fraction_full  0.999
_diffrn_reflns_point_group_measured_fraction_max  0.999
_diffrn_reflns_theta_full          25.242
_diffrn_reflns_theta_max           25.681
_diffrn_reflns_theta_min           1.903
_diffrn_ambient_temperature        200.00
_diffrn_detector_area_resol_mean   7.4
_diffrn_measured_fraction_theta_full  0.999
_diffrn_measured_fraction_theta_max  0.999
_diffrn_measurement_device_type    'Bruker D8 PhotonIII Mo'
_diffrn_measurement_method         'omega and theta scans'
_diffrn_radiation_type             MoK\a
_diffrn_radiation_wavelength       0.71073
_diffrn_source                     'Microfocus'
_diffrn_source_current             1.4
_diffrn_source_power               0.07
_diffrn_source_voltage             50.0
_reflns_Friedel_coverage           0.000
_reflns_Friedel_fraction_full      .
_reflns_Friedel_fraction_max       .
_reflns_number_gt                  5744
_reflns_number_total               7815
_reflns_special_details
;
 Reflections were merged by SHELXL according to the crystal
 class for the calculation of statistics and refinement.
 
 _reflns_Friedel_fraction is defined as the number of unique
 Friedel pairs measured divided by the number that would be
 possible theoretically, ignoring centric projections and
 systematic absences.
;
_reflns_threshold_expression       'I > 2\s(I)'
_computing_cell_refinement         'SAINT V8.40B (?, 2016)'
_computing_data_collection         ?
_computing_data_reduction          'SAINT V8.40B (?, 2016)'
_computing_molecular_graphics      'Olex2 1.5 (Dolomanov et al., 2009)'
_computing_publication_material    'Olex2 1.5 (Dolomanov et al., 2009)'
_computing_structure_refinement    'SHELXL 2019/3 (Sheldrick, 2015)'
_computing_structure_solution      'SHELXT  (Sheldrick, 2015)'
_refine_diff_density_max           1.096
_refine_diff_density_min           -0.545
_refine_diff_density_rms           0.081
_refine_ls_extinction_coef         .
_refine_ls_extinction_method       none
_refine_ls_goodness_of_fit_ref     1.026
_refine_ls_hydrogen_treatment      constr
_refine_ls_matrix_type             full
_refine_ls_number_parameters       645
_refine_ls_number_reflns           7815
_refine_ls_number_restraints       188
_refine_ls_R_factor_all            0.0612
_refine_ls_R_factor_gt             0.0366
_refine_ls_restrained_S_all        1.024
_refine_ls_shift/su_max            0.002
_refine_ls_shift/su_mean           0.000
_refine_ls_structure_factor_coef   Fsqd
_refine_ls_weighting_details      
 'w=1/[\s^2^(Fo^2^)+(0.0241P)^2^+3.8261P] where P=(Fo^2^+2Fc^2^)/3'
_refine_ls_weighting_scheme        calc
_refine_ls_wR_factor_gt            0.0697
_refine_ls_wR_factor_ref           0.0817
_refine_special_details
;
THe compound exhibited structural disorder, and some constraints and
restraints on the phenyl rings, and nearby fragments were applied. 
In particular, the phenyl bound to C32, C33, C14 and C34, 
were each characterized by two images that were refined 
with 0.62/0.38 (C103/C10b, C104/C10c and C44/C44a) and
0.51/0.49 (C102/C10a) site occupancy factors. During refinement,
all the aromatic rings were modelled with constraints that
assumed the presence of an idealized hexagon. Additional restraints
were required to avoid the presence of adjacent carbon having too
different anisotropic displacement parameters. The restraints were 
applied on five phenyl rings having the following carbon atoms 
C43, C44, C10c, C102, C10b. For the same disordered fragments,
we applied distance restraints on the bonds connecting the phenyl 
ring with the carbonyl groups.
;
_olex2_refinement_description
;
1. Fixed Uiso
 At 1.2 times of:
  All C(H) groups
2. Restrained distances
 C44A-C14 = C44-C14 = C34-C10C = C34-C104 = C32-C102 = C32-C10A = C33-C103 =
 C33-C10B
 1.5 with sigma of 0.01
3. Uiso/Uaniso restraints and constraints
C10B \\sim C12B \\sim C13B \\sim C14B \\sim C15B \\sim C11B: within 1.7A with
sigma of 0.02 and sigma for terminal atoms of 0.04 within 1.7A
C44 \\sim C54 \\sim C64 \\sim C74 \\sim C84 \\sim C94: within 1.7A with sigma
of 0.01 and sigma for terminal atoms of 0.02 within 1.7A
C10C \\sim C11C \\sim C12C \\sim C13C \\sim C14C \\sim C15C: within 1.7A with
sigma of 0.02 and sigma for terminal atoms of 0.04 within 1.7A
C102 \\sim C112 \\sim C122 \\sim C132 \\sim C142 \\sim C152: within 1.7A with
sigma of 0.02 and sigma for terminal atoms of 0.04 within 1.7A
C43 \\sim C53 \\sim C63 \\sim C73 \\sim C83 \\sim C93: within 1.7A with sigma
of 0.02 and sigma for terminal atoms of 0.04 within 1.7A
4. Others
 Sof(C10A)=Sof(C11A)=Sof(H11A)=Sof(C12A)=Sof(H12A)=Sof(C13A)=Sof(H13A)=
 Sof(C14A)=Sof(H14A)=Sof(C15A)=Sof(H15A)=1-FVAR(1)
 Sof(C102)=Sof(C112)=Sof(H112)=Sof(C122)=Sof(H122)=Sof(C132)=Sof(H132)=
 Sof(C142)=Sof(H142)=Sof(C152)=Sof(H152)=FVAR(1)
 Sof(C44)=Sof(C94)=Sof(H94)=Sof(C84)=Sof(H84)=Sof(C74)=Sof(H74)=Sof(C64)=
 Sof(H64)=Sof(C54)=Sof(H54)=Sof(C10C)=Sof(C15C)=Sof(H15C)=Sof(C14C)=Sof(H14C)=
 Sof(C13C)=Sof(H13C)=Sof(C12C)=Sof(H12C)=Sof(C11C)=Sof(H11C)=Sof(C10B)=
 Sof(C15B)=Sof(H15B)=Sof(C14B)=Sof(H14B)=Sof(C13B)=Sof(H13B)=Sof(C12B)=
 Sof(H12B)=Sof(C11B)=Sof(H11B)=1-FVAR(2)
 Sof(C103)=Sof(C153)=Sof(H153)=Sof(C143)=Sof(H143)=Sof(C133)=Sof(H133)=
 Sof(C123)=Sof(H123)=Sof(C113)=Sof(H113)=Sof(C104)=Sof(C154)=Sof(H154)=
 Sof(C144)=Sof(H144)=Sof(C134)=Sof(H134)=Sof(C124)=Sof(H124)=Sof(C114)=
 Sof(H114)=Sof(C44A)=Sof(C94A)=Sof(H94A)=Sof(C84A)=Sof(H84A)=Sof(C74A)=
 Sof(H74A)=Sof(C64A)=Sof(H64A)=Sof(C54A)=Sof(H54A)=FVAR(2)
5.a Aromatic/amide H refined with riding coordinates:
 C31(H31), C41(H41), C22(H22), C52(H52), C53(H53), C23(H23), C51(H51),
 C94(H94), C84(H84), C74(H74), C64(H64), C54(H54), C62(H62), C72(H72),
 C153(H153), C143(H143), C133(H133), C123(H123), C113(H113), C93(H93), C24(H24),
  C63(H63), C92(H92), C82(H82), C83(H83), C73(H73), C112(H112), C122(H122),
 C132(H132), C142(H142), C152(H152), C11A(H11A), C12A(H12A), C13A(H13A),
 C14A(H14A), C15A(H15A), C154(H154), C144(H144), C134(H134), C124(H124),
 C114(H114), C15C(H15C), C14C(H14C), C13C(H13C), C12C(H12C), C11C(H11C),
 C15B(H15B), C14B(H14B), C13B(H13B), C12B(H12B), C11B(H11B), C94A(H94A),
 C84A(H84A), C74A(H74A), C64A(H64A), C54A(H54A)
5.b Fitted hexagon refined as free rotating group:
 C44(C94,C84,C74,C64,C54), C103(C153,C143,C133,C123,C113), C102(C112,C122,C132,
 C142,C152), C10A(C11A,C12A,C13A,C14A,C15A), C104(C154,C144,C134,C124,C114),
 C10C(C15C,C14C,C13C,C12C,C11C), C10B(C15B,C14B,C13B,C12B,C11B), C44A(C94A,C84A,
 C74A,C64A,C54A)
;
_atom_sites_solution_hydrogens     geom
_atom_sites_solution_primary       dual
_atom_sites_solution_secondary     ?
loop_
  _atom_site_label
  _atom_site_type_symbol
  _atom_site_fract_x
  _atom_site_fract_y
  _atom_site_fract_z
  _atom_site_U_iso_or_equiv
  _atom_site_adp_type
  _atom_site_occupancy
  _atom_site_site_symmetry_order
  _atom_site_calc_flag
  _atom_site_refinement_flags_posn
  _atom_site_refinement_flags_adp
  _atom_site_refinement_flags_occupancy
  _atom_site_disorder_assembly
  _atom_site_disorder_group
 Eu Eu 0.24898(2) 0.42523(2) 0.44247(2) 0.03943(8) Uani 1 1 d . . . . .
 O24 O 0.3712(2) 0.35570(19) 0.39583(13) 0.0476(7) Uani 1 1 d . . . . .
 O14 O 0.2929(2) 0.27508(18) 0.48516(13) 0.0490(7) Uani 1 1 d . . . . .
 O12 O 0.1703(2) 0.41516(17) 0.52635(13) 0.0470(7) Uani 1 1 d . . . . .
 O23 O 0.2071(2) 0.49366(19) 0.34422(15) 0.0530(8) Uani 1 1 d . . . . .
 O13 O 0.1137(2) 0.33867(17) 0.37972(13) 0.0444(7) Uani 1 1 d . . . . .
 O22 O 0.1950(2) 0.57186(17) 0.46334(14) 0.0484(7) Uani 1 1 d . . . . .
 N21 N 0.4118(2) 0.4399(2) 0.53722(15) 0.0399(8) Uani 1 1 d . . . . .
 N61 N 0.5934(3) 0.4601(2) 0.56678(16) 0.0434(8) Uani 1 1 d . . . . .
 C11 C 0.5014(3) 0.4724(3) 0.52893(18) 0.0381(9) Uani 1 1 d . . . . .
 C31 C 0.4153(3) 0.3917(3) 0.58990(19) 0.0460(10) Uani 1 1 d . . . . .
 H31 H 0.352907 0.369151 0.598557 0.055 Uiso 1 1 calc R U . . .
 C41 C 0.5061(3) 0.3744(3) 0.6314(2) 0.0526(11) Uani 1 1 d . . . . .
 H41 H 0.507952 0.339518 0.668296 0.063 Uiso 1 1 calc R U . . .
 C12 C 0.1281(3) 0.4688(3) 0.55956(19) 0.0399(9) Uani 1 1 d . . . . .
 C42 C 0.0998(3) 0.4257(3) 0.61516(19) 0.0433(10) Uani 1 1 d . . . . .
 C22 C 0.1112(3) 0.5622(3) 0.54666(19) 0.0456(10) Uani 1 1 d . . . . .
 H22 H 0.074711 0.596380 0.571762 0.055 Uiso 1 1 calc R U . . .
 C13 C 0.0808(3) 0.3307(3) 0.3214(2) 0.0451(10) Uani 1 1 d . . . . .
 C52 C 0.0763(3) 0.4765(3) 0.6637(2) 0.0533(11) Uani 1 1 d . . . . .
 H52 H 0.077025 0.542133 0.662026 0.064 Uiso 1 1 calc R U . . .
 C53 C -0.0097(4) 0.1833(3) 0.3348(2) 0.0613(13) Uani 1 1 d . U . . .
 H53 H 0.039765 0.173509 0.372658 0.074 Uiso 1 1 calc R U . . .
 C43 C -0.0033(3) 0.2614(3) 0.2997(2) 0.0516(11) Uani 1 1 d . U . . .
 C33 C 0.1752(3) 0.4624(3) 0.2897(2) 0.0505(11) Uani 1 1 d D . . . .
 C34 C 0.4474(3) 0.3025(3) 0.4142(2) 0.0491(11) Uani 1 1 d D . . . .
 C23 C 0.1149(4) 0.3827(3) 0.2760(2) 0.0533(12) Uani 1 1 d . . . . .
 H23 H 0.096147 0.362734 0.233715 0.064 Uiso 1 1 calc R U . . .
 C51 C 0.5948(3) 0.4093(3) 0.6177(2) 0.0533(12) Uani 1 1 d . . . . .
 H51 H 0.659039 0.396918 0.645435 0.064 Uiso 1 1 calc R U . . .
 C44 C 0.3933(19) 0.1468(10) 0.5388(9) 0.070(5) Uani 0.38(2) 1 d DG U P A 1
 C94 C 0.3055(18) 0.1202(11) 0.5587(9) 0.077(5) Uani 0.38(2) 1 d G U P A 1
 H94 H 0.243355 0.154253 0.545836 0.093 Uiso 0.38(2) 1 calc R U P A 1
 C84 C 0.3085(18) 0.0437(11) 0.5974(8) 0.084(5) Uani 0.38(2) 1 d G U P A 1
 H84 H 0.248468 0.025515 0.610980 0.100 Uiso 0.38(2) 1 calc R U P A 1
 C74 C 0.399(2) -0.0061(8) 0.6162(7) 0.076(5) Uani 0.38(2) 1 d G U P A 1
 H74 H 0.401452 -0.058398 0.642636 0.092 Uiso 0.38(2) 1 calc R U P A 1
 C64 C 0.4872(19) 0.0205(10) 0.5963(7) 0.087(5) Uani 0.38(2) 1 d G U P A 1
 H64 H 0.549325 -0.013574 0.609148 0.104 Uiso 0.38(2) 1 calc R U P A 1
 C54 C 0.4842(18) 0.0970(11) 0.5576(7) 0.082(5) Uani 0.38(2) 1 d G U P A 1
 H54 H 0.544214 0.115163 0.544003 0.098 Uiso 0.38(2) 1 calc R U P A 1
 C14 C 0.3723(4) 0.2240(3) 0.49322(19) 0.0530(11) Uani 1 1 d D . . . .
 C62 C 0.0516(4) 0.4326(4) 0.7146(2) 0.0665(14) Uani 1 1 d . . . . .
 H62 H 0.036929 0.468302 0.747854 0.080 Uiso 1 1 calc R U . . .
 C72 C 0.0482(4) 0.3376(4) 0.7172(3) 0.0749(16) Uani 1 1 d . . . . .
 H72 H 0.030820 0.307609 0.752030 0.090 Uiso 1 1 calc R U . . .
 C103 C 0.2023(10) 0.5256(7) 0.2424(4) 0.049(3) Uani 0.62(2) 1 d DG . P A 1
 C153 C 0.2382(12) 0.4893(5) 0.1926(5) 0.077(4) Uani 0.62(2) 1 d G . P A 1
 H153 H 0.246099 0.424428 0.189061 0.092 Uiso 0.62(2) 1 calc R U P A 1
 C143 C 0.2625(13) 0.5481(5) 0.1478(6) 0.085(5) Uani 0.62(2) 1 d G . P A 1
 H143 H 0.286980 0.523315 0.113735 0.102 Uiso 0.62(2) 1 calc R U P A 1
 C133 C 0.2509(9) 0.6430(5) 0.1529(5) 0.064(3) Uani 0.62(2) 1 d G . P A 1
 H133 H 0.267464 0.683190 0.122343 0.077 Uiso 0.62(2) 1 calc R U P A 1
 C123 C 0.2150(10) 0.6793(5) 0.2028(5) 0.055(3) Uani 0.62(2) 1 d G . P A 1
 H123 H 0.207067 0.744181 0.206277 0.065 Uiso 0.62(2) 1 calc R U P A 1
 C113 C 0.1907(12) 0.6205(8) 0.2475(5) 0.050(3) Uani 0.62(2) 1 d G . P A 1
 H113 H 0.166185 0.645296 0.281604 0.060 Uiso 0.62(2) 1 calc R U P A 1
 C32 C 0.1444(3) 0.6090(2) 0.4993(2) 0.0461(10) Uani 1 1 d D . . . .
 C93 C -0.0784(4) 0.2761(4) 0.2452(2) 0.0647(13) Uani 1 1 d . U . . .
 H93 H -0.075875 0.330124 0.220975 0.078 Uiso 1 1 calc R U . . .
 C24 C 0.4519(4) 0.2379(3) 0.4625(2) 0.0604(13) Uani 1 1 d . . . . .
 H24 H 0.512572 0.201786 0.474896 0.072 Uiso 1 1 calc R U . . .
 C63 C -0.0872(5) 0.1190(4) 0.3153(3) 0.0855(18) Uani 1 1 d . U . . .
 H63 H -0.090120 0.064423 0.338973 0.103 Uiso 1 1 calc R U . . .
 C92 C 0.0955(4) 0.3305(3) 0.6187(2) 0.0606(13) Uani 1 1 d . . . . .
 H92 H 0.110337 0.294266 0.585690 0.073 Uiso 1 1 calc R U . . .
 C82 C 0.0700(4) 0.2867(4) 0.6692(3) 0.0773(16) Uani 1 1 d . . . . .
 H82 H 0.067709 0.221162 0.670509 0.093 Uiso 1 1 calc R U . . .
 C83 C -0.1550(5) 0.2135(5) 0.2268(3) 0.0870(18) Uani 1 1 d . U . . .
 H83 H -0.205646 0.224339 0.189583 0.104 Uiso 1 1 calc R U . . .
 C73 C -0.1609(5) 0.1355(5) 0.2606(3) 0.091(2) Uani 1 1 d . U . . .
 H73 H -0.215101 0.092485 0.246840 0.109 Uiso 1 1 calc R U . . .
 C102 C 0.1055(10) 0.7079(4) 0.4858(6) 0.046(3) Uani 0.489(17) 1 d DG U P B 2
 C112 C 0.1463(11) 0.7534(5) 0.4411(5) 0.059(4) Uani 0.489(17) 1 d G U P B 2
 H112 H 0.194153 0.722666 0.421733 0.071 Uiso 0.489(17) 1 calc R U P B 2
 C122 C 0.1172(13) 0.8438(5) 0.4246(5) 0.090(5) Uani 0.489(17) 1 d G U P B 2
 H122 H 0.145118 0.874945 0.393954 0.108 Uiso 0.489(17) 1 calc R U P B 2
 C132 C 0.0472(13) 0.8888(4) 0.4528(5) 0.089(5) Uani 0.489(17) 1 d G U P B 2
 H132 H 0.027301 0.950620 0.441555 0.106 Uiso 0.489(17) 1 calc R U P B 2
 C142 C 0.0063(10) 0.8433(6) 0.4976(5) 0.074(4) Uani 0.489(17) 1 d G U P B 2
 H142 H -0.041482 0.874016 0.516935 0.088 Uiso 0.489(17) 1 calc R U P B 2
 C152 C 0.0355(10) 0.7528(6) 0.5141(5) 0.059(3) Uani 0.489(17) 1 d G U P B 2
 H152 H 0.007552 0.721737 0.544715 0.071 Uiso 0.489(17) 1 calc R U P B 2
 C10A C 0.1423(9) 0.7121(4) 0.4921(6) 0.052(4) Uani 0.511(17) 1 d DG . P B 1
 C11A C 0.2083(11) 0.7570(5) 0.4608(5) 0.071(4) Uani 0.511(17) 1 d G . P B 1
 H11A H 0.257105 0.722580 0.444506 0.085 Uiso 0.511(17) 1 calc R U P B 1
 C12A C 0.2029(14) 0.8525(5) 0.4535(6) 0.087(5) Uani 0.511(17) 1 d G . P B 1
 H12A H 0.247985 0.883222 0.432168 0.105 Uiso 0.511(17) 1 calc R U P B 1
 C13A C 0.1315(15) 0.9029(4) 0.4774(6) 0.102(7) Uani 0.511(17) 1 d G . P B 1
 H13A H 0.127789 0.968126 0.472425 0.123 Uiso 0.511(17) 1 calc R U P B 1
 C14A C 0.0655(12) 0.8579(6) 0.5087(5) 0.093(6) Uani 0.511(17) 1 d G . P B 1
 H14A H 0.016714 0.892389 0.525021 0.112 Uiso 0.511(17) 1 calc R U P B 1
 C15A C 0.0709(10) 0.7625(7) 0.5160(6) 0.067(4) Uani 0.511(17) 1 d G . P B 1
 H15A H 0.025833 0.731747 0.537359 0.080 Uiso 0.511(17) 1 calc R U P B 1
 C104 C 0.5270(8) 0.3164(13) 0.3741(7) 0.056(4) Uani 0.62(2) 1 d DG . P A 1
 C154 C 0.6226(9) 0.2732(12) 0.3896(7) 0.074(3) Uani 0.62(2) 1 d G . P A 1
 H154 H 0.637460 0.231194 0.423650 0.088 Uiso 0.62(2) 1 calc R U P A 1
 C144 C 0.6963(7) 0.2915(10) 0.3552(7) 0.080(4) Uani 0.62(2) 1 d G . P A 1
 H144 H 0.761624 0.261977 0.365747 0.096 Uiso 0.62(2) 1 calc R U P A 1
 C134 C 0.6745(9) 0.3530(9) 0.3053(7) 0.081(4) Uani 0.62(2) 1 d G . P A 1
 H134 H 0.724908 0.365466 0.281819 0.098 Uiso 0.62(2) 1 calc R U P A 1
 C124 C 0.5789(11) 0.3962(8) 0.2899(6) 0.075(4) Uani 0.62(2) 1 d G . P A 1
 H124 H 0.564029 0.438173 0.255794 0.090 Uiso 0.62(2) 1 calc R U P A 1
 C114 C 0.5052(8) 0.3779(11) 0.3243(6) 0.061(3) Uani 0.62(2) 1 d G . P A 1
 H114 H 0.439864 0.407391 0.313695 0.073 Uiso 0.62(2) 1 calc R U P A 1
 C10C C 0.5415(14) 0.305(2) 0.3883(12) 0.052(6) Uani 0.38(2) 1 d DG U P A 2
 C15C C 0.6276(16) 0.2492(19) 0.4065(12) 0.076(6) Uani 0.38(2) 1 d G U P A 2
 H15C H 0.630209 0.204887 0.438760 0.092 Uiso 0.38(2) 1 calc R U P A 2
 C14C C 0.7101(13) 0.2580(17) 0.3776(10) 0.087(6) Uani 0.38(2) 1 d G U P A 2
 H14C H 0.768989 0.219624 0.390051 0.104 Uiso 0.38(2) 1 calc R U P A 2
 C13C C 0.7063(11) 0.3229(15) 0.3305(9) 0.069(6) Uani 0.38(2) 1 d G U P A 2
 H13C H 0.762681 0.328871 0.310684 0.083 Uiso 0.38(2) 1 calc R U P A 2
 C12C C 0.6202(14) 0.3790(15) 0.3122(10) 0.068(5) Uani 0.38(2) 1 d G U P A 2
 H12C H 0.617594 0.423381 0.280025 0.082 Uiso 0.38(2) 1 calc R U P A 2
 C11C C 0.5377(13) 0.3703(18) 0.3412(11) 0.062(6) Uani 0.38(2) 1 d G U P A 2
 H11C H 0.478813 0.408646 0.328733 0.075 Uiso 0.38(2) 1 calc R U P A 2
 C10B C 0.1877(15) 0.5109(14) 0.2302(6) 0.050(5) Uani 0.38(2) 1 d DG U P A 2
 C15B C 0.1933(12) 0.4683(13) 0.1743(7) 0.059(5) Uani 0.38(2) 1 d G U P A 2
 H15B H 0.183026 0.403537 0.169547 0.071 Uiso 0.38(2) 1 calc R U P A 2
 C14B C 0.2141(12) 0.5206(15) 0.1254(6) 0.077(5) Uani 0.38(2) 1 d G U P A 2
 H14B H 0.217908 0.491446 0.087162 0.092 Uiso 0.38(2) 1 calc R U P A 2
 C13B C 0.2291(13) 0.6154(16) 0.1323(8) 0.079(6) Uani 0.38(2) 1 d G U P A 2
 H13B H 0.243306 0.651066 0.098890 0.095 Uiso 0.38(2) 1 calc R U P A 2
 C12B C 0.2235(17) 0.6580(13) 0.1882(9) 0.062(5) Uani 0.38(2) 1 d G U P A 2
 H12B H 0.233822 0.722779 0.193003 0.074 Uiso 0.38(2) 1 calc R U P A 2
 C11B C 0.2028(19) 0.6058(14) 0.2372(7) 0.046(5) Uani 0.38(2) 1 d G U P A 2
 H11B H 0.198940 0.634872 0.275389 0.056 Uiso 0.38(2) 1 calc R U P A 2
 C44A C 0.3640(8) 0.1428(6) 0.5371(5) 0.050(3) Uani 0.62(2) 1 d DG . P A 2
 C94A C 0.2782(8) 0.1380(7) 0.5633(6) 0.069(3) Uani 0.62(2) 1 d G . P A 2
 H94A H 0.225991 0.183869 0.553622 0.082 Uiso 0.62(2) 1 calc R U P A 2
 C84A C 0.2688(8) 0.0663(9) 0.6038(5) 0.093(4) Uani 0.62(2) 1 d G . P A 2
 H84A H 0.210171 0.063062 0.621754 0.112 Uiso 0.62(2) 1 calc R U P A 2
 C74A C 0.3452(10) -0.0008(5) 0.6181(4) 0.074(3) Uani 0.62(2) 1 d G . P A 2
 H74A H 0.338796 -0.049818 0.645712 0.088 Uiso 0.62(2) 1 calc R U P A 2
 C64A C 0.4310(11) 0.0039(6) 0.5918(4) 0.076(4) Uani 0.62(2) 1 d G . P A 2
 H64A H 0.483244 -0.041891 0.601540 0.091 Uiso 0.62(2) 1 calc R U P A 2
 C54A C 0.4404(9) 0.0757(8) 0.5513(4) 0.075(3) Uani 0.62(2) 1 d G . P A 2
 H54A H 0.499066 0.078916 0.533407 0.090 Uiso 0.62(2) 1 calc R U P A 2

loop_
  _atom_site_aniso_label
  _atom_site_aniso_U_11
  _atom_site_aniso_U_22
  _atom_site_aniso_U_33
  _atom_site_aniso_U_23
  _atom_site_aniso_U_13
  _atom_site_aniso_U_12
 Eu 0.03281(13) 0.04188(12) 0.04544(13) 0.01027(10) 0.01266(9) 0.00270(9)
 O24 0.0429(18) 0.0528(17) 0.0503(17) 0.0021(14) 0.0175(14) 0.0019(14)
 O14 0.0580(19) 0.0453(15) 0.0470(17) 0.0103(13) 0.0188(15) 0.0131(14)
 O12 0.0456(18) 0.0427(15) 0.0592(18) 0.0090(13) 0.0256(15) 0.0042(13)
 O23 0.0428(18) 0.0557(18) 0.057(2) 0.0214(15) 0.0036(15) -0.0072(14)
 O13 0.0454(18) 0.0437(15) 0.0451(17) 0.0052(13) 0.0119(14) -0.0025(12)
 O22 0.0489(18) 0.0410(15) 0.0574(18) 0.0069(14) 0.0163(15) 0.0042(13)
 N21 0.0345(19) 0.0473(19) 0.0401(19) 0.0094(15) 0.0127(15) -0.0007(15)
 N61 0.037(2) 0.0491(19) 0.045(2) 0.0138(16) 0.0105(17) -0.0010(15)
 C11 0.037(3) 0.038(2) 0.040(2) 0.0047(17) 0.0101(19) 0.0014(17)
 C31 0.042(3) 0.053(2) 0.047(3) 0.009(2) 0.016(2) -0.0068(19)
 C41 0.050(3) 0.060(3) 0.047(3) 0.022(2) 0.010(2) -0.007(2)
 C12 0.024(2) 0.049(2) 0.045(2) 0.0014(19) 0.0036(18) 0.0015(18)
 C42 0.028(2) 0.052(2) 0.049(2) 0.009(2) 0.0080(18) 0.0073(19)
 C22 0.047(3) 0.045(2) 0.043(2) -0.0004(19) 0.006(2) 0.0051(19)
 C13 0.050(3) 0.036(2) 0.053(3) -0.0021(19) 0.018(2) 0.0098(19)
 C52 0.046(3) 0.062(3) 0.054(3) 0.007(2) 0.015(2) 0.018(2)
 C53 0.060(3) 0.055(3) 0.072(3) -0.012(2) 0.020(3) -0.013(2)
 C43 0.054(3) 0.052(3) 0.053(3) -0.019(2) 0.020(2) 0.002(2)
 C33 0.043(3) 0.053(3) 0.061(3) 0.017(2) 0.022(2) 0.015(2)
 C34 0.038(3) 0.058(3) 0.051(3) -0.021(2) 0.010(2) 0.000(2)
 C23 0.071(3) 0.049(2) 0.045(3) 0.004(2) 0.023(2) 0.009(2)
 C51 0.042(3) 0.063(3) 0.052(3) 0.021(2) 0.001(2) -0.007(2)
 C44 0.100(12) 0.052(8) 0.056(8) -0.001(7) 0.011(8) 0.029(7)
 C94 0.102(13) 0.055(7) 0.073(8) 0.025(6) 0.017(8) 0.042(7)
 C84 0.111(13) 0.065(7) 0.073(7) 0.032(6) 0.016(8) 0.033(7)
 C74 0.110(13) 0.060(7) 0.053(7) 0.009(6) 0.005(9) 0.037(8)
 C64 0.112(12) 0.068(8) 0.064(7) 0.003(6) -0.015(9) 0.035(8)
 C54 0.104(12) 0.061(8) 0.067(8) 0.007(6) -0.011(8) 0.038(8)
 C14 0.066(3) 0.048(2) 0.042(2) -0.002(2) 0.004(2) 0.016(2)
 C62 0.058(3) 0.095(4) 0.052(3) 0.018(3) 0.025(2) 0.033(3)
 C72 0.068(4) 0.093(4) 0.075(4) 0.037(3) 0.041(3) 0.026(3)
 C103 0.049(7) 0.050(6) 0.048(5) 0.001(5) 0.011(5) 0.002(5)
 C153 0.100(11) 0.051(5) 0.093(9) -0.010(5) 0.049(8) -0.024(6)
 C143 0.132(13) 0.072(6) 0.074(8) -0.006(5) 0.071(9) -0.035(7)
 C133 0.083(8) 0.070(6) 0.039(6) 0.008(5) 0.009(6) -0.029(5)
 C123 0.041(6) 0.056(5) 0.065(7) 0.008(5) 0.008(5) -0.003(5)
 C113 0.038(7) 0.050(5) 0.062(6) 0.008(5) 0.013(5) 0.005(5)
 C32 0.045(3) 0.042(2) 0.046(3) -0.0004(19) -0.003(2) -0.0004(19)
 C93 0.057(3) 0.079(3) 0.061(3) -0.023(3) 0.017(3) 0.009(3)
 C24 0.054(3) 0.068(3) 0.055(3) -0.007(2) 0.002(2) 0.029(2)
 C63 0.079(4) 0.069(3) 0.117(5) -0.031(3) 0.042(4) -0.025(3)
 C92 0.068(3) 0.053(3) 0.070(3) 0.014(2) 0.036(3) 0.009(2)
 C82 0.093(4) 0.062(3) 0.092(4) 0.025(3) 0.053(4) 0.012(3)
 C83 0.064(4) 0.114(5) 0.084(4) -0.046(4) 0.018(3) 0.009(4)
 C73 0.054(4) 0.103(5) 0.122(5) -0.069(4) 0.034(4) -0.028(3)
 C102 0.049(8) 0.036(6) 0.052(7) 0.000(5) 0.012(6) -0.004(4)
 C112 0.067(9) 0.044(5) 0.070(7) 0.004(5) 0.025(7) -0.002(5)
 C122 0.110(12) 0.056(6) 0.104(9) 0.029(6) 0.026(9) 0.003(7)
 C132 0.121(12) 0.037(5) 0.103(9) 0.008(6) 0.013(9) 0.010(6)
 C142 0.109(11) 0.042(6) 0.069(7) 0.009(5) 0.018(7) 0.013(6)
 C152 0.075(8) 0.039(6) 0.062(8) -0.005(5) 0.012(6) 0.008(5)
 C10A 0.058(9) 0.046(6) 0.049(7) -0.001(5) 0.007(6) 0.006(5)
 C11A 0.068(9) 0.065(7) 0.078(8) 0.016(6) 0.012(7) -0.022(6)
 C12A 0.109(14) 0.059(7) 0.102(10) 0.015(6) 0.040(10) 0.008(7)
 C13A 0.18(2) 0.034(6) 0.101(11) 0.014(6) 0.053(12) 0.009(8)
 C14A 0.143(16) 0.063(8) 0.086(10) 0.000(7) 0.053(11) 0.032(9)
 C15A 0.106(12) 0.049(7) 0.053(8) 0.012(6) 0.032(8) 0.011(7)
 C104 0.037(7) 0.064(7) 0.064(9) -0.025(7) 0.002(6) 0.004(5)
 C154 0.052(8) 0.089(9) 0.077(9) -0.030(6) 0.011(6) 0.001(6)
 C144 0.039(7) 0.101(10) 0.105(11) -0.029(9) 0.027(7) 0.003(6)
 C134 0.049(8) 0.091(9) 0.116(12) -0.037(8) 0.044(8) -0.012(7)
 C124 0.065(9) 0.079(7) 0.095(10) -0.015(6) 0.045(8) -0.010(6)
 C114 0.052(7) 0.067(6) 0.071(8) -0.016(5) 0.030(7) -0.007(6)
 C10C 0.037(10) 0.073(13) 0.054(10) -0.043(8) 0.023(9) -0.023(9)
 C15C 0.050(10) 0.105(15) 0.078(12) -0.045(10) 0.021(9) -0.005(9)
 C14C 0.058(10) 0.116(15) 0.089(13) -0.041(10) 0.024(10) -0.009(9)
 C13C 0.051(10) 0.094(13) 0.072(12) -0.042(10) 0.037(10) -0.036(9)
 C12C 0.051(11) 0.077(11) 0.089(12) -0.034(9) 0.044(10) -0.028(9)
 C11C 0.041(9) 0.073(11) 0.082(13) -0.030(10) 0.033(10) -0.018(9)
 C10B 0.037(9) 0.071(11) 0.046(8) 0.026(8) 0.016(8) 0.003(8)
 C15B 0.041(9) 0.091(11) 0.048(8) 0.023(8) 0.017(7) -0.002(7)
 C14B 0.052(9) 0.118(13) 0.057(8) 0.010(9) 0.005(7) -0.009(8)
 C13B 0.053(9) 0.115(14) 0.065(10) 0.037(10) 0.001(9) -0.011(9)
 C12B 0.052(9) 0.073(11) 0.057(10) 0.036(9) 0.005(9) 0.010(8)
 C11B 0.030(8) 0.063(11) 0.047(8) 0.024(8) 0.009(7) 0.013(8)
 C44A 0.069(7) 0.048(5) 0.028(4) -0.002(4) -0.003(4) 0.018(4)
 C94A 0.084(8) 0.047(6) 0.078(7) 0.022(5) 0.024(6) 0.015(5)
 C84A 0.100(9) 0.074(8) 0.111(9) 0.037(7) 0.035(7) 0.027(6)
 C74A 0.078(9) 0.056(6) 0.074(7) 0.024(5) -0.010(6) 0.012(6)
 C64A 0.090(10) 0.066(7) 0.067(7) 0.017(5) 0.005(7) 0.028(6)
 C54A 0.076(8) 0.080(8) 0.065(6) 0.009(6) 0.004(6) 0.025(6)

_geom_special_details
;
 All esds (except the esd in the dihedral angle between two l.s. planes)
 are estimated using the full covariance matrix.  The cell esds are taken
 into account individually in the estimation of esds in distances, angles
 and torsion angles; correlations between esds in cell parameters are only
 used when they are defined by crystal symmetry.  An approximate (isotropic)
 treatment of cell esds is used for estimating esds involving l.s. planes.
;
loop_
  _geom_bond_atom_site_label_1
  _geom_bond_atom_site_label_2
  _geom_bond_distance
  _geom_bond_site_symmetry_2
  _geom_bond_publ_flag
 Eu O24 2.334(3) . ?
 Eu O14 2.387(3) . ?
 Eu O12 2.316(3) . ?
 Eu O23 2.326(3) . ?
 Eu O13 2.368(3) . ?
 Eu O22 2.318(3) . ?
 Eu N21 2.659(3) . ?
 Eu N61 2.717(3) 3_666 ?
 O24 C34 1.265(5) . ?
 O14 C14 1.269(5) . ?
 O12 C12 1.277(4) . ?
 O23 C33 1.262(5) . ?
 O13 C13 1.263(5) . ?
 O22 C32 1.264(5) . ?
 N21 C11 1.331(5) . ?
 N21 C31 1.342(5) . ?
 N61 C11 1.330(5) . ?
 N61 C51 1.335(5) . ?
 C11 C11 1.493(7) 3_666 ?
 C31 H31 0.9500 . ?
 C31 C41 1.365(6) . ?
 C41 H41 0.9500 . ?
 C41 C51 1.378(6) . ?
 C12 C42 1.491(5) . ?
 C12 C22 1.388(5) . ?
 C42 C52 1.386(6) . ?
 C42 C92 1.382(6) . ?
 C22 H22 0.9500 . ?
 C22 C32 1.393(6) . ?
 C13 C43 1.500(6) . ?
 C13 C23 1.403(6) . ?
 C52 H52 0.9500 . ?
 C52 C62 1.387(6) . ?
 C53 H53 0.9500 . ?
 C53 C43 1.381(6) . ?
 C53 C63 1.385(7) . ?
 C43 C93 1.393(6) . ?
 C33 C23 1.399(6) . ?
 C33 C103 1.487(7) . ?
 C33 C10B 1.524(8) . ?
 C34 C24 1.405(6) . ?
 C34 C104 1.533(7) . ?
 C34 C10C 1.486(8) . ?
 C23 H23 0.9500 . ?
 C51 H51 0.9500 . ?
 C44 C94 1.3900 . ?
 C44 C54 1.3900 . ?
 C44 C14 1.484(8) . ?
 C94 H94 0.9500 . ?
 C94 C84 1.3900 . ?
 C84 H84 0.9500 . ?
 C84 C74 1.3900 . ?
 C74 H74 0.9500 . ?
 C74 C64 1.3900 . ?
 C64 H64 0.9500 . ?
 C64 C54 1.3900 . ?
 C54 H54 0.9500 . ?
 C14 C24 1.390(6) . ?
 C14 C44A 1.539(6) . ?
 C62 H62 0.9500 . ?
 C62 C72 1.377(7) . ?
 C72 H72 0.9500 . ?
 C72 C82 1.369(7) . ?
 C103 C153 1.3900 . ?
 C103 C113 1.3900 . ?
 C153 H153 0.9500 . ?
 C153 C143 1.3900 . ?
 C143 H143 0.9500 . ?
 C143 C133 1.3900 . ?
 C133 H133 0.9500 . ?
 C133 C123 1.3900 . ?
 C123 H123 0.9500 . ?
 C123 C113 1.3900 . ?
 C113 H113 0.9500 . ?
 C32 C102 1.528(6) . ?
 C32 C10A 1.499(6) . ?
 C93 H93 0.9500 . ?
 C93 C83 1.357(7) . ?
 C24 H24 0.9500 . ?
 C63 H63 0.9500 . ?
 C63 C73 1.393(9) . ?
 C92 H92 0.9500 . ?
 C92 C82 1.381(6) . ?
 C82 H82 0.9500 . ?
 C83 H83 0.9500 . ?
 C83 C73 1.362(8) . ?
 C73 H73 0.9500 . ?
 C102 C112 1.3900 . ?
 C102 C152 1.3900 . ?
 C112 H112 0.9500 . ?
 C112 C122 1.3900 . ?
 C122 H122 0.9500 . ?
 C122 C132 1.3900 . ?
 C132 H132 0.9500 . ?
 C132 C142 1.3900 . ?
 C142 H142 0.9500 . ?
 C142 C152 1.3900 . ?
 C152 H152 0.9500 . ?
 C10A C11A 1.3900 . ?
 C10A C15A 1.3900 . ?
 C11A H11A 0.9500 . ?
 C11A C12A 1.3900 . ?
 C12A H12A 0.9500 . ?
 C12A C13A 1.3900 . ?
 C13A H13A 0.9500 . ?
 C13A C14A 1.3900 . ?
 C14A H14A 0.9500 . ?
 C14A C15A 1.3900 . ?
 C15A H15A 0.9500 . ?
 C104 C154 1.3900 . ?
 C104 C114 1.3900 . ?
 C154 H154 0.9500 . ?
 C154 C144 1.3900 . ?
 C144 H144 0.9500 . ?
 C144 C134 1.3900 . ?
 C134 H134 0.9500 . ?
 C134 C124 1.3900 . ?
 C124 H124 0.9500 . ?
 C124 C114 1.3900 . ?
 C114 H114 0.9500 . ?
 C10C C15C 1.3900 . ?
 C10C C11C 1.3900 . ?
 C15C H15C 0.9500 . ?
 C15C C14C 1.3900 . ?
 C14C H14C 0.9500 . ?
 C14C C13C 1.3900 . ?
 C13C H13C 0.9500 . ?
 C13C C12C 1.3900 . ?
 C12C H12C 0.9500 . ?
 C12C C11C 1.3900 . ?
 C11C H11C 0.9500 . ?
 C10B C15B 1.3900 . ?
 C10B C11B 1.3900 . ?
 C15B H15B 0.9500 . ?
 C15B C14B 1.3900 . ?
 C14B H14B 0.9500 . ?
 C14B C13B 1.3900 . ?
 C13B H13B 0.9500 . ?
 C13B C12B 1.3900 . ?
 C12B H12B 0.9500 . ?
 C12B C11B 1.3900 . ?
 C11B H11B 0.9500 . ?
 C44A C94A 1.3900 . ?
 C44A C54A 1.3900 . ?
 C94A H94A 0.9500 . ?
 C94A C84A 1.3900 . ?
 C84A H84A 0.9500 . ?
 C84A C74A 1.3900 . ?
 C74A H74A 0.9500 . ?
 C74A C64A 1.3900 . ?
 C64A H64A 0.9500 . ?
 C64A C54A 1.3900 . ?
 C54A H54A 0.9500 . ?

loop_
  _geom_angle_atom_site_label_1
  _geom_angle_atom_site_label_2
  _geom_angle_atom_site_label_3
  _geom_angle
  _geom_angle_site_symmetry_1
  _geom_angle_site_symmetry_3
  _geom_angle_publ_flag
 O24 Eu O14 69.26(9) . . ?
 O24 Eu O13 91.77(10) . . ?
 O24 Eu N21 81.41(10) . . ?
 O24 Eu N61 66.75(10) . 3_666 ?
 O14 Eu N21 71.28(10) . . ?
 O14 Eu N61 117.32(10) . 3_666 ?
 O12 Eu O24 143.50(9) . . ?
 O12 Eu O14 75.24(9) . . ?
 O12 Eu O23 134.93(10) . . ?
 O12 Eu O13 90.56(10) . . ?
 O12 Eu O22 71.69(9) . . ?
 O12 Eu N21 79.46(10) . . ?
 O12 Eu N61 126.20(10) . 3_666 ?
 O23 Eu O24 79.86(10) . . ?
 O23 Eu O14 137.65(10) . . ?
 O23 Eu O13 71.98(10) . . ?
 O23 Eu N21 132.66(9) . . ?
 O23 Eu N61 72.61(10) . 3_666 ?
 O13 Eu O14 80.53(10) . . ?
 O13 Eu N21 151.63(9) . . ?
 O13 Eu N61 141.20(10) . 3_666 ?
 O22 Eu O24 139.30(9) . . ?
 O22 Eu O14 144.60(10) . . ?
 O22 Eu O23 76.85(11) . . ?
 O22 Eu O13 111.71(10) . . ?
 O22 Eu N21 90.42(10) . . ?
 O22 Eu N61 74.61(10) . 3_666 ?
 N21 Eu N61 60.05(9) . 3_666 ?
 C34 O24 Eu 135.2(3) . . ?
 C14 O14 Eu 135.1(3) . . ?
 C12 O12 Eu 138.5(2) . . ?
 C33 O23 Eu 133.4(3) . . ?
 C13 O13 Eu 133.4(3) . . ?
 C32 O22 Eu 138.0(2) . . ?
 C11 N21 Eu 121.4(2) . . ?
 C11 N21 C31 116.1(3) . . ?
 C31 N21 Eu 119.9(3) . . ?
 C11 N61 Eu 119.4(2) . 3_666 ?
 C11 N61 C51 115.9(3) . . ?
 C51 N61 Eu 122.1(3) . 3_666 ?
 N21 C11 C11 116.8(4) . 3_666 ?
 N61 C11 N21 126.5(3) . . ?
 N61 C11 C11 116.7(4) . 3_666 ?
 N21 C31 H31 119.1 . . ?
 N21 C31 C41 121.8(4) . . ?
 C41 C31 H31 119.1 . . ?
 C31 C41 H41 121.2 . . ?
 C31 C41 C51 117.5(4) . . ?
 C51 C41 H41 121.2 . . ?
 O12 C12 C42 115.8(3) . . ?
 O12 C12 C22 123.2(4) . . ?
 C22 C12 C42 121.0(4) . . ?
 C52 C42 C12 123.2(4) . . ?
 C92 C42 C12 119.0(4) . . ?
 C92 C42 C52 117.8(4) . . ?
 C12 C22 H22 117.9 . . ?
 C12 C22 C32 124.2(4) . . ?
 C32 C22 H22 117.9 . . ?
 O13 C13 C43 116.8(4) . . ?
 O13 C13 C23 125.3(4) . . ?
 C23 C13 C43 117.9(4) . . ?
 C42 C52 H52 119.7 . . ?
 C42 C52 C62 120.7(4) . . ?
 C62 C52 H52 119.7 . . ?
 C43 C53 H53 119.6 . . ?
 C43 C53 C63 120.8(5) . . ?
 C63 C53 H53 119.6 . . ?
 C53 C43 C13 120.2(4) . . ?
 C53 C43 C93 118.9(5) . . ?
 C93 C43 C13 120.9(4) . . ?
 O23 C33 C23 123.8(4) . . ?
 O23 C33 C103 111.0(6) . . ?
 O23 C33 C10B 124.7(9) . . ?
 C23 C33 C103 125.0(6) . . ?
 C23 C33 C10B 111.2(9) . . ?
 O24 C34 C24 122.8(4) . . ?
 O24 C34 C104 110.1(6) . . ?
 O24 C34 C10C 123.0(11) . . ?
 C24 C34 C104 127.0(7) . . ?
 C24 C34 C10C 114.1(11) . . ?
 C13 C23 H23 118.3 . . ?
 C33 C23 C13 123.3(4) . . ?
 C33 C23 H23 118.3 . . ?
 N61 C51 C41 122.0(4) . . ?
 N61 C51 H51 119.0 . . ?
 C41 C51 H51 119.0 . . ?
 C94 C44 C54 120.0 . . ?
 C94 C44 C14 112.0(12) . . ?
 C54 C44 C14 127.7(12) . . ?
 C44 C94 H94 120.0 . . ?
 C44 C94 C84 120.0 . . ?
 C84 C94 H94 120.0 . . ?
 C94 C84 H84 120.0 . . ?
 C74 C84 C94 120.0 . . ?
 C74 C84 H84 120.0 . . ?
 C84 C74 H74 120.0 . . ?
 C64 C74 C84 120.0 . . ?
 C64 C74 H74 120.0 . . ?
 C74 C64 H64 120.0 . . ?
 C74 C64 C54 120.0 . . ?
 C54 C64 H64 120.0 . . ?
 C44 C54 H54 120.0 . . ?
 C64 C54 C44 120.0 . . ?
 C64 C54 H54 120.0 . . ?
 O14 C14 C44 124.0(10) . . ?
 O14 C14 C24 123.3(4) . . ?
 O14 C14 C44A 111.0(5) . . ?
 C24 C14 C44 112.7(10) . . ?
 C24 C14 C44A 125.6(5) . . ?
 C52 C62 H62 119.7 . . ?
 C72 C62 C52 120.5(5) . . ?
 C72 C62 H62 119.7 . . ?
 C62 C72 H72 120.4 . . ?
 C82 C72 C62 119.2(5) . . ?
 C82 C72 H72 120.4 . . ?
 C153 C103 C33 119.8(7) . . ?
 C153 C103 C113 120.0 . . ?
 C113 C103 C33 120.2(7) . . ?
 C103 C153 H153 120.0 . . ?
 C143 C153 C103 120.0 . . ?
 C143 C153 H153 120.0 . . ?
 C153 C143 H143 120.0 . . ?
 C153 C143 C133 120.0 . . ?
 C133 C143 H143 120.0 . . ?
 C143 C133 H133 120.0 . . ?
 C123 C133 C143 120.0 . . ?
 C123 C133 H133 120.0 . . ?
 C133 C123 H123 120.0 . . ?
 C133 C123 C113 120.0 . . ?
 C113 C123 H123 120.0 . . ?
 C103 C113 H113 120.0 . . ?
 C123 C113 C103 120.0 . . ?
 C123 C113 H113 120.0 . . ?
 O22 C32 C22 124.1(3) . . ?
 O22 C32 C102 118.9(5) . . ?
 O22 C32 C10A 111.0(6) . . ?
 C22 C32 C102 116.7(5) . . ?
 C22 C32 C10A 124.1(6) . . ?
 C43 C93 H93 119.9 . . ?
 C83 C93 C43 120.1(6) . . ?
 C83 C93 H93 119.9 . . ?
 C34 C24 H24 118.2 . . ?
 C14 C24 C34 123.6(4) . . ?
 C14 C24 H24 118.2 . . ?
 C53 C63 H63 120.5 . . ?
 C53 C63 C73 119.0(6) . . ?
 C73 C63 H63 120.5 . . ?
 C42 C92 H92 119.2 . . ?
 C82 C92 C42 121.5(5) . . ?
 C82 C92 H92 119.2 . . ?
 C72 C82 C92 120.2(5) . . ?
 C72 C82 H82 119.9 . . ?
 C92 C82 H82 119.9 . . ?
 C93 C83 H83 119.3 . . ?
 C93 C83 C73 121.4(6) . . ?
 C73 C83 H83 119.3 . . ?
 C63 C73 H73 120.1 . . ?
 C83 C73 C63 119.8(6) . . ?
 C83 C73 H73 120.1 . . ?
 C112 C102 C32 114.2(6) . . ?
 C112 C102 C152 120.0 . . ?
 C152 C102 C32 125.8(6) . . ?
 C102 C112 H112 120.0 . . ?
 C102 C112 C122 120.0 . . ?
 C122 C112 H112 120.0 . . ?
 C112 C122 H122 120.0 . . ?
 C132 C122 C112 120.0 . . ?
 C132 C122 H122 120.0 . . ?
 C122 C132 H132 120.0 . . ?
 C122 C132 C142 120.0 . . ?
 C142 C132 H132 120.0 . . ?
 C132 C142 H142 120.0 . . ?
 C132 C142 C152 120.0 . . ?
 C152 C142 H142 120.0 . . ?
 C102 C152 H152 120.0 . . ?
 C142 C152 C102 120.0 . . ?
 C142 C152 H152 120.0 . . ?
 C11A C10A C32 121.2(7) . . ?
 C11A C10A C15A 120.0 . . ?
 C15A C10A C32 118.8(7) . . ?
 C10A C11A H11A 120.0 . . ?
 C12A C11A C10A 120.0 . . ?
 C12A C11A H11A 120.0 . . ?
 C11A C12A H12A 120.0 . . ?
 C13A C12A C11A 120.0 . . ?
 C13A C12A H12A 120.0 . . ?
 C12A C13A H13A 120.0 . . ?
 C12A C13A C14A 120.0 . . ?
 C14A C13A H13A 120.0 . . ?
 C13A C14A H14A 120.0 . . ?
 C13A C14A C15A 120.0 . . ?
 C15A C14A H14A 120.0 . . ?
 C10A C15A H15A 120.0 . . ?
 C14A C15A C10A 120.0 . . ?
 C14A C15A H15A 120.0 . . ?
 C154 C104 C34 120.8(8) . . ?
 C154 C104 C114 120.0 . . ?
 C114 C104 C34 119.0(8) . . ?
 C104 C154 H154 120.0 . . ?
 C144 C154 C104 120.0 . . ?
 C144 C154 H154 120.0 . . ?
 C154 C144 H144 120.0 . . ?
 C154 C144 C134 120.0 . . ?
 C134 C144 H144 120.0 . . ?
 C144 C134 H134 120.0 . . ?
 C124 C134 C144 120.0 . . ?
 C124 C134 H134 120.0 . . ?
 C134 C124 H124 120.0 . . ?
 C114 C124 C134 120.0 . . ?
 C114 C124 H124 120.0 . . ?
 C104 C114 H114 120.0 . . ?
 C124 C114 C104 120.0 . . ?
 C124 C114 H114 120.0 . . ?
 C15C C10C C34 125.8(14) . . ?
 C15C C10C C11C 120.0 . . ?
 C11C C10C C34 114.2(14) . . ?
 C10C C15C H15C 120.0 . . ?
 C10C C15C C14C 120.0 . . ?
 C14C C15C H15C 120.0 . . ?
 C15C C14C H14C 120.0 . . ?
 C13C C14C C15C 120.0 . . ?
 C13C C14C H14C 120.0 . . ?
 C14C C13C H13C 120.0 . . ?
 C14C C13C C12C 120.0 . . ?
 C12C C13C H13C 120.0 . . ?
 C13C C12C H12C 120.0 . . ?
 C11C C12C C13C 120.0 . . ?
 C11C C12C H12C 120.0 . . ?
 C10C C11C H11C 120.0 . . ?
 C12C C11C C10C 120.0 . . ?
 C12C C11C H11C 120.0 . . ?
 C15B C10B C33 126.1(11) . . ?
 C15B C10B C11B 120.0 . . ?
 C11B C10B C33 113.7(10) . . ?
 C10B C15B H15B 120.0 . . ?
 C10B C15B C14B 120.0 . . ?
 C14B C15B H15B 120.0 . . ?
 C15B C14B H14B 120.0 . . ?
 C13B C14B C15B 120.0 . . ?
 C13B C14B H14B 120.0 . . ?
 C14B C13B H13B 120.0 . . ?
 C14B C13B C12B 120.0 . . ?
 C12B C13B H13B 120.0 . . ?
 C13B C12B H12B 120.0 . . ?
 C13B C12B C11B 120.0 . . ?
 C11B C12B H12B 120.0 . . ?
 C10B C11B H11B 120.0 . . ?
 C12B C11B C10B 120.0 . . ?
 C12B C11B H11B 120.0 . . ?
 C94A C44A C14 118.4(6) . . ?
 C94A C44A C54A 120.0 . . ?
 C54A C44A C14 121.6(6) . . ?
 C44A C94A H94A 120.0 . . ?
 C44A C94A C84A 120.0 . . ?
 C84A C94A H94A 120.0 . . ?
 C94A C84A H84A 120.0 . . ?
 C94A C84A C74A 120.0 . . ?
 C74A C84A H84A 120.0 . . ?
 C84A C74A H74A 120.0 . . ?
 C84A C74A C64A 120.0 . . ?
 C64A C74A H74A 120.0 . . ?
 C74A C64A H64A 120.0 . . ?
 C74A C64A C54A 120.0 . . ?
 C54A C64A H64A 120.0 . . ?
 C44A C54A H54A 120.0 . . ?
 C64A C54A C44A 120.0 . . ?
 C64A C54A H54A 120.0 . . ?

loop_
  _geom_torsion_atom_site_label_1
  _geom_torsion_atom_site_label_2
  _geom_torsion_atom_site_label_3
  _geom_torsion_atom_site_label_4
  _geom_torsion
  _geom_torsion_site_symmetry_1
  _geom_torsion_site_symmetry_2
  _geom_torsion_site_symmetry_3
  _geom_torsion_site_symmetry_4
  _geom_torsion_publ_flag
 Eu O24 C34 C24 30.2(6) . . . . ?
 Eu O24 C34 C104 -152.9(8) . . . . ?
 Eu O24 C34 C10C -147.4(15) . . . . ?
 Eu O14 C14 C44 159.2(11) . . . . ?
 Eu O14 C14 C24 -17.1(7) . . . . ?
 Eu O14 C14 C44A 166.8(5) . . . . ?
 Eu O12 C12 C42 -172.6(3) . . . . ?
 Eu O12 C12 C22 5.7(6) . . . . ?
 Eu O23 C33 C23 29.3(6) . . . . ?
 Eu O23 C33 C103 -155.6(6) . . . . ?
 Eu O23 C33 C10B -157.1(10) . . . . ?
 Eu O13 C13 C43 175.2(2) . . . . ?
 Eu O13 C13 C23 -6.3(6) . . . . ?
 Eu O22 C32 C22 6.9(7) . . . . ?
 Eu O22 C32 C102 -165.4(6) . . . . ?
 Eu O22 C32 C10A 176.3(5) . . . . ?
 Eu N21 C11 N61 -160.3(3) . . . . ?
 Eu N21 C11 C11 19.1(6) . . . 3_666 ?
 Eu N21 C31 C41 159.9(3) . . . . ?
 Eu N61 C11 N21 -161.5(3) 3_666 . . . ?
 Eu N61 C11 C11 19.1(6) 3_666 . . 3_666 ?
 Eu N61 C51 C41 159.4(3) 3_666 . . . ?
 O24 C34 C24 C14 2.2(7) . . . . ?
 O24 C34 C104 C154 172.8(7) . . . . ?
 O24 C34 C104 C114 -2.9(12) . . . . ?
 O24 C34 C10C C15C 179.8(10) . . . . ?
 O24 C34 C10C C11C -1(2) . . . . ?
 O14 C14 C24 C34 -7.9(7) . . . . ?
 O14 C14 C44A C94A -2.9(8) . . . . ?
 O14 C14 C44A C54A 177.9(6) . . . . ?
 O12 C12 C42 C52 164.5(4) . . . . ?
 O12 C12 C42 C92 -16.3(6) . . . . ?
 O12 C12 C22 C32 -4.7(7) . . . . ?
 O23 C33 C23 C13 2.1(7) . . . . ?
 O23 C33 C103 C153 138.0(8) . . . . ?
 O23 C33 C103 C113 -42.8(8) . . . . ?
 O23 C33 C10B C15B 152.3(9) . . . . ?
 O23 C33 C10B C11B -22.2(11) . . . . ?
 O13 C13 C43 C53 -30.2(6) . . . . ?
 O13 C13 C43 C93 147.4(4) . . . . ?
 O13 C13 C23 C33 -13.1(7) . . . . ?
 O22 C32 C102 C112 -11.2(9) . . . . ?
 O22 C32 C102 C152 168.8(5) . . . . ?
 O22 C32 C10A C11A -13.7(9) . . . . ?
 O22 C32 C10A C15A 164.6(4) . . . . ?
 N21 C31 C41 C51 0.9(7) . . . . ?
 C11 N21 C31 C41 -2.3(6) . . . . ?
 C11 N61 C51 C41 -2.1(6) . . . . ?
 C31 N21 C11 N61 1.7(6) . . . . ?
 C31 N21 C11 C11 -178.9(4) . . . 3_666 ?
 C31 C41 C51 N61 1.4(7) . . . . ?
 C12 C42 C52 C62 -179.3(4) . . . . ?
 C12 C42 C92 C82 179.8(5) . . . . ?
 C12 C22 C32 O22 -1.1(7) . . . . ?
 C12 C22 C32 C102 171.3(7) . . . . ?
 C12 C22 C32 C10A -169.2(7) . . . . ?
 C42 C12 C22 C32 173.6(4) . . . . ?
 C42 C52 C62 C72 -1.2(7) . . . . ?
 C42 C92 C82 C72 0.1(8) . . . . ?
 C22 C12 C42 C52 -13.9(6) . . . . ?
 C22 C12 C42 C92 165.3(4) . . . . ?
 C22 C32 C102 C112 175.9(5) . . . . ?
 C22 C32 C102 C152 -4.0(9) . . . . ?
 C22 C32 C10A C11A 155.7(6) . . . . ?
 C22 C32 C10A C15A -25.9(8) . . . . ?
 C13 C43 C93 C83 -178.8(4) . . . . ?
 C52 C42 C92 C82 -0.9(7) . . . . ?
 C52 C62 C72 C82 0.4(8) . . . . ?
 C53 C43 C93 C83 -1.2(6) . . . . ?
 C53 C63 C73 C83 0.7(8) . . . . ?
 C43 C13 C23 C33 165.3(4) . . . . ?
 C43 C53 C63 C73 -1.8(8) . . . . ?
 C43 C93 C83 C73 0.1(8) . . . . ?
 C33 C103 C153 C143 179.2(9) . . . . ?
 C33 C103 C113 C123 -179.2(9) . . . . ?
 C33 C10B C15B C14B -174.2(15) . . . . ?
 C33 C10B C11B C12B 174.9(14) . . . . ?
 C34 C104 C154 C144 -175.6(14) . . . . ?
 C34 C104 C114 C124 175.7(14) . . . . ?
 C34 C10C C15C C14C 179(2) . . . . ?
 C34 C10C C11C C12C -179(2) . . . . ?
 C23 C13 C43 C53 151.2(4) . . . . ?
 C23 C13 C43 C93 -31.2(6) . . . . ?
 C23 C33 C103 C153 -47.1(11) . . . . ?
 C23 C33 C103 C113 132.2(7) . . . . ?
 C23 C33 C10B C15B -33.4(15) . . . . ?
 C23 C33 C10B C11B 152.0(7) . . . . ?
 C51 N61 C11 N21 0.5(6) . . . . ?
 C51 N61 C11 C11 -178.9(4) . . . 3_666 ?
 C44 C94 C84 C74 0.0 . . . . ?
 C44 C14 C24 C34 175.5(10) . . . . ?
 C94 C44 C54 C64 0.0 . . . . ?
 C94 C44 C14 O14 16.8(14) . . . . ?
 C94 C44 C14 C24 -166.6(7) . . . . ?
 C94 C84 C74 C64 0.0 . . . . ?
 C84 C74 C64 C54 0.0 . . . . ?
 C74 C64 C54 C44 0.0 . . . . ?
 C54 C44 C94 C84 0.0 . . . . ?
 C54 C44 C14 O14 -169.2(9) . . . . ?
 C54 C44 C14 C24 7.5(17) . . . . ?
 C14 C44 C94 C84 174.6(16) . . . . ?
 C14 C44 C54 C64 -173.6(18) . . . . ?
 C14 C44A C94A C84A -179.2(8) . . . . ?
 C14 C44A C54A C64A 179.1(9) . . . . ?
 C62 C72 C82 C92 0.2(9) . . . . ?
 C103 C33 C23 C13 -172.2(7) . . . . ?
 C103 C153 C143 C133 0.0 . . . . ?
 C153 C103 C113 C123 0.0 . . . . ?
 C153 C143 C133 C123 0.0 . . . . ?
 C143 C133 C123 C113 0.0 . . . . ?
 C133 C123 C113 C103 0.0 . . . . ?
 C113 C103 C153 C143 0.0 . . . . ?
 C32 C102 C112 C122 -180.0(9) . . . . ?
 C32 C102 C152 C142 180.0(10) . . . . ?
 C32 C10A C11A C12A 178.4(9) . . . . ?
 C32 C10A C15A C14A -178.4(9) . . . . ?
 C93 C83 C73 C63 0.1(8) . . . . ?
 C24 C34 C104 C154 -10.4(14) . . . . ?
 C24 C34 C104 C114 173.9(6) . . . . ?
 C24 C34 C10C C15C 2.0(19) . . . . ?
 C24 C34 C10C C11C -179.1(9) . . . . ?
 C24 C14 C44A C94A -178.9(6) . . . . ?
 C24 C14 C44A C54A 2.0(10) . . . . ?
 C63 C53 C43 C13 179.7(4) . . . . ?
 C63 C53 C43 C93 2.0(7) . . . . ?
 C92 C42 C52 C62 1.5(7) . . . . ?
 C102 C112 C122 C132 0.0 . . . . ?
 C112 C102 C152 C142 0.0 . . . . ?
 C112 C122 C132 C142 0.0 . . . . ?
 C122 C132 C142 C152 0.0 . . . . ?
 C132 C142 C152 C102 0.0 . . . . ?
 C152 C102 C112 C122 0.0 . . . . ?
 C10A C11A C12A C13A 0.0 . . . . ?
 C11A C10A C15A C14A 0.0 . . . . ?
 C11A C12A C13A C14A 0.0 . . . . ?
 C12A C13A C14A C15A 0.0 . . . . ?
 C13A C14A C15A C10A 0.0 . . . . ?
 C15A C10A C11A C12A 0.0 . . . . ?
 C104 C34 C24 C14 -174.2(10) . . . . ?
 C104 C154 C144 C134 0.0 . . . . ?
 C154 C104 C114 C124 0.0 . . . . ?
 C154 C144 C134 C124 0.0 . . . . ?
 C144 C134 C124 C114 0.0 . . . . ?
 C134 C124 C114 C104 0.0 . . . . ?
 C114 C104 C154 C144 0.0 . . . . ?
 C10C C34 C24 C14 -180.0(14) . . . . ?
 C10C C15C C14C C13C 0.0 . . . . ?
 C15C C10C C11C C12C 0.0 . . . . ?
 C15C C14C C13C C12C 0.0 . . . . ?
 C14C C13C C12C C11C 0.0 . . . . ?
 C13C C12C C11C C10C 0.0 . . . . ?
 C11C C10C C15C C14C 0.0 . . . . ?
 C10B C33 C23 C13 -172.2(9) . . . . ?
 C10B C15B C14B C13B 0.0 . . . . ?
 C15B C10B C11B C12B 0.0 . . . . ?
 C15B C14B C13B C12B 0.0 . . . . ?
 C14B C13B C12B C11B 0.0 . . . . ?
 C13B C12B C11B C10B 0.0 . . . . ?
 C11B C10B C15B C14B 0.0 . . . . ?
 C44A C14 C24 C34 167.6(6) . . . . ?
 C44A C94A C84A C74A 0.0 . . . . ?
 C94A C44A C54A C64A 0.0 . . . . ?
 C94A C84A C74A C64A 0.0 . . . . ?
 C84A C74A C64A C54A 0.0 . . . . ?
 C74A C64A C54A C44A 0.0 . . . . ?
 C54A C44A C94A C84A 0.0 . . . . ?

_shelx_res_file
;
TITL Flavia_2_Eu2_bpm_a.res in P2(1)/n
    flavia_2_eu2_bpm_a.res
    created by SHELXL-2019/3 at 16:59:08 on 12-Feb-2026
REM Old TITL Flavia_2_Eu2_bpm in P2(1)/n
REM SHELXT solution in P2(1)/n: R1 0.161, Rweak 0.019, Alpha 0.040
REM <I/s> 0.280 for 243 systematic absences, Orientation as input
REM Formula found by SHELXT: C44 Eu N3 O8
CELL 0.71073 13.3094 14.4684 21.9501 90 102.804 90
ZERR 2 0.0037 0.0056 0.0045 0 0.012 0
LATT 1
SYMM 0.5-X,0.5+Y,0.5-Z
SFAC C H Eu N O
UNIT 196 144 4 8 24
DFIX 1.5 0.01 C44A C14 C44 C14 C34 C10C C34 C104 C32 C102 C32 C10A C33 C103 =
 C33 C10B
SIMU 0.02 0.04 1.7 C10B C12B C13B C14B C15B C11B
SIMU 0.01 0.02 1.7 C44 C54 C64 C74 C84 C94
SIMU 0.02 0.04 1.7 C10C C11C C12C C13C C14C C15C
SIMU 0.02 0.04 1.7 C102 C112 C122 C132 C142 C152
SIMU 0.02 0.04 1.7 C43 C53 C63 C73 C83 C93

L.S. 10
PLAN  4
SIZE 0.03 0.05 0.08
TEMP -73.15
CONF
BOND
LIST 4
MORE -1
BOND $H
fmap 2
acta
SHEL 100 0.82
OMIT -5 4 4
OMIT 2 5 11
REM <olex2.extras>
REM <HklSrc "%.\\Flavia_2_Eu2_bpm_0m.hkl">
REM </olex2.extras>

WGHT    0.024100    3.826100
FVAR       0.26621   0.48888   0.61781
EU    3    0.248980    0.425229    0.442473    11.00000    0.03281    0.04188 =
         0.04544    0.01027    0.01266    0.00270
O24   5    0.371242    0.355696    0.395829    11.00000    0.04288    0.05284 =
         0.05030    0.00205    0.01749    0.00185
O14   5    0.292904    0.275083    0.485159    11.00000    0.05804    0.04527 =
         0.04697    0.01034    0.01885    0.01308
O12   5    0.170293    0.415156    0.526352    11.00000    0.04555    0.04273 =
         0.05917    0.00898    0.02557    0.00419
O23   5    0.207086    0.493664    0.344223    11.00000    0.04280    0.05567 =
         0.05707    0.02139    0.00356   -0.00725
O13   5    0.113740    0.338669    0.379717    11.00000    0.04541    0.04367 =
         0.04510    0.00518    0.01189   -0.00249
O22   5    0.194962    0.571861    0.463343    11.00000    0.04889    0.04096 =
         0.05743    0.00694    0.01628    0.00416
N21   4    0.411849    0.439864    0.537219    11.00000    0.03448    0.04731 =
         0.04007    0.00945    0.01274   -0.00074
N61   4    0.593367    0.460121    0.566785    11.00000    0.03664    0.04907 =
         0.04516    0.01379    0.01053   -0.00095
C11   1    0.501425    0.472425    0.528933    11.00000    0.03696    0.03765 =
         0.04046    0.00473    0.01009    0.00141
C31   1    0.415295    0.391750    0.589895    11.00000    0.04176    0.05261 =
         0.04651    0.00851    0.01589   -0.00683
AFIX  43
H31   2    0.352907    0.369151    0.598557    11.00000   -1.20000
AFIX   0
C41   1    0.506068    0.374392    0.631389    11.00000    0.05011    0.06039 =
         0.04692    0.02193    0.01002   -0.00699
AFIX  43
H41   2    0.507952    0.339518    0.668296    11.00000   -1.20000
AFIX   0
C12   1    0.128089    0.468846    0.559564    11.00000    0.02378    0.04929 =
         0.04488    0.00141    0.00358    0.00152
C42   1    0.099848    0.425734    0.615157    11.00000    0.02849    0.05184 =
         0.04931    0.00914    0.00801    0.00734
C22   1    0.111221    0.562225    0.546663    11.00000    0.04653    0.04489 =
         0.04335   -0.00040    0.00572    0.00513
AFIX  43
H22   2    0.074711    0.596380    0.571762    11.00000   -1.20000
AFIX   0
C13   1    0.080773    0.330688    0.321422    11.00000    0.04974    0.03627 =
         0.05257   -0.00214    0.01835    0.00980
C52   1    0.076273    0.476529    0.663658    11.00000    0.04605    0.06226 =
         0.05352    0.00742    0.01546    0.01810
AFIX  43
H52   2    0.077025    0.542133    0.662026    11.00000   -1.20000
AFIX   0
C53   1   -0.009669    0.183267    0.334752    11.00000    0.05957    0.05476 =
         0.07232   -0.01216    0.02046   -0.01284
AFIX  43
H53   2    0.039765    0.173509    0.372658    11.00000   -1.20000
AFIX   0
C43   1   -0.003341    0.261426    0.299662    11.00000    0.05364    0.05221 =
         0.05278   -0.01912    0.01978    0.00204
C33   1    0.175161    0.462353    0.289688    11.00000    0.04265    0.05306 =
         0.06094    0.01738    0.02234    0.01484
C34   1    0.447413    0.302525    0.414220    11.00000    0.03792    0.05849 =
         0.05108   -0.02071    0.01042    0.00032
C23   1    0.114909    0.382672    0.275952    11.00000    0.07067    0.04882 =
         0.04526    0.00366    0.02333    0.00916
AFIX  43
H23   2    0.096147    0.362734    0.233715    11.00000   -1.20000
AFIX   0
C51   1    0.594812    0.409346    0.617728    11.00000    0.04155    0.06258 =
         0.05151    0.02098    0.00114   -0.00693
AFIX  43
H51   2    0.659039    0.396918    0.645435    11.00000   -1.20000
AFIX  66
PART 1
C44   1    0.393303    0.146812    0.538794   -31.00000    0.09969    0.05204 =
         0.05583   -0.00118    0.01149    0.02926
C94   1    0.305465    0.120186    0.558687   -31.00000    0.10221    0.05505 =
         0.07325    0.02479    0.01694    0.04216
AFIX  43
H94   2    0.243355    0.154253    0.545836   -31.00000   -1.20000
AFIX  65
C84   1    0.308501    0.043713    0.597384   -31.00000    0.11098    0.06459 =
         0.07349    0.03240    0.01613    0.03291
AFIX  43
H84   2    0.248468    0.025515    0.610980   -31.00000   -1.20000
AFIX  65
C74   1    0.399377   -0.006132    0.616188   -31.00000    0.10973    0.06045 =
         0.05332    0.00883    0.00533    0.03745
AFIX  43
H74   2    0.401452   -0.058398    0.642636   -31.00000   -1.20000
AFIX  65
C64   1    0.487216    0.020494    0.596296   -31.00000    0.11169    0.06812 =
         0.06442    0.00282   -0.01517    0.03495
AFIX  43
H64   2    0.549325   -0.013574    0.609148   -31.00000   -1.20000
AFIX  65
C54   1    0.484180    0.096966    0.557599   -31.00000    0.10355    0.06130 =
         0.06662    0.00673   -0.01107    0.03833
AFIX  43
H54   2    0.544214    0.115163    0.544003   -31.00000   -1.20000
AFIX   0
PART 0
C14   1    0.372313    0.224012    0.493221    11.00000    0.06563    0.04753 =
         0.04198   -0.00170    0.00389    0.01613
C62   1    0.051590    0.432577    0.714561    11.00000    0.05835    0.09543 =
         0.05186    0.01756    0.02505    0.03280
AFIX  43
H62   2    0.036929    0.468302    0.747854    11.00000   -1.20000
AFIX   0
C72   1    0.048163    0.337555    0.717234    11.00000    0.06816    0.09292 =
         0.07546    0.03734    0.04111    0.02552
AFIX  43
H72   2    0.030820    0.307609    0.752030    11.00000   -1.20000
AFIX  66
PART 1
C103  1    0.202299    0.525564    0.242414    31.00000    0.04950    0.04982 =
         0.04794    0.00076    0.01065    0.00168
C153  1    0.238175    0.489335    0.192556    31.00000    0.09992    0.05125 =
         0.09275   -0.00991    0.04891   -0.02414
AFIX  43
H153  2    0.246099    0.424428    0.189061    31.00000   -1.20000
AFIX  65
C143  1    0.262460    0.548076    0.147811    31.00000    0.13192    0.07171 =
         0.07393   -0.00612    0.07136   -0.03472
AFIX  43
H143  2    0.286980    0.523315    0.113735    31.00000   -1.20000
AFIX  65
C133  1    0.250867    0.643044    0.152924    31.00000    0.08255    0.07029 =
         0.03862    0.00754    0.00936   -0.02938
AFIX  43
H133  2    0.267464    0.683190    0.122343    31.00000   -1.20000
AFIX  65
C123  1    0.214990    0.679274    0.202782    31.00000    0.04052    0.05642 =
         0.06468    0.00811    0.00762   -0.00260
AFIX  43
H123  2    0.207067    0.744181    0.206277    31.00000   -1.20000
AFIX  65
C113  1    0.190705    0.620535    0.247528    31.00000    0.03771    0.05047 =
         0.06209    0.00835    0.01259    0.00457
AFIX  43
H113  2    0.166185    0.645296    0.281604    31.00000   -1.20000
AFIX   0
PART 0
C32   1    0.144431    0.609003    0.499257    11.00000    0.04505    0.04152 =
         0.04569   -0.00035   -0.00308   -0.00039
C93   1   -0.078366    0.276149    0.245241    11.00000    0.05692    0.07852 =
         0.06066   -0.02272    0.01746    0.00933
AFIX  43
H93   2   -0.075875    0.330124    0.220975    11.00000   -1.20000
AFIX   0
C24   1    0.451874    0.237925    0.462532    11.00000    0.05367    0.06792 =
         0.05503   -0.00679    0.00243    0.02889
AFIX  43
H24   2    0.512572    0.201786    0.474896    11.00000   -1.20000
AFIX   0
C63   1   -0.087212    0.118969    0.315332    11.00000    0.07930    0.06943 =
         0.11742   -0.03117    0.04224   -0.02477
AFIX  43
H63   2   -0.090120    0.064423    0.338973    11.00000   -1.20000
AFIX   0
C92   1    0.095487    0.330482    0.618711    11.00000    0.06803    0.05327 =
         0.07022    0.01393    0.03622    0.00890
AFIX  43
H92   2    0.110337    0.294266    0.585690    11.00000   -1.20000
AFIX   0
C82   1    0.070042    0.286741    0.669158    11.00000    0.09265    0.06218 =
         0.09206    0.02473    0.05279    0.01202
AFIX  43
H82   2    0.067709    0.221162    0.670509    11.00000   -1.20000
AFIX   0
C83   1   -0.155018    0.213525    0.226820    11.00000    0.06391    0.11446 =
         0.08370   -0.04575    0.01846    0.00931
AFIX  43
H83   2   -0.205646    0.224339    0.189583    11.00000   -1.20000
AFIX   0
C73   1   -0.160896    0.135508    0.260586    11.00000    0.05434    0.10302 =
         0.12216   -0.06907    0.03426   -0.02770
AFIX  43
H73   2   -0.215101    0.092485    0.246840    11.00000   -1.20000
AFIX  66
PART 2
C102  1    0.105464    0.707884    0.485835    21.00000    0.04940    0.03598 =
         0.05169    0.00035    0.01232   -0.00444
C112  1    0.146321    0.753389    0.441058    21.00000    0.06650    0.04430 =
         0.07035    0.00378    0.02531   -0.00152
AFIX  43
H112  2    0.194153    0.722666    0.421733    21.00000   -1.20000
AFIX  65
C122  1    0.117194    0.843845    0.424557    21.00000    0.11028    0.05604 =
         0.10421    0.02882    0.02607    0.00263
AFIX  43
H122  2    0.145118    0.874945    0.393954    21.00000   -1.20000
AFIX  65
C132  1    0.047208    0.888797    0.452833    21.00000    0.12052    0.03740 =
         0.10279    0.00841    0.01312    0.01026
AFIX  43
H132  2    0.027301    0.950620    0.441555    21.00000   -1.20000
AFIX  65
C142  1    0.006350    0.843293    0.497610    21.00000    0.10917    0.04185 =
         0.06872    0.00862    0.01765    0.01271
AFIX  43
H142  2   -0.041482    0.874016    0.516935    21.00000   -1.20000
AFIX  65
C152  1    0.035477    0.752837    0.514111    21.00000    0.07460    0.03932 =
         0.06164   -0.00508    0.01245    0.00812
AFIX  43
H152  2    0.007552    0.721737    0.544715    21.00000   -1.20000
AFIX  66
PART 1
C10A  1    0.142327    0.712059    0.492092   -21.00000    0.05839    0.04633 =
         0.04950   -0.00149    0.00710    0.00596
C11A  1    0.208307    0.757049    0.460850   -21.00000    0.06779    0.06465 =
         0.07754    0.01635    0.01176   -0.02209
AFIX  43
H11A  2    0.257105    0.722580    0.444506   -21.00000   -1.20000
AFIX  65
C12A  1    0.202890    0.852473    0.453521   -21.00000    0.10869    0.05858 =
         0.10250    0.01483    0.04027    0.00829
AFIX  43
H12A  2    0.247985    0.883222    0.432168   -21.00000   -1.20000
AFIX  65
C13A  1    0.131492    0.902908    0.477434   -21.00000    0.18258    0.03384 =
         0.10051    0.01366    0.05314    0.00861
AFIX  43
H13A  2    0.127789    0.968126    0.472425   -21.00000   -1.20000
AFIX  65
C14A  1    0.065511    0.857919    0.508677   -21.00000    0.14260    0.06308 =
         0.08606   -0.00043    0.05317    0.03186
AFIX  43
H14A  2    0.016714    0.892389    0.525021   -21.00000   -1.20000
AFIX  65
C15A  1    0.070928    0.762495    0.516006   -21.00000    0.10593    0.04872 =
         0.05313    0.01248    0.03167    0.01060
AFIX  43
H15A  2    0.025833    0.731747    0.537359   -21.00000   -1.20000
AFIX  66
C104  1    0.526989    0.316397    0.374117    31.00000    0.03705    0.06391 =
         0.06396   -0.02482    0.00189    0.00421
C154  1    0.622554    0.273209    0.389576    31.00000    0.05244    0.08922 =
         0.07716   -0.03018    0.01062    0.00148
AFIX  43
H154  2    0.637460    0.231194    0.423650    31.00000   -1.20000
AFIX  65
C144  1    0.696309    0.291495    0.355181    31.00000    0.03910    0.10079 =
         0.10543   -0.02870    0.02744    0.00271
AFIX  43
H144  2    0.761624    0.261977    0.365747    31.00000   -1.20000
AFIX  65
C134  1    0.674500    0.352969    0.305327    31.00000    0.04942    0.09053 =
         0.11568   -0.03727    0.04370   -0.01152
AFIX  43
H134  2    0.724908    0.365466    0.281819    31.00000   -1.20000
AFIX  65
C124  1    0.578935    0.396158    0.289867    31.00000    0.06474    0.07858 =
         0.09483   -0.01517    0.04452   -0.00964
AFIX  43
H124  2    0.564029    0.438173    0.255794    31.00000   -1.20000
AFIX  65
C114  1    0.505178    0.377873    0.324261    31.00000    0.05153    0.06717 =
         0.07055   -0.01632    0.03012   -0.00743
AFIX  43
H114  2    0.439864    0.407391    0.313695    31.00000   -1.20000
AFIX  66
PART 2
C10C  1    0.541463    0.305380    0.388327   -31.00000    0.03662    0.07289 =
         0.05391   -0.04350    0.02343   -0.02256
C15C  1    0.627648    0.249240    0.406538   -31.00000    0.04978    0.10459 =
         0.07758   -0.04514    0.02075   -0.00531
AFIX  43
H15C  2    0.630209    0.204887    0.438760   -31.00000   -1.20000
AFIX  65
C14C  1    0.710086    0.257994    0.377604   -31.00000    0.05815    0.11637 =
         0.08865   -0.04131    0.02356   -0.00875
AFIX  43
H14C  2    0.768989    0.219624    0.390051   -31.00000   -1.20000
AFIX  65
C13C  1    0.706339    0.322888    0.330459   -31.00000    0.05102    0.09439 =
         0.07233   -0.04209    0.03733   -0.03576
AFIX  43
H13C  2    0.762681    0.328871    0.310684   -31.00000   -1.20000
AFIX  65
C12C  1    0.620155    0.379029    0.312247   -31.00000    0.05147    0.07690 =
         0.08886   -0.03367    0.04384   -0.02765
AFIX  43
H12C  2    0.617594    0.423381    0.280025   -31.00000   -1.20000
AFIX  65
C11C  1    0.537716    0.370276    0.341180   -31.00000    0.04119    0.07317 =
         0.08197   -0.02990    0.03301   -0.01841
AFIX  43
H11C  2    0.478813    0.408646    0.328733   -31.00000   -1.20000
AFIX  66
C10B  1    0.187703    0.510938    0.230214   -31.00000    0.03749    0.07080 =
         0.04614    0.02634    0.01622    0.00259
C15B  1    0.193337    0.468340    0.174309   -31.00000    0.04099    0.09065 =
         0.04827    0.02265    0.01692   -0.00226
AFIX  43
H15B  2    0.183026    0.403537    0.169547   -31.00000   -1.20000
AFIX  65
C14B  1    0.214058    0.520560    0.125371   -31.00000    0.05196    0.11834 =
         0.05671    0.00952    0.00530   -0.00935
AFIX  43
H14B  2    0.217908    0.491446    0.087162   -31.00000   -1.20000
AFIX  65
C13B  1    0.229145    0.615377    0.132337   -31.00000    0.05263    0.11549 =
         0.06450    0.03705    0.00130   -0.01114
AFIX  43
H13B  2    0.243306    0.651066    0.098890   -31.00000   -1.20000
AFIX  65
C12B  1    0.223511    0.657976    0.188242   -31.00000    0.05191    0.07282 =
         0.05679    0.03555    0.00459    0.01032
AFIX  43
H12B  2    0.233822    0.722779    0.193003   -31.00000   -1.20000
AFIX  65
C11B  1    0.202790    0.605757    0.237181   -31.00000    0.02950    0.06341 =
         0.04663    0.02352    0.00928    0.01317
AFIX  43
H11B  2    0.198940    0.634872    0.275389   -31.00000   -1.20000
AFIX  66
C44A  1    0.364015    0.142752    0.537109    31.00000    0.06938    0.04761 =
         0.02760   -0.00165   -0.00344    0.01790
C94A  1    0.278211    0.138042    0.563349    31.00000    0.08390    0.04683 =
         0.07818    0.02183    0.02367    0.01465
AFIX  43
H94A  2    0.225991    0.183869    0.553622    31.00000   -1.20000
AFIX  65
C84A  1    0.268814    0.066280    0.603821    31.00000    0.10040    0.07410 =
         0.11099    0.03664    0.03465    0.02716
AFIX  43
H84A  2    0.210171    0.063062    0.621754    31.00000   -1.20000
AFIX  65
C74A  1    0.345220   -0.000772    0.618052    31.00000    0.07816    0.05646 =
         0.07395    0.02441   -0.00979    0.01208
AFIX  43
H74A  2    0.338796   -0.049818    0.645712    31.00000   -1.20000
AFIX  65
C64A  1    0.431024    0.003937    0.591812    31.00000    0.08976    0.06578 =
         0.06664    0.01709    0.00464    0.02844
AFIX  43
H64A  2    0.483244   -0.041891    0.601540    31.00000   -1.20000
AFIX  65
C54A  1    0.440423    0.075698    0.551341    31.00000    0.07596    0.07993 =
         0.06472    0.00889    0.00413    0.02544
AFIX  43
H54A  2    0.499066    0.078916    0.533407    31.00000   -1.20000
AFIX   0
HKLF 4


REM  Flavia_2_Eu2_bpm_a.res in P2(1)/n
REM wR2 = 0.0817, GooF = S = 1.026, Restrained GooF = 1.024 for all data
REM R1 = 0.0366 for 5744 Fo > 4sig(Fo) and 0.0612 for all 7815 data
REM 645 parameters refined using 188 restraints

END

WGHT      0.0241      3.8243

REM Highest difference peak  1.096,  deepest hole -0.545,  1-sigma level  0.081
Q1    1  -0.2471  0.0766  0.1722  11.00000  0.05    1.10
Q2    1   0.1947  0.4716  0.4282  11.00000  0.05    0.58
Q3    1   0.2036  0.4182  0.4721  11.00000  0.05    0.55
Q4    1   0.2822  0.3994  0.4112  11.00000  0.05    0.53
;
_shelx_res_checksum                63754
_shelx_hkl_file
;
  -2   0   0 2085.12 131.920   6
   2   0   0 2044.37 130.619   4
   2   0   0 2006.93 131.738   6
  -2   0   0 1988.71 130.583   4
  -2   0   0 2038.82 134.927   1
   3   0   0 -2.6925 5.52634   6
  -3   0   0 2.77777 6.69098   1
   3   0   0 -5.3551 4.42128   4
  -3   0   0 -5.1691 4.92376   4
   4   0   0 931.812 67.1855   4
  -4   0   0 992.549 67.7213   4
  -4   0   0 1051.63 70.4385   6
  -4   0   0 896.132 74.1774   1
   4   0   0 974.585 69.4498   6
  -5   0   0 3.20990 9.21780   1
  -5   0   0 -2.5680 6.34758   4
  -5   0   0 -8.5502 5.23179   6
   5   0   0 -4.1338 6.13626   6
  -6   0   0 3154.63 206.604   4
  -6   0   0 3204.17 219.607   1
   6   0   0 3046.15 209.169   6
  -6   0   0 3148.89 209.937   6
  -7   0   0 11.3123 10.2484   4
   7   0   0 -0.6333 7.20897   6
  -7   0   0 15.2745 13.3040   1
  -7   0   0 0.60833 7.69205   6
   8   0   0 1114.06 90.1867   6
  -8   0   0 1206.26 87.9239   4
  -8   0   0 1190.18 91.9836   6
  -8   0   0 1266.87 104.353   1
   8   0   0 1187.38 117.654   1
  -9   0   0 3.26873 9.26999   6
  -9   0   0 -8.8892 8.39188   1
  -9   0   0 2.60155 9.13717   4
   9   0   0 -5.7932 7.41379   6
   9   0   0 7.31460 12.4011   1
 -10   0   0 182.124 44.9670   1
 -10   0   0 174.423 31.6678   6
 -10   0   0 187.119 29.1067   4
  10   0   0 170.120 31.5039   6
  10   0   0 192.873 43.0662   1
  11   0   0 18.2363 14.1854   6
 -11   0   0 2.60745 15.0210   4
 -11   0   0 -1.8544 11.1471   6
  12   0   0 529.518 62.6446   6
 -12   0   0 352.740 53.3015   6
 -13   0   0 -0.6135 14.3322   4
  13   0   0 4.14669 14.6141   6
 -13   0   0 4.83549 15.2960   6
 -14   0   0 203.653 38.6581   4
 -15   0   0 -4.7012 16.8933   4
 -16   0   0 137.535 33.9775   4
   1  -1   0 243.597 19.4119   7
  -1  -1   0 237.736 21.4113   1
  -1  -1   0 241.853 18.5772   4
  -1  -1   0 253.940 18.5048   6
   1  -1   0 250.108 16.8075   5
  -1  -1   0 255.582 16.5470   5
   1   1   0 224.946 17.4802   5
  -1   1   0 235.100 20.1833   1
   1   1   0 279.345 19.9833   6
  -1   1   0 254.038 17.7886   7
  -1   1   0 251.089 17.2530   5
  -1   1   0 240.240 18.6631   6
   1   1   0 273.482 18.0212   4
   2  -1   0 649.811 45.6941   6
  -2  -1   0 658.677 49.5930   1
   2  -1   0 662.375 41.9621   5
  -2  -1   0 608.849 44.1731   4
  -2  -1   0 662.566 45.6329   6
   2   1   0 641.975 45.3223   6
  -2   1   0 665.310 45.6850   6
  -2   1   0 618.479 48.0509   1
   2   1   0 647.697 44.2947   4
  -2   1   0 645.121 41.9250   5
  -3  -1   0 2421.90 162.448   1
  -3  -1   0 2515.40 157.049   6
   3  -1   0 2342.87 156.655   6
  -3  -1   0 2360.09 154.776   4
   3   1   0 2318.22 154.727   4
  -3   1   0 2356.61 156.986   6
   3   1   0 2470.50 156.670   6
  -3   1   0 2406.61 161.058   1
  -3   1   0 2337.04 151.241   5
  -4  -1   0 338.472 28.0010   4
  -4  -1   0 305.118 29.2599   6
   4  -1   0 330.499 22.6098   5
   4  -1   0 344.404 30.1468   6
  -4  -1   0 333.654 34.6671   1
  -4   1   0 340.750 34.1719   1
   4   1   0 342.668 29.6158   6
   4   1   0 318.155 27.6690   4
  -4   1   0 320.358 29.5291   6
  -4   1   0 324.096 27.5092   4
  -5  -1   0 168.643 30.5145   1
   5  -1   0 117.132 19.7927   6
  -5  -1   0 179.884 21.9824   4
   5  -1   0 173.452 12.9945   5
  -5  -1   0 179.152 23.3937   6
  -5   1   0 174.513 21.2067   4
  -5   1   0 177.285 29.3898   1
  -5   1   0 173.313 23.5568   6
   5   1   0 183.191 22.1617   4
   5   1   0 187.685 25.6773   6
  -6  -1   0 30.2127 11.9495   4
   6  -1   0 41.9410 14.2589   6
  -6  -1   0 69.3130 15.5853   6
  -6  -1   0 53.3641 19.2431   1
  -6   1   0 33.9571 11.8459   4
   6   1   0 34.1195 12.1678   4
  -6   1   0 79.0110 16.9626   6
  -6   1   0 57.7464 20.3730   1
   6   1   0 65.9604 16.0451   6
  -7  -1   0 164.485 27.6489   6
   7  -1   0 165.085 27.1009   6
  -7  -1   0 171.301 24.0919   4
  -7  -1   0 264.579 46.4653   1
  -7   1   0 176.849 26.8944   6
  -7   1   0 159.437 23.7606   4
  -7   1   0 163.870 34.2700   1
   7   1   0 167.079 25.7336   6
   7   1   0 134.604 22.4842   4
  -8  -1   0 12.3879 10.3584   4
  -8  -1   0 5.28907 7.89636   6
   8  -1   0 10.2453 10.0438   6
  -8  -1   0 2.87486 10.7792   1
   8  -1   0 -13.951 4.94745   1
  -8   1   0 3.00510 8.97084   6
  -8   1   0 -0.4321 8.75393   1
   8   1   0 12.7308 9.29007   6
  -8   1   0 2.04534 9.31428   4
  -9  -1   0 -9.7891 11.0901   1
   9  -1   0 8.95470 12.6850   1
  -9  -1   0 -3.1075 8.94906   4
  -9  -1   0 -5.2265 6.13993   6
   9  -1   0 3.02676 8.01693   6
   9   1   0 12.4312 18.4040   1
  -9   1   0 1.30542 9.85232   6
  -9   1   0 17.3720 17.1736   1
   9   1   0 -15.581 5.60291   6
  -9   1   0 4.86940 9.53049   4
 -10  -1   0 13.1726 12.4125   4
  10  -1   0 2.90866 13.1817   1
 -10  -1   0 -0.0840 16.5695   1
  10  -1   0 -0.7415 10.9318   6
 -10  -1   0 5.98946 11.5451   6
  10   1   0 6.28040 10.5791   6
 -10   1   0 -7.9167 7.94463   6
 -10   1   0 18.2353 13.3585   4
  10   1   0 -3.2960 11.2184   1
 -10   1   0 0.68716 16.4987   1
  11  -1   0 36.8326 17.6906   6
 -11  -1   0 56.4607 19.3732   4
 -11  -1   0 24.3202 16.6177   6
  11   1   0 21.4534 18.7628   6
 -11   1   0 26.9400 15.2244   6
 -11   1   0 24.2576 16.4464   4
 -12  -1   0 35.6294 19.4484   6
  12  -1   0 20.6352 16.4151   6
 -12  -1   0 35.2634 17.5985   4
  12   1   0 7.43661 14.7529   6
 -12   1   0 25.8714 17.2938   6
 -12   1   0 38.2717 29.4143   4
 -13  -1   0 15.4507 16.7032   6
 -13  -1   0 0.82456 14.8128   4
  13  -1   0 6.45757 16.1206   6
  13   1   0 -4.3469 10.6773   6
 -13   1   0 -4.2869 15.1558   4
 -13   1   0 25.2343 18.9946   6
 -14  -1   0 -0.0367 14.7151   4
 -14   1   0 -1.4608 13.0020   4
 -15  -1   0 -25.163 16.2365   4
 -15   1   0 1.61377 16.1438   4
 -16  -1   0 -4.2689 17.1320   4
 -16   1   0 -8.9657 17.0482   4
   0  -2   0 1150.15 74.6175   5
   0  -2   0 1091.86 77.3818   6
   0  -2   0 1120.23 75.5800   7
   0  -2   0 1139.12 80.8579   1
   0  -2   0 1147.26 75.3303   4
   0   2   0 1228.05 74.7245   5
   0   2   0 1177.60 75.8912   7
   0   2   0 1146.69 80.7840   1
   0   2   0 1202.22 75.4394   4
  -1  -2   0 2479.51 164.944   7
  -1  -2   0 2479.87 163.527   4
  -1  -2   0 2814.83 171.747   1
  -1  -2   0 2546.45 164.672   6
   1  -2   0 2524.70 163.424   8
   1  -2   0 2542.05 163.489   7
   1  -2   0 2511.26 165.641   6
   1  -2   0 2769.57 169.799   1
  -1   2   0 2670.19 169.402   1
   1   2   0 2603.38 170.702   1
   1   2   0 2421.71 164.222   6
  -1   2   0 2579.31 163.505   8
  -1   2   0 2689.34 163.879   7
   1   2   0 2372.82 163.447   4
   2  -2   0 3461.59 213.201   7
   2  -2   0 3221.46 215.204   6
  -2  -2   0 3273.14 214.754   6
  -2  -2   0 3151.44 213.182   4
  -2   2   0 3319.74 219.414   1
  -2   2   0 3372.58 215.415   6
   2   2   0 3192.00 213.324   4
   2   2   0 3644.67 223.194   1
  -2   2   0 3409.05 213.248   7
   2   2   0 3387.15 214.683   6
  -3  -2   0 8.38481 5.93895   6
  -3  -2   0 10.9545 6.11688   4
  -3  -2   0 12.1050 2.74877   5
   3  -2   0 8.69465 7.17770   6
  -3  -2   0 6.63126 9.86705   1
   3  -2   0 20.8432 4.32473   5
   3   2   0 12.2596 6.30326   4
  -3   2   0 7.84231 6.39372   6
   3   2   0 20.1296 7.73759   6
   3   2   0 1.96573 8.44458   1
  -3   2   0 17.9017 4.27199   5
  -3   2   0 13.7840 9.50784   1
  -3   2   0 10.8003 6.43186   7
   4  -2   0 704.869 53.3618   6
  -4  -2   0 652.150 59.7382   1
  -4  -2   0 688.540 52.6581   6
  -4  -2   0 700.417 50.5872   4
   4  -2   0 715.391 46.0900   5
  -4   2   0 718.654 46.0620   5
   4   2   0 603.336 64.3160   1
   4   2   0 695.201 50.7846   4
  -4   2   0 649.500 52.3600   6
  -4   2   0 625.354 56.9613   1
   4   2   0 692.378 52.3301   6
   5  -2   0 1050.77 68.5116   5
  -5  -2   0 1033.76 85.8036   1
  -5  -2   0 1080.79 77.7845   6
  -5  -2   0 1031.65 74.3568   4
   5  -2   0 1082.75 77.9316   6
  -5   2   0 943.965 76.1358   6
  -5   2   0 1084.79 84.5273   1
   5   2   0 1006.60 76.0859   6
   5   2   0 1049.30 74.5196   4
  -5   2   0 1069.87 68.5672   5
  -6  -2   0 922.339 70.5795   6
   6  -2   0 939.669 59.7919   5
  -6  -2   0 872.634 79.4480   1
   6  -2   0 860.538 69.6944   6
   6   2   0 917.709 67.3745   4
  -6   2   0 867.928 77.4352   1
  -6   2   0 887.179 70.0049   6
   6   2   0 855.254 68.6797   6
   7  -2   0 1458.02 102.673   6
  -7  -2   0 1457.94 115.378   1
  -7  -2   0 1348.76 102.181   6
   7  -2   0 1357.79 89.6428   5
  -7  -2   0 1256.86 97.3906   4
  -7   2   0 1417.81 103.444   6
  -7   2   0 1352.96 111.248   1
   7   2   0 1449.17 101.493   6
   7   2   0 1321.00 97.9624   4
  -7   2   0 1430.60 98.4502   4
   8  -2   0 244.017 46.3326   1
  -8  -2   0 234.201 45.2653   1
  -8  -2   0 221.126 33.9889   6
  -8  -2   0 230.852 31.7726   4
   8  -2   0 234.954 34.9171   6
   8  -2   0 230.859 18.4740   5
  -8   2   0 236.644 33.9582   6
  -8   2   0 260.156 46.5085   1
  -8   2   0 197.696 28.3683   4
   8   2   0 253.825 32.7091   4
   8   2   0 302.537 36.7736   6
   9  -2   0 559.379 53.2209   6
  -9  -2   0 550.616 53.0816   6
  -9  -2   0 523.331 75.7254   1
   9  -2   0 474.935 69.4119   1
  -9  -2   0 602.250 50.0886   4
  -9   2   0 492.075 51.2148   6
  -9   2   0 539.347 71.6885   1
  -9   2   0 599.606 49.8127   4
   9   2   0 502.581 48.4902   4
   9   2   0 521.598 50.9500   6
  10  -2   0 80.0043 22.9168   6
  10  -2   0 107.355 32.0332   1
 -10  -2   0 88.7936 22.3561   4
 -10  -2   0 105.400 25.1133   6
 -10  -2   0 142.907 37.7863   1
 -10   2   0 57.6278 19.2575   4
  10   2   0 93.8542 23.0059   6
 -10   2   0 115.291 37.1917   1
 -10   2   0 116.242 26.8117   6
  10   2   0 69.4493 19.6764   4
  11  -2   0 622.175 72.5905   6
 -11  -2   0 628.511 58.4458   4
 -11  -2   0 582.480 70.1120   6
 -11   2   0 614.451 58.2304   4
  11   2   0 647.523 79.0264   6
 -11   2   0 694.276 64.2188   6
 -12  -2   0 396.601 53.8330   6
  12  -2   0 240.942 42.6343   6
 -12  -2   0 253.831 39.5838   4
 -12   2   0 290.776 42.8083   4
 -12   2   0 342.252 50.4718   6
  12   2   0 299.909 44.4900   6
 -13  -2   0 297.599 46.2547   4
  13  -2   0 317.096 51.5268   6
 -13  -2   0 303.778 50.1149   6
 -13   2   0 267.452 44.7510   4
  13   2   0 320.724 50.7168   6
 -14  -2   0 118.250 30.7838   4
 -14   2   0 107.994 28.5711   4
 -15  -2   0 160.398 37.4909   4
 -15   2   0 205.473 40.0453   4
 -16  -2   0 37.5966 24.7918   4
 -16   2   0 65.0966 27.7797   4
   0  -3   0 -6.5635 6.13944   1
   0  -3   0 10.3673 5.72467   6
   0  -3   0 5.11649 5.05506   7
   0  -3   0 3.93686 5.05748   4
   0  -3   0 0.03032 2.99576   5
   0   3   0 -1.7816 4.30459   4
   0   3   0 -0.7953 8.00574   1
   0   3   0 0.36609 4.19652   7
   0   3   0 -0.6488 2.42181   5
   0   3   0 9.03634 6.07121   6
  -1  -3   0 613.841 43.5511   6
   1  -3   0 609.545 41.9210   8
   1  -3   0 593.775 45.4063   6
   1  -3   0 601.519 40.9164   5
  -1  -3   0 637.759 40.8372   5
  -1  -3   0 579.923 42.1856   4
  -1  -3   0 575.941 51.0131   1
  -1  -3   0 517.842 42.9642   7
   1  -3   0 626.488 50.0042   1
   1  -3   0 622.332 42.4275   7
  -1   3   0 588.341 49.3544   1
  -1   3   0 623.203 42.0337   8
   1   3   0 562.712 43.7076   7
   1   3   0 611.684 43.0368   6
  -1   3   0 650.160 45.9678   6
   1   3   0 589.197 50.7862   1
  -1   3   0 598.377 40.9046   5
   1   3   0 608.644 42.4039   4
   1   3   0 615.549 40.6622   5
  -1   3   0 600.796 42.4008   7
   2  -3   0 105.626 13.4156   8
  -2  -3   0 87.4986 15.0409   7
  -2  -3   0 97.3450 12.4949   4
   2  -3   0 109.791 16.9691   6
   2  -3   0 103.530 13.4483   7
  -2  -3   0 108.477 9.42030   5
   2  -3   0 78.7342 9.48970   5
  -2  -3   0 84.5677 13.7159   6
   2  -3   0 82.1215 18.7685   1
  -2   3   0 125.504 21.5000   1
   2   3   0 110.542 9.33121   5
   2   3   0 79.0035 12.2110   6
  -2   3   0 82.4951 13.5012   6
  -2   3   0 125.767 13.9590   7
  -2   3   0 87.7217 10.3798   5
   2   3   0 115.635 14.3386   4
   2   3   0 97.5252 20.9266   1
  -3  -3   0 111.037 9.82285   5
  -3  -3   0 102.509 15.4609   4
  -3  -3   0 106.688 15.4899   6
   3  -3   0 84.3125 16.2329   6
   3  -3   0 108.686 21.8436   1
   3  -3   0 107.422 11.7498   5
  -3   3   0 113.120 17.8337   6
   3   3   0 125.815 16.3987   4
  -3   3   0 124.841 15.1816   7
   3   3   0 124.813 24.6632   1
   3   3   0 122.289 16.6656   6
  -3   3   0 106.367 11.6436   5
   3   3   0 106.617 9.61217   5
  -3   3   0 105.973 21.0806   1
  -4  -3   0 18.4642 13.0605   1
  -4  -3   0 47.9606 10.8207   4
  -4  -3   0 41.2229 11.9398   6
  -4  -3   0 34.5706 5.47163   5
   4  -3   0 36.0520 6.34630   5
   4  -3   0 50.6211 13.5803   6
   4   3   0 42.3719 10.8831   6
   4   3   0 67.4522 20.2875   1
  -4   3   0 53.9706 12.9657   6
  -4   3   0 56.5443 17.8095   1
   4   3   0 39.8783 5.78310   5
  -4   3   0 60.9265 11.3048   7
  -4   3   0 61.9495 7.63216   5
   4   3   0 33.7722 10.3136   4
  -5  -3   0 674.469 57.7354   6
  -5  -3   0 718.763 55.4815   4
  -5  -3   0 753.027 69.4063   1
   5  -3   0 735.980 49.9986   5
   5  -3   0 703.863 58.5339   6
  -5   3   0 837.737 56.0953   7
  -5   3   0 739.311 65.3513   1
   5   3   0 839.073 70.7327   1
  -5   3   0 697.594 49.7401   5
   5   3   0 692.889 55.3702   4
   5   3   0 787.742 57.9696   6
  -5   3   0 703.876 58.0376   6
   6  -3   0 -1.2795 7.89506   6
  -6  -3   0 15.1948 14.6282   1
  -6  -3   0 6.99467 8.76552   4
  -6  -3   0 2.25151 8.49634   6
   6  -3   0 4.89070 3.72391   5
  -6   3   0 -2.2552 10.3130   1
   6   3   0 -1.6108 7.11434   6
  -6   3   0 2.62958 8.09994   7
   6   3   0 -0.6745 10.4207   1
  -6   3   0 3.96383 4.01646   5
  -6   3   0 -5.5484 7.15248   6
   6   3   0 10.1502 10.1758   4
  -7  -3   0 -11.104 9.86233   1
   7  -3   0 5.30764 3.95959   5
  -7  -3   0 -2.7948 6.89952   6
   7  -3   0 2.22038 9.15039   6
  -7  -3   0 -6.3385 7.86980   4
   7   3   0 -2.8519 6.43084   6
  -7   3   0 2.42605 8.29484   6
  -7   3   0 -8.3646 7.07230   1
   7   3   0 -1.8217 8.26446   4
   7   3   0 -13.839 10.2887   1
   8  -3   0 8.41169 4.47551   5
  -8  -3   0 12.4097 17.4074   1
   8  -3   0 7.32635 11.2533   6
  -8  -3   0 6.85016 9.67097   4
  -8  -3   0 13.6417 10.3574   6
  -8   3   0 16.5819 15.0460   1
  -8   3   0 8.14367 11.0521   4
   8   3   0 14.9056 10.3172   6
   8   3   0 3.25163 9.30038   4
  -8   3   0 -4.9339 7.12578   6
  -9  -3   0 30.7878 22.0087   1
   9  -3   0 12.9328 13.0068   1
   9  -3   0 12.6250 12.3559   6
   9  -3   0 19.7105 5.74288   5
  -9  -3   0 14.2892 11.7291   4
  -9  -3   0 15.2724 12.4740   6
   9   3   0 25.9993 13.6897   6
  -9   3   0 6.02842 11.0426   4
   9   3   0 10.8658 10.7993   4
  -9   3   0 32.3103 15.1889   6
  -9   3   0 39.7331 21.9568   1
  10  -3   0 9.38050 14.5977   1
  10  -3   0 -17.167 6.28417   6
 -10  -3   0 -19.674 7.90140   4
 -10  -3   0 3.32978 9.10165   6
 -10  -3   0 -16.283 10.0168   1
  10  -3   0 -0.8046 3.42872   5
 -10   3   0 -7.1156 9.51259   4
  10   3   0 -0.1328 9.61804   6
 -10   3   0 4.75405 15.8105   1
  10   3   0 -19.741 8.94003   4
 -10   3   0 -10.380 7.36398   6
 -11  -3   0 7.88178 13.6990   4
 -11  -3   0 -8.6171 8.28049   6
  11  -3   0 -9.3753 9.75062   6
 -11   3   0 -24.278 11.4284   4
  11   3   0 19.3944 15.0116   4
  11   3   0 -13.235 9.23493   6
 -11   3   0 6.49206 10.6805   6
 -12  -3   0 7.00571 12.8389   6
 -12  -3   0 -31.420 8.66028   4
  12  -3   0 -17.350 10.9060   6
 -12   3   0 -1.7667 12.8149   4
  12   3   0 9.20843 13.5699   6
 -12   3   0 -9.2172 11.4389   7
 -12   3   0 -3.1993 10.3302   6
  13  -3   0 9.53052 17.2372   6
 -13  -3   0 6.94592 14.1346   4
  13   3   0 -7.0037 11.4477   6
 -13   3   0 15.3246 16.2805   7
 -13   3   0 -17.753 13.6416   4
 -14  -3   0 -14.611 12.8480   4
 -14   3   0 14.3252 17.0696   4
 -15  -3   0 34.1039 20.7729   4
 -15   3   0 6.49096 18.2875   4
 -16  -3   0 -12.671 15.1206   4
 -16   3   0 15.5660 19.4658   4
   0  -4   0 692.831 49.1887   6
   0  -4   0 723.521 49.9176   7
   0  -4   0 672.630 59.0748   1
   0  -4   0 695.185 47.6003   5
   0  -4   0 832.064 54.8315   6
   0   4   0 601.830 57.4369   1
   0   4   0 685.598 47.4816   5
   0   4   0 693.782 49.0595   4
   0   4   0 665.385 49.6850   7
  -1  -4   0 2290.61 146.896   5
  -1  -4   0 2133.96 148.276   4
   1  -4   0 2326.59 148.823   7
   1  -4   0 2270.65 147.126   5
  -1  -4   0 2263.97 161.204   1
  -1  -4   0 2237.77 149.688   7
  -1  -4   0 2326.11 150.251   6
   1  -4   0 2151.57 158.677   1
   1  -4   0 2275.32 152.877   6
  -1   4   0 2270.84 147.060   5
  -1   4   0 2419.93 148.313   8
   1   4   0 2275.27 146.736   5
   1   4   0 2346.06 150.699   7
  -1   4   0 2207.05 158.896   1
  -1   4   0 2299.67 148.940   7
   1   4   0 2124.55 159.385   1
   1   4   0 2453.64 149.413   6
  -1   4   0 2314.40 153.128   6
   1   4   0 2252.08 148.682   4
   2  -4   0 56.9621 14.5805   6
   2  -4   0 89.8309 13.4983   7
  -2  -4   0 108.391 25.3806   1
  -2  -4   0 105.271 11.6336   5
  -2  -4   0 86.2951 15.2272   6
  -2  -4   0 89.4276 15.7360   7
  -2  -4   0 103.342 13.8546   4
   2  -4   0 98.0823 21.6592   1
   2  -4   0 107.569 14.4126   8
   2  -4   0 116.459 12.8378   5
   2   4   0 84.3829 13.2914   4
  -2   4   0 84.9294 19.5762   1
  -2   4   0 79.6674 15.5094   6
  -2   4   0 80.2122 11.0359   5
   2   4   0 142.712 28.7980   1
   2   4   0 84.0491 13.8609   6
  -2   4   0 63.1435 12.0935   7
   2   4   0 93.3180 10.3141   5
  -3  -4   0 3131.14 200.106   6
  -3  -4   0 3042.65 193.272   5
  -3  -4   0 2898.85 200.878   7
   3  -4   0 2882.17 200.496   6
   3  -4   0 3162.72 196.809   7
   3  -4   0 3044.06 194.057   5
  -3  -4   0 3027.62 196.841   4
   3  -4   0 2925.45 207.487   1
   3  -4   0 3093.03 196.888   8
   3   4   0 3075.10 213.305   1
  -3   4   0 2975.09 200.587   6
  -3   4   0 2963.43 193.895   5
   3   4   0 2938.37 196.905   4
   3   4   0 2943.99 192.880   5
   3   4   0 3005.80 211.767   1
  -3   4   0 3087.46 208.766   1
   3   4   0 3113.68 198.867   6
  -3   4   0 3121.94 196.910   7
   4  -4   0 0.12591 3.69705   5
  -4  -4   0 -0.6444 7.37580   4
  -4  -4   0 11.3384 8.08710   6
  -4  -4   0 0.17229 3.19347   5
   4  -4   0 12.4327 9.62253   6
   4  -4   0 1.15234 9.92741   1
  -4   4   0 -4.1924 6.02666   7
   4   4   0 7.97421 7.29206   6
  -4   4   0 8.63555 8.54621   6
   4   4   0 -0.7789 6.73559   4
  -4   4   0 9.07546 11.8664   1
   4   4   0 3.98537 3.42945   5
   4   4   0 -8.2431 9.64236   1
  -4   4   0 1.05253 3.47680   5
   4   4   0 5.23014 13.0995   1
  -5  -4   0 1489.87 96.5515   5
   5  -4   0 1493.49 98.1893   5
  -5  -4   0 1511.17 107.601   4
   5  -4   0 1407.92 122.801   1
  -5  -4   0 1529.61 107.340   6
   5  -4   0 1396.57 107.027   6
   5   4   0 1559.72 104.212   4
   5   4   0 1477.98 96.2763   5
  -5   4   0 1525.08 107.517   6
  -5   4   0 1491.29 103.025   7
   5   4   0 1474.01 119.822   1
  -5   4   0 1448.89 97.9194   5
  -5   4   0 1445.22 115.626   1
   5   4   0 1532.36 105.888   6
  -6  -4   0 159.761 37.9695   1
   6  -4   0 153.142 14.9445   5
   6  -4   0 141.504 26.1744   6
  -6  -4   0 191.029 28.9985   6
  -6  -4   0 190.331 25.2903   4
  -6   4   0 157.476 14.9968   5
  -6   4   0 119.194 20.4382   7
  -6   4   0 150.796 31.2791   1
   6   4   0 177.993 39.2794   1
   6   4   0 152.458 23.0476   4
  -6   4   0 117.618 22.8078   6
   6   4   0 136.871 24.3024   6
  -7  -4   0 1136.27 85.7887   6
   7  -4   0 1043.14 84.8900   6
   7  -4   0 1027.52 72.7825   5
  -7  -4   0 1092.58 80.3892   4
  -7  -4   0 1062.45 99.4004   1
  -7   4   0 1066.37 72.7681   5
   7   4   0 1133.53 83.5405   6
  -7   4   0 1112.44 95.7425   1
  -7   4   0 1022.30 83.6345   6
  -7   4   0 1091.28 80.2736   7
   7   4   0 1093.19 82.7642   4
   7   4   0 1132.16 99.5577   1
  -8  -4   0 325.554 57.0195   1
  -8  -4   0 309.035 42.4480   6
   8  -4   0 276.226 38.2902   6
  -8  -4   0 315.265 36.5868   4
   8  -4   0 276.843 22.4228   5
  -8   4   0 219.564 31.5243   7
  -8   4   0 305.039 53.3156   1
   8   4   0 252.605 50.3332   1
   8   4   0 234.941 32.3081   4
  -8   4   0 235.807 36.0138   6
   8   4   0 220.968 33.5029   6
  -9  -4   0 981.468 80.8792   6
  -9  -4   0 897.609 112.426   1
  -9  -4   0 919.628 74.5446   4
   9  -4   0 865.232 78.5952   6
   9  -4   0 983.948 64.8029   5
   9  -4   0 556.666 107.065   1
   9   4   0 992.710 95.7308   1
  -9   4   0 898.829 77.9569   6
   9   4   0 912.183 75.2964   4
   9   4   0 953.641 77.3847   6
  -9   4   0 1047.96 76.4744   4
  -9   4   0 926.757 74.5184   7
  -9   4   0 902.778 91.0295   1
 -10  -4   0 56.9060 29.9926   1
  10  -4   0 103.604 27.4711   6
 -10  -4   0 73.1423 20.1818   4
 -10  -4   0 62.1899 20.8637   6
  10  -4   0 57.7186 10.4649   5
 -10   4   0 58.3607 27.3779   1
 -10   4   0 43.0529 17.3041   7
  10   4   0 70.1668 21.2084   4
 -10   4   0 64.7141 19.5756   4
 -10   4   0 53.9935 20.3546   6
  10   4   0 101.927 23.3077   6
  11  -4   0 627.180 44.3345   5
 -11  -4   0 554.233 56.3938   4
 -11  -4   0 602.968 74.8435   6
  11  -4   0 659.066 76.4125   6
 -11   4   0 443.507 59.4104   4
  11   4   0 626.338 58.6957   4
  11   4   0 682.442 61.4540   6
 -11   4   0 621.466 61.7678   6
 -12  -4   0 68.9504 22.2576   4
 -12  -4   0 113.212 29.5018   6
  12  -4   0 83.8381 25.1352   6
 -12   4   0 62.6680 23.0318   4
  12   4   0 96.1661 26.1286   4
 -12   4   0 58.1562 22.9354   6
 -12   4   0 29.5500 21.1919   7
  12   4   0 146.685 30.4528   6
  13  -4   0 346.369 54.8016   6
 -13  -4   0 359.662 49.8585   4
 -13   4   0 206.269 40.2856   7
 -13   4   0 349.443 49.9943   4
  13   4   0 380.172 54.6909   6
  13   4   0 263.125 44.9137   4
 -14  -4   0 60.4470 24.5778   4
 -14   4   0 48.8927 22.6194   4
 -15  -4   0 108.074 32.1775   4
 -15   4   0 157.299 37.5118   4
 -16  -4   0 2.05367 18.6066   4
 -16   4   0 -14.574 17.4963   4
   0  -5   0 8.13290 5.17787   6
   0  -5   0 5.41354 6.60986   7
   0  -5   0 7.17249 4.10597   5
   0  -5   0 -4.3661 6.97701   6
   0  -5   0 -2.0628 10.4958   1
   0   5   0 -4.0401 5.55776   7
   0   5   0 -0.6643 10.2526   1
   0   5   0 4.69296 5.95082   4
   0   5   0 -0.9298 3.17232   5
   1  -5   0 360.437 33.7601   6
  -1  -5   0 328.223 32.9905   6
  -1  -5   0 332.719 26.2851   5
   1  -5   0 304.898 26.1774   5
   1  -5   0 314.340 28.3508   7
  -1  -5   0 360.033 29.0140   4
  -1  -5   0 323.816 29.4837   7
  -1  -5   0 361.136 30.1941   6
  -1  -5   0 457.243 53.7121   1
   1  -5   0 446.029 50.8510   1
  -1   5   0 325.576 28.8299   7
   1   5   0 335.328 26.1970   5
  -1   5   0 367.509 46.3410   1
  -1   5   0 356.132 26.7747   5
  -1   5   0 325.348 38.3325   6
   1   5   0 355.344 28.8448   4
   1   5   0 343.336 30.5100   7
  -1   5   0 385.531 28.2791   8
   2  -5   0 6.69257 7.39394   6
  -2  -5   0 0.60951 3.33947   5
   2  -5   0 -6.7217 5.30216   7
  -2  -5   0 0.86424 6.18227   6
  -2  -5   0 0.73099 5.90135   4
   2  -5   0 -23.580 7.07026   1
  -2  -5   0 3.50807 7.28791   7
   2  -5   0 -1.9878 3.05947   5
   2  -5   0 -0.3424 4.60261   8
  -2  -5   0 10.8251 13.3166   1
  -2   5   0 -3.3555 6.12419   6
  -2   5   0 0.77591 3.69887   5
  -2   5   0 -5.9867 4.63911   7
   2   5   0 2.54882 6.52410   4
   2   5   0 -3.4260 4.77515   6
   2   5   0 -9.3001 8.08857   1
  -2   5   0 -2.6694 8.06446   1
   2   5   0 -3.4145 2.70401   5
   3  -5   0 13.5827 10.0002   6
  -3  -5   0 12.2763 10.6414   7
  -3  -5   0 1.86400 6.93503   6
   3  -5   0 6.67846 7.22783   8
   3  -5   0 -2.7964 7.42990   7
  -3  -5   0 9.89298 4.72013   5
   3  -5   0 5.58598 4.58704   5
  -3  -5   0 5.21985 7.64925   4
   3  -5   0 18.5432 14.4345   1
   3   5   0 -6.8352 10.9444   1
  -3   5   0 -12.154 7.63935   1
  -3   5   0 6.53007 8.38792   6
   3   5   0 5.71459 7.28692   4
  -3   5   0 5.46683 7.49569   7
   3   5   0 -2.0748 11.8798   1
   3   5   0 5.21262 8.22079   6
  -3   5   0 7.57861 4.90023   5
   3   5   0 3.83571 4.46396   5
   4  -5   0 110.820 27.3292   1
  -4  -5   0 113.068 24.0400   7
  -4  -5   0 154.471 21.1091   4
   4  -5   0 120.210 17.6913   8
   4  -5   0 147.388 16.6919   5
   4  -5   0 135.426 22.1114   6
  -4  -5   0 121.311 21.8499   6
  -4  -5   0 148.052 13.5010   5
   4  -5   0 116.109 18.0448   7
  -4   5   0 119.281 14.5271   5
   4   5   0 105.354 18.2398   6
   4   5   0 110.358 18.8855   4
   4   5   0 160.569 35.7122   1
   4   5   0 162.171 35.0133   1
  -4   5   0 125.907 22.2697   6
  -4   5   0 139.776 20.3536   7
  -4   5   0 160.224 31.6545   1
   4   5   0 120.446 13.5850   5
   5  -5   0 498.025 36.1473   5
   5  -5   0 422.732 43.6445   6
   5  -5   0 453.118 40.0492   8
  -5  -5   0 452.030 34.0552   5
   5  -5   0 429.730 59.1489   1
  -5  -5   0 513.225 45.2620   6
  -5  -5   0 494.620 41.1089   4
   5   5   0 485.142 42.5465   6
  -5   5   0 490.193 35.8452   5
   5   5   0 452.154 40.6826   4
   5   5   0 498.218 34.0897   5
   5   5   0 542.284 72.5164   1
  -5   5   0 473.287 61.0230   1
  -5   5   0 486.038 40.7143   7
   5   5   0 614.790 74.5731   1
  -5   5   0 411.264 42.9638   6
   6  -5   0 35.1423 18.6283   1
  -6  -5   0 66.8430 9.18098   5
  -6  -5   0 79.4601 17.9650   4
   6  -5   0 58.7241 18.2115   6
  -6  -5   0 121.445 25.1685   6
   6  -5   0 82.2598 11.9193   5
  -6   5   0 59.5756 22.4856   1
  -6   5   0 49.6792 9.94526   5
  -6   5   0 87.2883 17.3682   7
   6   5   0 62.5811 8.65592   5
   6   5   0 102.334 30.8213   1
  -6   5   0 48.7245 15.1127   6
   6   5   0 64.8773 15.9611   4
   6   5   0 38.2323 13.4847   6
   6   5   0 45.3950 23.2292   1
   7  -5   0 21.9805 6.94067   5
   7  -5   0 33.1840 14.1957   6
  -7  -5   0 44.9324 14.9898   4
  -7  -5   0 40.9218 14.5202   6
  -7   5   0 35.8843 8.30544   5
   7   5   0 38.9510 14.6143   4
   7   5   0 26.8076 5.53287   5
   7   5   0 37.2845 13.8458   6
   7   5   0 44.2070 21.7850   1
  -7   5   0 31.7449 14.5772   6
  -7   5   0 56.0760 22.1545   1
  -7   5   0 27.4761 12.4390   7
   8  -5   0 14.8587 13.3986   6
   8  -5   0 6.65106 5.34470   5
  -8  -5   0 -8.9056 8.26380   4
  -8  -5   0 -6.4277 7.40732   6
  -8   5   0 3.77243 9.77703   7
   8   5   0 -5.8675 10.8786   1
  -8   5   0 15.3144 10.4856   6
   8   5   0 3.92429 10.0558   6
  -8   5   0 0.88880 4.63683   5
  -8   5   0 -11.539 10.1799   1
   8   5   0 15.6909 11.7999   4
  -9  -5   0 14.0041 12.9207   4
   9  -5   0 -1.1784 4.05794   5
  -9  -5   0 14.7494 19.9057   1
  -9  -5   0 -4.3451 10.1134   6
   9  -5   0 -4.1601 9.81468   6
   9   5   0 -9.2337 6.56224   6
  -9   5   0 -17.586 13.2862   1
  -9   5   0 -0.3950 9.65961   7
  -9   5   0 -8.5117 6.04784   6
   9   5   0 7.26372 11.4584   4
   9   5   0 -5.2116 13.3805   1
 -10  -5   0 -7.4936 8.97927   6
 -10  -5   0 -3.9103 11.1967   4
  10  -5   0 2.17186 4.35181   5
 -10   5   0 -11.829 9.58253   7
  10   5   0 17.7124 14.2890   4
  10   5   0 2.23998 11.5915   6
 -10   5   0 0.59556 9.59051   6
 -11  -5   0 -5.5684 12.1979   6
  11  -5   0 8.78106 6.41703   5
  11  -5   0 6.12914 16.3376   6
 -11   5   0 9.72686 16.1445   4
  11   5   0 1.24547 12.3691   6
  11   5   0 13.3929 14.4869   4
 -11   5   0 -0.7619 12.2657   7
 -11   5   0 3.70332 14.4120   6
 -12  -5   0 1.98003 15.6663   6
  12  -5   0 22.3742 18.6148   6
 -12  -5   0 6.35951 17.8542   4
 -12   5   0 29.4464 24.8243   7
  12   5   0 20.6132 15.4016   4
  12   5   0 5.30964 13.1498   6
 -12   5   0 -2.5777 13.0958   6
 -13  -5   0 -10.710 14.1251   4
  13  -5   0 -4.6600 12.2296   6
  13   5   0 1.66859 14.0369   6
 -13   5   0 -0.6132 18.1479   4
 -13   5   0 25.5299 18.1772   7
 -14  -5   0 -20.753 14.3533   4
 -14   5   0 -20.018 13.2003   4
 -15  -5   0 37.2637 22.4124   4
 -15   5   0 13.5196 22.9733   4
   0  -6   0 2073.12 167.651   1
   0  -6   0 2302.84 153.926   6
   0  -6   0 2421.71 154.312   7
   0  -6   0 2455.15 160.538   6
   0  -6   0 2265.35 151.108   5
   0   6   0 2302.24 154.480   7
   0   6   0 2210.94 170.390   1
   0   6   0 2388.68 153.313   4
  -1  -6   0 177.688 24.6659   6
  -1  -6   0 163.217 23.1389   7
   1  -6   0 215.897 19.4884   5
  -1  -6   0 247.810 19.9346   5
   1  -6   0 230.218 22.7741   7
  -1  -6   0 248.113 49.4978   1
  -1  -6   0 191.307 22.9706   4
   1  -6   0 248.915 33.3039   6
  -1  -6   0 202.570 28.8148   6
   1  -6   0 150.952 33.2557   1
   1   6   0 211.703 40.0231   1
  -1   6   0 244.626 32.6630   6
  -1   6   0 250.624 22.6700   4
   1   6   0 238.584 22.6609   4
   1   6   0 214.295 19.1405   5
  -1   6   0 191.761 19.0893   5
   1   6   0 230.706 27.5762   7
  -1   6   0 210.596 25.0530   7
  -1   6   0 190.038 20.1724   8
  -1   6   0 221.713 38.9021   1
  -2  -6   0 1624.50 136.770   1
   2  -6   0 1533.72 132.382   1
  -2  -6   0 1738.01 119.225   4
   2  -6   0 1763.80 118.967   7
  -2  -6   0 1782.10 122.409   6
  -2  -6   0 1713.25 121.150   7
   2  -6   0 1873.24 126.355   6
   2  -6   0 1682.04 116.742   5
  -2  -6   0 1805.37 116.603   5
  -2   6   0 1800.24 116.996   5
   2   6   0 1795.67 137.278   1
  -2   6   0 1850.27 119.023   8
  -2   6   0 1873.82 136.499   1
  -2   6   0 1708.80 119.463   7
   2   6   0 1729.72 123.291   7
  -2   6   0 1757.72 125.556   6
   2   6   0 1705.35 119.306   4
   2   6   0 1889.70 116.504   5
   2   6   0 1807.73 120.101   6
  -3  -6   0 422.311 43.4055   4
   3  -6   0 475.794 40.6099   8
  -3  -6   0 569.088 45.7983   6
   3  -6   0 561.573 47.8899   6
  -3  -6   0 546.376 38.0221   5
   3  -6   0 522.224 41.4663   7
   3  -6   0 538.318 38.8770   5
  -3  -6   0 525.631 44.8421   7
   3  -6   0 397.887 57.9675   1
  -3   6   0 488.111 63.8808   1
  -3   6   0 532.916 41.7972   7
  -3   6   0 522.219 38.6352   5
  -3   6   0 493.175 46.5835   6
   3   6   0 456.728 42.0018   6
   3   6   0 525.159 37.5268   5
   3   6   0 466.208 41.3641   4
   3   6   0 537.810 68.2274   1
  -4  -6   0 1150.54 87.9673   6
  -4  -6   0 1175.33 79.0690   5
   4  -6   0 1193.90 90.1175   6
   4  -6   0 1157.18 83.5914   8
  -4  -6   0 1219.97 84.3475   4
   4  -6   0 1088.23 79.8790   5
  -4  -6   0 1164.07 88.6413   7
   4  -6   0 1274.04 100.922   1
   4  -6   0 1158.71 83.3316   7
  -4   6   0 1225.75 84.2734   7
   4   6   0 1188.79 105.088   1
   4   6   0 1108.82 78.4122   5
  -4   6   0 1217.81 100.300   1
   4   6   0 1299.80 86.9747   6
   4   6   0 1111.05 83.9533   4
  -4   6   0 1119.79 79.8579   5
  -4   6   0 1260.61 90.3437   6
   4   6   0 1222.87 104.225   1
  -5  -6   0 203.305 34.3326   7
  -5  -6   0 195.724 25.7483   4
  -5  -6   0 224.282 30.2276   6
   5  -6   0 152.855 27.5145   6
  -5  -6   0 188.058 17.5434   5
   5  -6   0 221.491 27.1130   8
   5  -6   0 198.105 19.0427   5
   5  -6   0 184.941 38.1891   1
  -5   6   0 183.964 38.9448   1
   5   6   0 199.221 17.2859   5
   5   6   0 206.528 28.8039   4
   5   6   0 198.968 45.0591   1
  -5   6   0 171.221 24.7794   7
  -5   6   0 200.227 29.0451   5
  -5   6   0 181.836 29.1296   6
   5   6   0 213.262 49.0783   1
   5   6   0 162.003 25.7569   6
   6  -6   0 1040.53 100.310   1
   6  -6   0 1362.95 95.8348   6
  -6  -6   0 1147.60 87.1961   4
  -6  -6   0 1148.13 79.6078   5
  -6  -6   0 1196.14 92.7684   6
   6  -6   0 1126.65 81.5795   5
   6   6   0 1199.11 109.006   1
   6   6   0 1262.71 110.290   1
  -6   6   0 1245.00 93.3533   6
   6   6   0 1284.65 79.6512   5
  -6   6   0 1271.73 88.1765   7
   6   6   0 1038.17 93.9468   4
  -6   6   0 1329.28 107.313   1
   6   6   0 1091.92 88.6846   6
  -6   6   0 1188.44 81.5242   5
   7  -6   0 14.2761 11.9666   6
   7  -6   0 10.2345 8.46957   8
   7  -6   0 7.91534 14.1936   1
  -7  -6   0 4.65200 3.71325   5
  -7  -6   0 -2.2622 9.21611   4
  -7  -6   0 7.95484 9.45747   6
   7  -6   0 -2.2368 4.12421   5
   7   6   0 1.32598 19.3799   1
  -7   6   0 -1.5015 3.91827   5
   7   6   0 12.4097 16.4702   1
  -7   6   0 8.03205 10.4703   6
  -7   6   0 8.11278 12.1692   1
   7   6   0 2.15078 8.75775   4
   7   6   0 3.28028 3.79445   5
  -8  -6   0 674.984 52.2767   4
   8  -6   0 487.994 48.3651   8
  -8  -6   0 439.420 56.7320   6
   8  -6   0 564.069 55.8050   6
   8  -6   0 521.301 42.1418   5
  -8   6   0 602.248 42.6222   5
   8   6   0 511.003 50.0265   4
   8   6   0 548.374 83.8138   1
  -8   6   0 515.116 53.5987   6
  -8   6   0 536.501 80.0726   1
   8   6   0 615.828 53.3674   6
   8   6   0 634.359 87.1754   1
  -8   6   0 552.206 49.9460   7
   9  -6   0 70.5214 13.1551   5
  -9  -6   0 95.5854 22.3630   4
   9  -6   0 77.6243 21.1761   8
  -9  -6   0 48.3427 17.3933   6
   9   6   0 79.7915 33.5253   1
   9   6   0 67.3941 19.3156   6
  -9   6   0 78.3897 22.5577   6
  -9   6   0 46.4244 26.1013   1
   9   6   0 112.348 25.9719   4
  -9   6   0 33.3168 15.6006   7
   9   6   0 78.4444 32.8793   1
 -10  -6   0 568.255 68.1889   6
 -10  -6   0 550.396 52.1287   4
  10  -6   0 619.399 71.3601   6
  10  -6   0 507.588 50.4938   8
  10  -6   0 471.216 40.4457   5
  10   6   0 529.384 53.3038   4
  10   6   0 485.094 58.8224   6
 -10   6   0 531.734 51.5541   7
 -10   6   0 566.521 68.0497   6
  11  -6   0 42.1838 21.7997   6
  11  -6   0 61.4449 12.6067   5
 -11  -6   0 62.2747 21.1060   4
 -11  -6   0 43.2544 26.7316   6
  11  -6   0 70.6649 30.0403   8
 -11   6   0 104.712 30.5359   6
 -11   6   0 68.1189 23.1039   7
 -11   6   0 49.0009 20.3470   4
  11   6   0 65.8613 20.4786   6
  12  -6   0 429.682 59.1007   6
 -12  -6   0 525.163 68.3576   6
  12  -6   0 290.565 43.4444   8
 -12  -6   0 380.118 49.3034   4
  12   6   0 432.672 54.1190   6
 -12   6   0 247.191 47.9742   6
  12   6   0 302.577 45.5233   4
 -12   6   0 454.370 57.7510   4
 -12   6   0 186.864 38.7126   7
 -13  -6   0 0.47014 14.1298   4
 -13   6   0 -18.917 10.3790   7
 -13   6   0 16.0953 18.1278   4
  13   6   0 1.49947 14.3821   6
 -14  -6   0 241.138 43.1570   4
 -14   6   0 211.109 41.8879   4
 -15  -6   0 17.1985 18.7733   4
 -15   6   0 4.26877 19.7469   4
   0  -7   0 -2.4242 8.19140   6
   0  -7   0 1.50107 6.23189   6
   0  -7   0 16.7028 9.89623   7
   0  -7   0 -0.6392 3.94287   5
   0   7   0 -5.3946 7.07129   7
   0   7   0 -0.7160 13.9016   1
   0   7   0 -7.6251 6.89124   4
   0   7   0 -3.4737 5.22721   8
   0   7   0 -1.2906 5.63749   5
  -1  -7   0 66.2868 16.1668   4
  -1  -7   0 32.9053 15.5392   6
   1  -7   0 90.8367 18.6057   6
  -1  -7   0 37.0352 11.3543   6
   1  -7   0 64.3931 15.1216   7
   1  -7   0 37.0937 9.16260   5
   1  -7   0 92.5303 29.0466   1
  -1  -7   0 66.6214 26.1953   1
  -1  -7   0 50.5315 9.55845   5
  -1  -7   0 54.3394 14.2394   7
  -1   7   0 52.4725 14.7267   7
   1   7   0 79.9803 27.4129   1
   1   7   0 55.4276 10.6271   5
  -1   7   0 65.1411 13.9164   4
  -1   7   0 72.4410 14.2902   8
  -1   7   0 60.6948 24.1103   1
   1   7   0 49.8835 12.2910   4
   1   7   0 51.0186 14.3236   7
  -1   7   0 65.8151 16.9780   6
  -1   7   0 37.0575 9.23141   5
   2  -7   0 367.504 36.1571   7
  -2  -7   0 472.620 38.3706   4
   2  -7   0 348.238 44.1509   6
  -2  -7   0 409.834 39.3269   6
  -2  -7   0 495.399 46.2444   6
  -2  -7   0 477.574 66.9410   1
  -2  -7   0 447.364 34.3864   5
   2  -7   0 426.431 34.5810   5
  -2  -7   0 434.455 39.3527   7
   2  -7   0 430.854 59.8942   1
  -2   7   0 433.161 34.6337   5
   2   7   0 459.747 34.1586   5
  -2   7   0 459.721 44.4933   6
   2   7   0 446.714 64.1810   1
  -2   7   0 412.562 37.3381   7
   2   7   0 452.898 38.0052   4
  -2   7   0 456.857 36.7205   8
   2   7   0 424.906 40.8840   7
  -2   7   0 431.878 62.0572   1
  -3  -7   0 14.5312 10.8542   7
  -3  -7   0 69.5429 28.5066   1
  -3  -7   0 25.4043 11.2625   6
   3  -7   0 5.89662 13.9089   1
   3  -7   0 52.1299 15.5798   6
  -3  -7   0 39.9862 9.36675   5
   3  -7   0 30.2596 12.9134   7
  -3  -7   0 16.9362 10.2456   4
   3  -7   0 31.0387 8.97643   5
  -3   7   0 11.0765 8.75795   7
  -3   7   0 9.41964 9.33825   6
  -3   7   0 15.4331 7.10261   5
   3   7   0 25.7142 9.65202   6
  -3   7   0 44.5557 20.2749   1
   3   7   0 29.2006 8.22650   5
   3   7   0 49.3618 24.3639   1
   3   7   0 25.4609 11.5067   4
  -4  -7   0 43.9557 16.2919   7
   4  -7   0 19.5189 7.08370   5
  -4  -7   0 27.7413 13.1940   6
   4  -7   0 74.3938 27.0057   1
   4  -7   0 46.7970 12.3695   8
   4  -7   0 44.1120 14.9819   7
  -4  -7   0 29.6200 12.7692   4
   4  -7   0 39.6321 15.4767   6
  -4  -7   0 33.3957 8.24410   5
   4   7   0 48.9417 9.12716   5
   4   7   0 63.4459 26.8118   1
   4   7   0 32.9832 13.2019   4
  -4   7   0 42.4848 15.5211   6
  -4   7   0 32.4121 11.8938   7
   4   7   0 36.9750 12.3184   6
  -4   7   0 39.2110 9.69198   5
  -4   7   0 8.36151 13.4285   1
   4   7   0 61.8622 26.1675   1
   5  -7   0 -3.9598 6.73339   6
  -5  -7   0 8.61242 4.49528   5
   5  -7   0 16.0350 14.9565   1
   5  -7   0 -5.7070 8.23964   7
  -5  -7   0 -9.6130 7.28755   4
   5  -7   0 -1.0500 5.70912   8
   5  -7   0 12.2010 6.28920   5
  -5  -7   0 10.3966 13.2735   7
  -5  -7   0 10.0892 9.43099   6
   5   7   0 1.76380 14.0084   1
   5   7   0 3.93377 4.33664   5
   5   7   0 -2.5010 11.9043   1
  -5   7   0 -0.6262 7.37213   7
  -5   7   0 2.64389 5.53344   5
   5   7   0 0.12420 9.23163   6
  -5   7   0 1.92874 8.28516   6
  -5   7   0 0.53395 10.1688   1
  -6  -7   0 10.5613 10.5731   4
  -6  -7   0 2.35158 10.6481   7
  -6  -7   0 3.21181 4.55919   5
   6  -7   0 4.99550 6.63487   8
   6  -7   0 14.3571 6.81563   5
  -6  -7   0 3.14851 9.71580   6
   6  -7   0 -3.7569 8.85552   6
   6  -7   0 -3.5237 16.8846   1
  -6   7   0 11.9822 9.51225   7
  -6   7   0 2.49307 4.78410   5
   6   7   0 25.3168 23.0997   1
   6   7   0 16.4836 6.12442   5
   6   7   0 9.39279 9.03379   6
   6   7   0 10.1525 10.9637   4
  -6   7   0 15.0182 15.4000   1
  -6   7   0 20.1758 12.0583   6
   6   7   0 15.0216 19.3239   1
   7  -7   0 68.0107 16.5934   8
   7  -7   0 98.2486 32.3985   1
  -7  -7   0 102.732 20.3792   4
  -7  -7   0 68.2804 22.5183   7
  -7  -7   0 90.6546 24.8185   6
   7  -7   0 67.4073 21.1813   6
  -7  -7   0 72.4125 11.4240   5
   7  -7   0 83.3440 14.3170   5
  -7   7   0 45.7132 23.7910   1
   7   7   0 105.037 12.7522   5
  -7   7   0 76.6934 21.5438   6
  -7   7   0 85.5396 14.0269   5
   7   7   0 95.0485 32.8844   1
   7   7   0 53.1449 18.4378   4
  -7   7   0 95.4794 20.8099   7
   7   7   0 86.7611 30.6969   1
   7   7   0 95.1830 21.9638   6
   8  -7   0 -12.977 8.30013   1
   8  -7   0 5.98223 13.7876   6
  -8  -7   0 -5.7986 3.79937   5
  -8  -7   0 0.01701 10.6583   4
   8  -7   0 -1.5884 8.22707   8
  -8  -7   0 0.59301 10.0149   6
   8  -7   0 11.2638 8.59335   5
   8   7   0 -0.0284 4.07429   5
   8   7   0 9.00174 17.6357   1
  -8   7   0 -14.711 8.72926   7
   8   7   0 0.51840 9.58354   4
  -8   7   0 0.32155 5.65330   5
  -8   7   0 9.79946 15.8037   1
   8   7   0 -0.4240 14.9212   1
   8   7   0 -4.6055 7.28503   6
  -8   7   0 17.0173 12.4963   6
   9  -7   0 11.8278 15.0297   6
  -9  -7   0 12.3265 13.1395   6
   9  -7   0 -9.0940 3.47636   5
   9  -7   0 -3.4014 8.61913   8
  -9  -7   0 1.91463 10.8157   4
   9   7   0 13.9314 13.3442   4
  -9   7   0 8.42463 12.5353   6
  -9   7   0 20.8339 14.1952   7
   9   7   0 -7.0755 8.83944   6
   9   7   0 -7.8587 17.8353   1
  -9   7   0 0.06227 5.82617   5
  10  -7   0 6.55317 6.60571   5
  10  -7   0 -12.348 7.83509   6
 -10  -7   0 5.10746 13.5359   6
  10  -7   0 6.66905 12.3405   8
 -10  -7   0 -12.506 14.2134   4
  10   7   0 -2.1943 13.3048   4
  10   7   0 -1.4534 19.8377   1
 -10   7   0 -20.400 8.65627   7
 -10   7   0 -2.6621 9.35175   6
  10   7   0 -0.8829 9.55981   6
 -11  -7   0 5.30978 12.5620   6
  11  -7   0 -20.817 9.99162   6
  11  -7   0 -1.1259 5.71639   5
  11  -7   0 -1.3988 10.2006   8
 -11   7   0 0.66092 12.7823   6
 -11   7   0 18.6113 17.5826   7
  11   7   0 2.20498 14.1922   4
  11   7   0 -3.3222 10.3907   6
  11   7   0 12.1588 22.9285   1
  12  -7   0 -10.718 13.6684   6
 -12  -7   0 1.46495 12.9478   6
 -12  -7   0 0.98594 14.7959   4
  12  -7   0 -11.037 9.99018   8
 -12   7   0 3.81215 17.4656   4
 -12   7   0 -6.2942 14.4451   7
  12   7   0 2.49016 12.8357   6
  12   7   0 3.01216 23.3308   1
  12   7   0 -8.2541 13.3732   4
 -13  -7   0 -15.321 12.3417   4
  13   7   0 28.2850 35.1596   1
 -13   7   0 34.8166 20.4753   4
  13   7   0 9.94288 14.6643   6
 -14  -7   0 -6.8448 16.7350   4
 -14   7   0 0.51751 17.4537   4
 -15  -7   0 2.97106 19.7358   4
 -15   7   0 -14.499 16.0641   4
   0  -8   0 319.432 33.1032   6
   0  -8   0 439.900 35.8734   7
   0  -8   0 320.903 29.5724   5
   0  -8   0 281.715 41.4073   6
   0  -8   0 439.872 63.3510   1
   0   8   0 342.391 34.2102   7
   0   8   0 355.183 30.7807   8
   0   8   0 338.878 32.7636   4
   0   8   0 456.011 65.1627   1
   0   8   0 382.590 30.3649   5
  -1  -8   0 376.985 58.9428   1
  -1  -8   0 311.588 30.1755   4
   1  -8   0 305.876 29.3311   6
   1  -8   0 312.268 26.9691   5
  -1  -8   0 264.374 25.8334   5
   1  -8   0 292.900 29.7509   7
  -1  -8   0 243.184 37.5611   6
  -1  -8   0 309.044 37.6822   7
  -1  -8   0 222.729 31.1534   6
  -1   8   0 409.194 60.0850   1
  -1   8   0 275.018 31.8722   4
   1   8   0 358.040 27.2753   5
  -1   8   0 258.821 25.7280   5
   1   8   0 298.571 36.3555   7
   1   8   0 313.071 56.3086   1
  -1   8   0 293.184 27.7743   8
   1   8   0 313.678 29.6674   4
  -1   8   0 309.387 30.3564   7
  -2  -8   0 683.568 56.7907   6
   2  -8   0 706.372 53.6898   7
   2  -8   0 584.347 49.8312   5
  -2  -8   0 758.827 54.7637   4
   2  -8   0 547.284 75.1634   1
  -2  -8   0 686.078 61.6605   6
   2  -8   0 712.420 66.9613   6
  -2  -8   0 631.163 55.1149   7
  -2  -8   0 672.831 86.9467   1
  -2  -8   0 671.723 50.3333   5
  -2   8   0 754.039 51.2750   5
   2   8   0 626.097 53.0359   4
  -2   8   0 620.903 53.5790   7
   2   8   0 709.780 58.4469   7
  -2   8   0 652.034 52.7619   4
   2   8   0 639.560 49.4776   5
   2   8   0 738.951 74.6007   1
  -2   8   0 717.545 52.8824   8
  -2   8   0 805.932 63.8289   6
  -2   8   0 652.488 102.474   1
   3  -8   0 1487.75 104.887   7
   3  -8   0 1178.24 83.2631   5
   3  -8   0 1010.01 102.133   1
   3  -8   0 1149.04 94.3914   6
  -3  -8   0 1298.08 87.4135   4
  -3  -8   0 1158.51 88.9246   7
  -3  -8   0 1145.91 109.958   1
  -3  -8   0 1133.00 81.9871   5
  -3  -8   0 1028.92 88.6868   6
   3   8   0 1214.52 87.3446   4
   3   8   0 1327.62 88.1918   6
  -3   8   0 1155.08 86.5951   7
   3   8   0 1246.66 82.1721   5
   3   8   0 1261.69 109.447   1
  -3   8   0 1111.10 103.752   1
  -3   8   0 1225.20 94.7476   6
  -3   8   0 1143.21 82.6525   5
  -4  -8   0 667.596 59.9428   6
  -4  -8   0 753.818 56.7194   4
  -4  -8   0 648.739 50.4709   5
   4  -8   0 688.110 55.2408   7
   4  -8   0 682.263 84.4080   1
  -4  -8   0 678.608 59.2415   7
   4  -8   0 688.031 52.5550   5
   4  -8   0 701.912 55.4502   8
   4  -8   0 699.716 68.5585   6
  -4   8   0 717.820 52.0566   5
   4   8   0 712.301 50.4556   5
   4   8   0 653.594 56.1695   6
   4   8   0 690.228 56.7759   4
  -4   8   0 653.738 84.0015   1
  -4   8   0 659.711 62.0675   6
  -4   8   0 649.508 55.4038   7
   4   8   0 795.737 79.0034   1
  -5  -8   0 568.254 48.6312   4
   5  -8   0 674.284 85.3659   1
   5  -8   0 556.178 47.4628   7
  -5  -8   0 544.316 52.8242   7
   5  -8   0 537.301 47.5357   8
   5  -8   0 550.914 47.0471   5
  -5  -8   0 614.711 42.8390   5
  -5  -8   0 516.208 52.0039   6
   5   8   0 549.382 42.1800   5
  -5   8   0 517.633 47.5043   7
   5   8   0 680.835 93.9567   1
   5   8   0 497.324 48.5955   6
  -5   8   0 615.360 84.1141   1
   5   8   0 699.535 94.5209   1
   5   8   0 535.697 48.3401   4
  -5   8   0 564.054 55.1032   6
  -5   8   0 538.657 43.1933   5
   6  -8   0 888.341 90.6319   1
  -6  -8   0 923.279 64.7921   5
   6  -8   0 896.189 71.4834   8
  -6  -8   0 995.232 73.2183   4
  -6  -8   0 882.711 77.6945   6
   6  -8   0 839.632 66.3596   5
   6  -8   0 814.633 77.8227   6
  -6  -8   0 928.487 78.6347   7
  -6   8   0 958.323 66.8149   5
  -6   8   0 880.105 78.6096   6
   6   8   0 1020.10 100.584   1
   6   8   0 1040.58 75.7099   6
  -6   8   0 881.048 90.7477   1
   6   8   0 1171.02 136.572   1
   6   8   0 860.668 72.5061   4
   7  -8   0 126.525 38.1116   1
   7  -8   0 113.319 21.3606   8
  -7  -8   0 148.769 28.9902   6
   7  -8   0 100.816 16.7137   5
   7  -8   0 129.024 29.7885   6
  -7  -8   0 112.495 15.2710   5
  -7  -8   0 115.013 23.4086   4
  -7  -8   0 155.180 31.3330   7
  -7   8   0 132.707 18.6717   5
   7   8   0 114.843 15.3228   5
   7   8   0 120.649 23.7076   6
  -7   8   0 130.125 39.4823   1
   7   8   0 118.613 25.0920   4
   7   8   0 163.124 46.6992   1
   7   8   0 138.553 45.7684   1
  -7   8   0 97.3501 22.6794   7
  -7   8   0 99.5336 24.5559   6
   8  -8   0 291.834 36.2294   8
  -8  -8   0 228.582 43.5532   7
   8  -8   0 248.795 29.9295   5
  -8  -8   0 225.805 22.4124   5
   8  -8   0 288.972 44.5430   6
  -8  -8   0 248.076 36.4615   4
  -8   8   0 223.328 34.4417   7
  -8   8   0 262.171 56.2221   1
  -8   8   0 221.546 38.3457   6
  -8   8   0 293.706 26.7527   5
   8   8   0 295.395 23.2620   5
   8   8   0 274.690 39.6593   4
   8   8   0 254.782 39.5333   6
   8   8   0 259.181 59.8390   1
  -9  -8   0 121.215 15.6622   5
  -9  -8   0 143.880 34.2986   6
   9  -8   0 115.173 26.3272   8
   9  -8   0 118.562 19.7721   5
   9  -8   0 134.926 31.2955   6
  -9  -8   0 138.428 27.5142   4
  -9  -8   0 130.434 32.9899   7
   9   8   0 120.772 27.4705   6
   9   8   0 43.8112 32.2501   1
  -9   8   0 130.301 26.4698   7
  -9   8   0 136.229 32.1248   6
  -9   8   0 148.397 20.7445   5
   9   8   0 179.235 32.1652   4
   9   8   0 157.753 16.9062   5
  10  -8   0 242.964 30.3783   5
 -10  -8   0 322.333 76.3504   7
 -10  -8   0 218.640 40.7111   6
  10  -8   0 356.052 55.8020   6
 -10  -8   0 323.682 41.9880   4
 -10   8   0 300.433 49.7283   6
 -10   8   0 214.175 38.1994   7
  10   8   0 225.384 38.3941   6
  10   8   0 225.328 60.1651   1
  11  -8   0 121.461 25.8080   8
  11  -8   0 123.106 19.2181   5
  11  -8   0 163.105 39.3769   6
 -11  -8   0 149.930 38.4707   6
 -11  -8   0 158.677 32.1919   4
  11   8   0 69.2450 35.9284   1
 -11   8   0 138.792 34.2922   6
  11   8   0 168.004 35.0638   4
  11   8   0 136.381 30.2961   6
 -11   8   0 103.866 34.7628   7
 -12  -8   0 196.592 36.9389   4
  12  -8   0 185.051 41.2976   6
  12   8   0 266.842 46.2977   6
  12   8   0 171.244 52.1384   1
 -12   8   0 221.517 42.5262   7
 -13  -8   0 100.541 30.0710   4
 -13   8   0 133.511 37.6780   4
  13   8   0 147.508 45.1579   6
 -14  -8   0 234.804 45.8332   4
 -14   8   0 157.740 38.0680   4
   0  -9   0 -4.5548 6.77804   6
   0  -9   0 -5.4532 10.0700   7
   0  -9   0 -2.6108 8.29566   6
   0  -9   0 -7.5131 16.7609   1
   0   9   0 -20.536 8.60113   1
   0   9   0 0.99262 5.94582   5
   0   9   0 5.73865 9.05032   7
  -1  -9   0 17.0647 10.4201   6
  -1  -9   0 -2.5361 15.2960   1
   1  -9   0 8.78326 16.7291   1
  -1  -9   0 -4.2155 9.76744   7
   1  -9   0 12.5582 11.5325   6
   1  -9   0 6.89740 6.90145   5
  -1  -9   0 1.78303 4.32567   5
   1  -9   0 2.33693 9.54537   7
   1   9   0 5.82063 17.4918   1
   1   9   0 5.18334 8.01462   4
   1   9   0 5.34508 5.77954   5
   1   9   0 21.9488 12.4920   7
  -1   9   0 6.95701 14.4581   1
  -1   9   0 4.47405 6.14916   5
  -1   9   0 4.83448 8.57412   7
  -1   9   0 13.2791 8.54044   8
  -1   9   0 -1.0081 14.7388   4
   2  -9   0 6.21706 9.52866   6
  -2  -9   0 16.5324 11.2671   4
  -2  -9   0 19.5780 13.6453   6
  -2  -9   0 26.2413 22.1445   1
  -2  -9   0 21.4141 11.2773   7
   2  -9   0 6.73612 5.71991   5
  -2  -9   0 11.0627 6.30376   5
  -2  -9   0 -2.9055 6.85608   6
   2  -9   0 7.66431 19.3164   1
   2  -9   0 9.62548 9.53980   7
   2   9   0 -4.1386 11.8216   1
   2   9   0 0.36433 10.6171   7
   2   9   0 14.9037 6.64063   5
   2   9   0 24.0148 12.0472   4
  -2   9   0 13.2840 11.9022   6
  -2   9   0 19.8933 10.8415   4
  -2   9   0 20.2032 10.2792   7
  -2   9   0 -0.7871 12.8868   1
  -2   9   0 5.37547 5.63074   5
  -3  -9   0 -3.9586 6.75233   6
   3  -9   0 2.66730 5.48482   5
   3  -9   0 7.85274 11.5850   6
  -3  -9   0 5.95801 9.85043   7
   3  -9   0 4.49151 15.1501   1
  -3  -9   0 8.06471 17.7517   1
  -3  -9   0 2.73184 11.4296   4
   3  -9   0 -5.4258 7.68225   7
  -3  -9   0 -10.281 6.19948   6
  -3  -9   0 3.75036 5.22106   5
  -3   9   0 -2.9035 4.54852   5
  -3   9   0 -6.1985 6.73451   7
   3   9   0 2.95640 5.27533   5
   3   9   0 9.42446 18.4203   1
  -3   9   0 -3.0869 6.66878   6
   3   9   0 -16.084 6.25422   4
  -4  -9   0 8.82983 10.9728   4
   4  -9   0 -8.9066 13.2288   1
  -4  -9   0 -2.8406 4.63690   5
   4  -9   0 -3.9448 5.11217   5
   4  -9   0 10.4276 11.7529   6
   4  -9   0 15.3115 11.3288   7
  -4  -9   0 1.91543 10.6772   7
  -4  -9   0 16.8167 11.4915   6
   4   9   0 -7.0875 7.76356   4
  -4   9   0 13.8091 18.7572   1
  -4   9   0 0.88494 8.86802   7
   4   9   0 7.49673 16.2796   1
  -4   9   0 13.0116 13.2887   6
  -4   9   0 5.20661 5.56494   5
   4   9   0 3.32374 5.37388   5
   4   9   0 9.17701 8.83415   6
   5  -9   0 18.1873 8.38398   5
  -5  -9   0 28.3406 14.6029   7
  -5  -9   0 15.6493 12.7318   6
   5  -9   0 -0.1775 16.3523   1
  -5  -9   0 15.7722 7.40131   5
  -5  -9   0 20.3230 12.6885   4
   5  -9   0 -0.5995 11.5543   6
   5  -9   0 7.13872 9.85736   7
   5   9   0 30.3011 9.11348   5
  -5   9   0 15.9115 9.37460   7
  -5   9   0 14.1958 11.8678   6
   5   9   0 15.5892 12.6135   4
   5   9   0 19.7187 12.0449   6
   5   9   0 76.4106 34.3412   1
  -5   9   0 11.6687 15.8216   1
   5   9   0 15.2278 18.7083   1
  -5   9   0 13.0343 7.10752   5
  -6  -9   0 6.24840 11.6347   6
  -6  -9   0 6.40178 5.94117   5
   6  -9   0 -8.3761 5.26137   8
  -6  -9   0 0.06880 10.8821   4
   6  -9   0 3.36403 17.6659   1
   6  -9   0 2.15239 5.88118   5
   6  -9   0 -11.006 9.87806   6
  -6  -9   0 -8.7768 10.4157   7
   6   9   0 -13.728 11.5952   1
  -6   9   0 33.6509 23.5769   1
   6   9   0 -9.7162 13.6389   1
   6   9   0 8.08462 10.9389   4
   6   9   0 4.39285 10.0010   6
  -6   9   0 2.25120 9.32115   6
   6   9   0 -0.4698 4.82337   5
  -6   9   0 19.8423 9.55079   5
  -6   9   0 -3.7066 7.58995   7
   7  -9   0 34.2942 12.2397   5
  -7  -9   0 6.92321 6.54606   5
  -7  -9   0 -7.8903 13.2275   7
  -7  -9   0 1.44748 11.2333   6
   7  -9   0 7.06554 12.2814   6
  -7  -9   0 1.67284 11.5103   4
   7  -9   0 24.2768 13.6945   8
   7   9   0 -1.1293 12.4373   4
  -7   9   0 13.1226 12.7670   6
   7   9   0 39.1863 25.8174   1
  -7   9   0 -0.3226 16.3352   1
   7   9   0 21.5078 22.5927   1
  -7   9   0 -4.7244 9.35671   7
   7   9   0 1.95095 12.3302   6
   7   9   0 4.22095 5.25757   5
  -7   9   0 2.47225 6.72860   5
  -8  -9   0 -1.8154 4.36401   5
   8  -9   0 -10.845 9.42423   6
  -8  -9   0 -24.870 9.74205   7
  -8  -9   0 10.7340 12.3224   4
  -8  -9   0 -1.9603 10.9378   6
   8  -9   0 -9.6818 4.46052   5
   8  -9   0 -1.9081 8.51255   8
   8   9   0 -4.1847 17.0074   1
   8   9   0 -5.4350 4.44518   5
  -8   9   0 6.46670 12.3586   6
   8   9   0 16.8029 15.7383   4
  -8   9   0 2.85409 11.9842   7
   8   9   0 4.01242 11.1114   6
  -8   9   0 -8.2102 5.12521   5
   9  -9   0 -11.134 5.14523   5
  -9  -9   0 2.01910 11.1244   6
  -9  -9   0 -6.2681 15.2728   7
   9  -9   0 -7.6190 9.73253   8
  -9  -9   0 0.04653 4.36205   5
  -9  -9   0 1.33636 14.0290   4
   9  -9   0 25.4946 18.2444   6
  -9   9   0 -10.974 11.4783   7
   9   9   0 -7.9376 16.6178   1
   9   9   0 5.03973 5.99869   5
   9   9   0 5.18610 13.8000   4
  -9   9   0 2.11496 7.73863   5
   9   9   0 4.27089 12.2503   6
  10  -9   0 -6.6385 5.05535   5
 -10  -9   0 4.60139 8.81903   5
 -10  -9   0 10.9271 16.4541   4
 -10  -9   0 13.7879 16.5908   6
  10  -9   0 -8.4616 12.4131   6
  10  -9   0 -7.8608 9.73077   8
 -10  -9   0 -3.4465 15.6684   7
  10   9   0 -4.2659 4.48934   5
  10   9   0 10.1588 13.8868   4
  10   9   0 -11.079 8.84749   6
  10   9   0 0.91980 19.2644   1
 -10   9   0 6.18859 14.1968   6
 -10   9   0 -12.730 10.8588   7
 -11  -9   0 21.1498 17.4361   4
 -11  -9   0 9.34661 18.8488   7
 -11  -9   0 -0.3190 14.8055   6
  11  -9   0 -5.0779 15.9298   6
  11  -9   0 -5.6373 5.61402   5
 -11   9   0 18.7624 18.2620   7
  11   9   0 15.4611 14.8505   6
 -12  -9   0 2.35977 15.6178   4
 -12  -9   0 -8.0978 15.2715   7
  12   9   0 -20.547 10.1512   6
 -12   9   0 24.2990 17.9969   7
  12   9   0 12.0981 23.7632   1
 -13  -9   0 10.9604 18.9786   4
 -13  -9   0 0.55198 18.8068   7
 -14  -9   0 27.6431 22.2185   4
 -14  -9   0 7.21442 26.3460   7
 -14   9   0 34.6068 25.6426   4
   0 -10   0 20.9549 10.3220   6
   0 -10   0 58.5588 28.7033   1
   0 -10   0 70.7380 19.0089   7
   0 -10   0 35.1846 11.6095   5
   0 -10   0 32.2710 17.2931   6
   0  10   0 23.0222 21.4479   1
   0  10   0 14.6178 7.88072   5
   0  10   0 9.43718 10.8441   7
   0  10   0 52.0307 14.4424   4
   0  10   0 16.5417 9.59483   8
   1 -10   0 879.836 76.7036   6
   1 -10   0 831.629 67.6720   6
   1 -10   0 851.338 103.763   1
  -1 -10   0 834.618 106.111   1
  -1 -10   0 832.110 63.5259   5
  -1 -10   0 849.792 76.6618   6
  -1 -10   0 794.197 67.3936   7
   1 -10   0 892.422 67.8765   7
   1 -10   0 837.713 63.6175   5
  -1 -10   0 895.289 70.8215   6
   1  10   0 889.165 90.9570   1
  -1  10   0 825.034 62.9474   5
   1  10   0 859.612 67.1906   4
   1  10   0 796.965 62.4212   5
   1  10   0 919.639 71.8402   7
   1  10   0 870.340 63.9065   8
  -1  10   0 899.124 65.4316   8
  -1  10   0 826.554 66.1107   4
  -1  10   0 664.735 95.8516   1
  -1  10   0 887.348 69.2258   7
  -2 -10   0 -13.491 7.06179   7
  -2 -10   0 -15.724 13.0742   1
   2 -10   0 -3.7973 4.54792   5
  -2 -10   0 -3.3562 7.34237   6
   2 -10   0 -9.3382 8.70640   7
   2 -10   0 -14.085 15.0732   1
  -2 -10   0 -1.5621 9.62282   6
  -2 -10   0 -1.9670 4.54204   5
   2 -10   0 -0.5708 9.95438   6
  -2 -10   0 -2.7720 9.60202   4
  -2  10   0 -1.8770 8.94111   4
  -2  10   0 -1.4123 5.68244   5
  -2  10   0 -4.7904 8.21685   7
   2  10   0 2.32356 5.73597   5
   2  10   0 -7.9653 7.21279   7
  -2  10   0 -9.9487 11.3494   1
   2  10   0 12.1983 10.7346   4
   2  10   0 -3.7394 15.1118   1
  -3 -10   0 483.969 40.9148   5
   3 -10   0 424.578 70.9891   1
  -3 -10   0 506.385 48.0308   7
   3 -10   0 496.923 42.0804   5
  -3 -10   0 462.591 60.5657   6
  -3 -10   0 475.856 48.9766   6
   3 -10   0 518.634 45.6340   7
  -3 -10   0 485.167 45.5086   4
  -3 -10   0 599.388 91.5427   1
   3 -10   0 448.737 58.5679   6
   3  10   0 417.065 73.5143   1
  -3  10   0 529.489 42.0223   5
  -3  10   0 555.623 47.5178   7
   3  10   0 464.055 45.3633   4
   3  10   0 547.766 41.2168   5
  -3  10   0 581.842 82.4252   1
  -3  10   0 448.566 58.8012   6
  -3  10   0 480.596 44.4763   4
  -4 -10   0 5.70750 11.5089   4
  -4 -10   0 14.6850 8.43409   5
   4 -10   0 2.72676 6.49145   5
  -4 -10   0 7.89242 11.9174   7
   4 -10   0 11.4062 13.1980   6
  -4 -10   0 -4.5611 7.24103   6
  -4 -10   0 -3.2563 9.74516   6
   4 -10   0 12.3472 17.9018   1
   4 -10   0 12.6832 11.2231   7
  -4  10   0 -12.391 7.07383   1
  -4  10   0 1.07076 5.49783   5
  -4  10   0 -4.3102 10.4274   6
   4  10   0 -2.9652 4.93193   5
   4  10   0 -12.915 8.66967   4
  -4  10   0 -12.305 7.20797   7
   4  10   0 4.73708 14.9147   1
   5 -10   0 576.766 51.3550   5
   5 -10   0 633.860 93.2714   1
   5 -10   0 567.530 70.7714   6
  -5 -10   0 698.915 57.6607   4
  -5 -10   0 757.506 65.2056   6
   5 -10   0 665.468 56.1872   7
  -5 -10   0 671.982 50.7214   5
  -5 -10   0 700.882 61.8409   7
   5  10   0 570.341 55.9598   4
  -5  10   0 596.854 56.3335   7
   5  10   0 717.899 50.6318   5
   5  10   0 686.342 57.5652   6
  -5  10   0 630.646 51.4877   5
  -5  10   0 652.889 65.1913   6
   5  10   0 684.544 100.892   1
   5  10   0 540.872 90.6974   1
  -5  10   0 658.859 97.8108   1
   6 -10   0 11.9206 14.7191   6
  -6 -10   0 -2.1871 10.3163   4
   6 -10   0 -3.1983 11.0163   7
  -6 -10   0 14.4646 14.6926   6
  -6 -10   0 -10.489 9.09514   7
   6 -10   0 -2.4748 6.55334   5
  -6 -10   0 1.77510 7.15920   5
   6  10   0 -7.1443 7.89080   6
  -6  10   0 4.30617 7.46754   5
  -6  10   0 -1.7898 9.56150   7
   6  10   0 4.34953 11.2389   4
   6  10   0 10.6332 22.0347   1
   6  10   0 5.28221 6.82322   5
  -6  10   0 -7.0677 12.4508   1
   6  10   0 -3.9269 12.3266   1
  -7 -10   0 612.877 54.1400   4
   7 -10   0 562.210 73.9971   6
  -7 -10   0 485.987 61.8961   5
  -7 -10   0 599.836 69.3013   6
   7 -10   0 547.169 52.0778   8
  -7 -10   0 519.802 66.2289   7
   7 -10   0 512.345 46.1411   5
  -7  10   0 434.061 64.1586   6
  -7  10   0 520.960 52.2948   7
   7  10   0 688.149 101.479   1
  -7  10   0 591.221 46.6937   5
   7  10   0 559.903 53.9811   6
   7  10   0 577.841 43.6457   5
   7  10   0 556.129 54.4372   4
   8 -10   0 18.9911 9.29426   5
  -8 -10   0 32.6329 21.4838   7
  -8 -10   0 18.6428 16.6108   6
   8 -10   0 58.7327 20.0677   8
   8 -10   0 10.0122 16.1201   6
  -8 -10   0 27.6285 9.58250   5
  -8 -10   0 39.9588 20.6905   4
   8  10   0 3.00155 10.0087   6
  -8  10   0 7.94269 8.47583   5
  -8  10   0 30.6623 17.4993   7
  -8  10   0 3.32722 14.2291   6
   8  10   0 15.7958 8.28251   5
   8  10   0 32.3659 28.5210   1
   8  10   0 17.6577 14.2238   4
   9 -10   0 432.661 38.6470   5
  -9 -10   0 390.936 63.1829   6
   9 -10   0 402.715 53.5354   8
   9 -10   0 412.513 63.0371   6
  -9 -10   0 394.876 33.9423   5
  -9  10   0 395.772 57.1180   6
   9  10   0 338.818 76.4917   1
  -9  10   0 290.616 47.1840   7
   9  10   0 383.098 32.7391   5
   9  10   0 403.386 52.9856   4
  -9  10   0 511.911 39.4764   5
   9  10   0 318.200 48.2615   6
  10 -10   0 7.29404 8.03843   5
  10 -10   0 -8.4321 13.5872   6
 -10 -10   0 7.19540 15.7991   4
  10 -10   0 -7.5576 8.88125   8
 -10 -10   0 -11.703 10.9645   6
 -10  10   0 -11.465 6.80395   5
  10  10   0 30.0697 30.4185   1
  10  10   0 19.1374 13.8390   6
  10  10   0 11.6819 16.2823   4
  10  10   0 -4.7968 4.54524   5
 -10  10   0 -7.5062 12.9669   7
 -10  10   0 -16.448 9.24318   6
  11 -10   0 202.558 44.3397   6
 -11 -10   0 300.328 46.0519   4
 -11 -10   0 239.684 51.7088   7
  11 -10   0 274.430 33.8909   5
  11  10   0 306.256 47.8708   6
 -11  10   0 164.981 35.9334   7
  11  10   0 289.673 72.6594   1
 -12 -10   0 -7.3985 19.6989   7
 -12 -10   0 -10.438 16.2656   4
  12  10   0 -3.0561 14.6036   6
 -13 -10   0 223.591 44.4872   4
 -13 -10   0 236.823 59.8322   7
   0 -11   0 -36.241 8.58332   1
   0 -11   0 -11.153 8.78494   6
   0 -11   0 -9.7747 7.75449   6
   0 -11   0 -3.5306 5.68700   5
   0 -11   0 -9.6881 10.8624   7
   0  11   0 -4.8658 8.48589   4
   0  11   0 -6.7046 12.0652   1
   0  11   0 -0.4764 8.92616   7
   0  11   0 -4.3080 5.43462   5
   0  11   0 -8.0165 7.35164   8
   1 -11   0 -7.1684 7.86382   6
  -1 -11   0 21.2088 22.7523   1
   1 -11   0 17.7434 25.2172   1
  -1 -11   0 -2.1360 10.4457   7
  -1 -11   0 8.34870 11.7922   6
   1 -11   0 36.6129 17.5532   7
   1 -11   0 14.7599 13.4693   6
  -1 -11   0 5.62950 6.77647   5
   1 -11   0 -1.6698 5.38078   5
  -1 -11   0 -3.6015 9.28688   6
  -1  11   0 5.10915 6.75543   5
  -1  11   0 -0.3001 14.7609   1
  -1  11   0 -6.3704 6.81634   7
   1  11   0 28.3827 25.1543   1
   1  11   0 0.12903 12.9700   7
   1  11   0 7.84894 8.41150   8
   1  11   0 12.7959 11.1799   4
  -1  11   0 -6.9427 8.04261   4
  -1  11   0 21.5173 10.5481   8
   1  11   0 6.26757 6.64456   5
  -2 -11   0 -0.0636 17.7816   1
   2 -11   0 2.56674 13.0588   6
  -2 -11   0 -7.4081 9.46206   7
  -2 -11   0 -7.1740 8.22898   6
   2 -11   0 10.9131 8.14993   5
  -2 -11   0 1.11292 10.9950   4
   2 -11   0 -5.5062 6.10483   6
   2 -11   0 -8.9320 9.54858   7
  -2 -11   0 -3.3958 5.39848   5
   2 -11   0 -0.0380 18.4245   1
  -2 -11   0 2.57659 9.67430   6
  -2  11   0 -0.5384 10.4038   4
  -2  11   0 14.3776 18.2879   1
  -2  11   0 -2.5954 5.03192   5
   2  11   0 10.0619 20.5170   1
   2  11   0 -9.3478 8.62199   4
   2  11   0 -17.317 7.48714   7
   2  11   0 6.76945 7.06772   5
  -2  11   0 2.62793 10.7347   7
   3 -11   0 19.6373 24.7475   1
  -3 -11   0 40.1391 31.4471   1
   3 -11   0 26.4975 11.1457   5
   3 -11   0 39.0509 19.2091   6
  -3 -11   0 59.0794 19.4056   6
   3 -11   0 29.6979 15.7682   7
  -3 -11   0 46.4852 16.7528   4
  -3 -11   0 37.9442 10.8267   5
  -3 -11   0 48.8255 17.9469   7
  -3 -11   0 30.4537 17.7363   6
  -3  11   0 34.5482 14.9698   7
   3  11   0 51.8053 16.1847   4
  -3  11   0 68.9822 33.6825   1
   3  11   0 46.3673 30.5553   1
  -3  11   0 66.1016 14.9552   5
  -3  11   0 40.2788 15.8168   4
  -3  11   0 71.7547 23.6736   6
   3  11   0 77.8352 16.0977   5
  -4 -11   0 8.20369 13.1151   6
   4 -11   0 -24.717 7.96792   6
   4 -11   0 -0.9096 16.5359   1
  -4 -11   0 6.94334 11.1282   6
  -4 -11   0 4.33657 11.9159   4
   4 -11   0 -4.5324 10.1131   7
  -4 -11   0 -5.0572 11.8630   7
  -4 -11   0 -3.3874 5.70704   5
   4 -11   0 -3.2535 5.31898   5
  -4  11   0 25.5615 24.9517   1
  -4  11   0 13.2551 13.8897   7
  -4  11   0 3.68482 11.5715   6
   4  11   0 10.5745 17.8430   1
  -4  11   0 -3.6940 10.0217   4
   4  11   0 -15.967 9.31533   4
   4  11   0 3.64173 6.38035   5
  -4  11   0 -1.1532 7.12990   5
  -5 -11   0 -13.209 8.32181   6
  -5 -11   0 11.1991 8.20506   5
  -5 -11   0 28.6124 15.3099   4
   5 -11   0 12.7282 13.8475   7
   5 -11   0 34.0639 19.4093   6
  -5 -11   0 -6.3916 11.9641   6
   5 -11   0 5.22177 8.82135   5
  -5 -11   0 21.0819 14.6896   7
  -5  11   0 17.6199 10.4798   5
   5  11   0 10.2174 7.74173   5
  -5  11   0 34.0269 18.6132   6
   5  11   0 53.3000 33.2642   1
   5  11   0 15.7244 29.1794   1
  -5  11   0 8.65338 22.0363   1
  -5  11   0 36.7531 16.8564   7
   5  11   0 11.0101 13.5816   4
  -6 -11   0 -7.5129 11.8128   4
   6 -11   0 3.17674 15.4949   6
   6 -11   0 -14.338 10.5410   7
  -6 -11   0 2.51539 12.6136   7
  -6 -11   0 -5.5270 4.56328   5
   6 -11   0 -7.5375 6.46810   5
  -6 -11   0 -8.5231 8.11233   6
   6  11   0 5.88690 9.17322   6
  -6  11   0 -0.4264 10.7361   6
   6  11   0 11.2119 14.5078   4
   6  11   0 32.5426 27.4947   1
   6  11   0 -2.7272 5.65193   5
  -6  11   0 -5.4613 5.52942   5
  -6  11   0 -2.7071 10.8178   7
  -7 -11   0 1.21971 12.5159   6
  -7 -11   0 -4.6007 14.8329   7
   7 -11   0 14.7281 17.7200   6
  -7 -11   0 29.5450 17.2348   4
  -7 -11   0 19.3856 8.27591   5
   7 -11   0 10.6270 9.63447   5
   7  11   0 9.60558 12.5014   6
  -7  11   0 11.2329 15.1504   6
  -7  11   0 20.6040 10.4970   5
   7  11   0 24.7881 9.24883   5
   7  11   0 20.9267 27.3463   1
  -7  11   0 3.87366 13.0460   7
   7  11   0 -1.4029 12.8053   4
  -8 -11   0 0.22787 12.2434   6
   8 -11   0 -2.3797 6.49716   5
  -8 -11   0 2.68360 6.54655   5
   8 -11   0 -5.6029 11.9268   6
  -8 -11   0 0.88784 13.7285   7
  -8  11   0 9.96179 14.8191   6
   8  11   0 7.14061 11.7633   6
   8  11   0 1.08831 12.9231   4
   8  11   0 -17.456 18.3968   1
  -8  11   0 -0.2389 11.3638   7
  -8  11   0 -9.3672 5.86847   5
   8  11   0 -5.3013 5.62051   5
   9 -11   0 -1.2368 6.74942   5
  -9 -11   0 5.17621 15.7888   4
   9 -11   0 -1.2358 13.4862   6
  -9 -11   0 -0.0396 13.8937   7
   9 -11   0 1.77551 11.0143   8
  -9 -11   0 4.60429 12.8389   6
  -9 -11   0 3.04457 6.39504   5
  -9  11   0 31.5915 20.4230   6
  -9  11   0 3.08198 13.6465   7
   9  11   0 -1.6428 13.6300   4
   9  11   0 16.0146 15.7273   6
   9  11   0 -10.184 16.1523   1
  -9  11   0 9.06318 10.0610   5
   9  11   0 -5.7833 5.19286   5
  10 -11   0 -2.4391 7.34513   5
  10 -11   0 15.5985 20.0955   6
 -10 -11   0 4.85283 15.6980   7
 -10 -11   0 1.81940 14.2811   6
 -10 -11   0 -7.3919 15.1251   4
  10  11   0 14.1604 14.3248   6
 -10  11   0 6.90000 9.13910   5
  10  11   0 48.3514 55.0469   1
 -10  11   0 -3.7805 12.9594   7
 -11 -11   0 -1.6106 15.8075   4
 -11 -11   0 32.3294 23.3728   7
  11  11   0 13.0150 14.8213   6
  11  11   0 37.9018 28.0173   1
 -11  11   0 -11.218 10.9867   7
 -12 -11   0 -6.5414 17.7162   4
 -12 -11   0 7.94086 19.9035   7
 -13 -11   0 -3.5442 17.6468   4
 -13 -11   0 10.8136 22.1399   7
   0 -12   0 406.998 74.7772   1
   0 -12   0 462.763 44.0585   7
   0 -12   0 380.555 37.2308   5
   0 -12   0 406.181 60.7899   6
   0 -12   0 345.719 46.2464   6
   0  12   0 414.966 37.4214   5
   0  12   0 448.766 39.6621   8
   0  12   0 388.294 76.0184   1
   0  12   0 421.201 54.2244   7
   0  12   0 340.675 42.9997   4
   1 -12   0 183.658 30.9881   7
   1 -12   0 188.161 51.2758   1
  -1 -12   0 124.208 27.2336   6
   1 -12   0 118.189 30.0594   6
  -1 -12   0 136.015 46.9269   1
  -1 -12   0 194.108 40.9330   6
  -1 -12   0 118.638 20.0595   5
  -1 -12   0 151.385 32.0431   7
   1 -12   0 109.705 24.1358   6
   1 -12   0 273.121 33.1597   5
   1  12   0 212.931 54.7125   1
  -1  12   0 149.622 28.8444   7
  -1  12   0 172.073 48.2519   1
   1  12   0 152.634 32.4565   7
  -1  12   0 180.429 30.5650   4
   1  12   0 176.597 25.6482   8
   1  12   0 160.282 27.5222   4
  -1  12   0 192.989 28.1545   8
   1  12   0 132.268 22.4468   5
  -1  12   0 168.291 23.0282   5
  -2 -12   0 342.030 33.5073   5
   2 -12   0 329.654 68.9249   1
  -2 -12   0 308.991 49.5232   6
  -2 -12   0 336.892 48.8247   6
   2 -12   0 410.915 59.6748   6
   2 -12   0 368.981 46.7317   6
   2 -12   0 279.446 35.4089   5
  -2 -12   0 347.361 45.7582   7
   2 -12   0 424.819 40.0651   7
  -2 -12   0 404.558 80.2356   1
   2  12   0 348.399 32.8301   5
   2  12   0 356.593 34.2532   8
  -2  12   0 238.007 32.1964   5
   2  12   0 369.202 73.2770   1
   2  12   0 418.951 40.5775   4
  -2  12   0 281.074 38.1732   4
  -2  12   0 398.247 50.1719   7
  -2  12   0 369.723 74.7960   1
   2  12   0 394.839 53.2291   7
  -3 -12   0 164.400 36.8488   6
  -3 -12   0 158.773 48.4834   1
   3 -12   0 251.391 35.4672   6
  -3 -12   0 224.273 37.5018   7
   3 -12   0 236.610 35.0052   7
   3 -12   0 184.893 28.9398   5
  -3 -12   0 148.629 24.1311   5
   3 -12   0 267.889 47.4750   6
  -3 -12   0 289.005 38.5599   4
  -3 -12   0 244.765 38.8150   6
   3  12   0 215.820 27.4660   5
  -3  12   0 173.288 49.4531   1
   3  12   0 193.410 32.3944   4
   3  12   0 198.592 59.9145   1
  -3  12   0 189.108 30.9131   4
  -3  12   0 202.200 33.8526   7
  -3  12   0 256.271 31.6670   5
  -4 -12   0 398.531 51.4600   6
  -4 -12   0 353.097 47.8896   7
  -4 -12   0 280.814 33.3198   5
  -4 -12   0 346.257 44.8411   4
   4 -12   0 406.287 46.3023   7
  -4 -12   0 377.093 60.0322   6
   4 -12   0 214.838 31.0245   5
   4 -12   0 331.079 54.1152   6
  -4  12   0 340.866 44.5115   7
  -4  12   0 272.431 33.0245   5
  -4  12   0 332.189 51.2344   6
  -4  12   0 295.624 39.6628   4
   4  12   0 316.879 42.7378   4
   4  12   0 349.756 31.6555   5
   5 -12   0 139.330 27.2214   7
  -5 -12   0 131.246 31.6473   6
  -5 -12   0 172.934 39.1773   6
   5 -12   0 118.718 30.8017   6
  -5 -12   0 142.893 22.2646   5
   5 -12   0 125.707 21.9776   5
  -5 -12   0 86.6085 26.4767   7
   5  12   0 115.713 18.8320   5
   5  12   0 85.8992 24.7642   4
  -5  12   0 87.7862 26.7824   6
  -5  12   0 112.237 20.2088   5
   5  12   0 178.415 48.7496   1
  -5  12   0 147.299 32.3188   7
  -6 -12   0 315.306 53.5009   6
  -6 -12   0 288.789 46.1478   7
  -6 -12   0 199.095 36.8774   6
  -6 -12   0 271.111 39.0937   4
  -6 -12   0 270.297 31.1507   5
   6 -12   0 191.819 33.3662   7
   6 -12   0 256.104 48.5525   6
   6 -12   0 177.485 28.2730   5
   6  12   0 121.547 43.2835   1
  -6  12   0 231.290 38.8322   7
   6  12   0 220.255 26.8764   5
  -6  12   0 236.158 36.0817   5
  -6  12   0 295.521 52.8724   6
   7 -12   0 73.1121 17.6442   5
  -7 -12   0 81.1922 27.7556   6
  -7 -12   0 128.648 34.7930   7
   7 -12   0 150.179 37.9945   6
  -7 -12   0 102.917 32.2585   4
  -7 -12   0 84.0671 16.5454   5
  -7  12   0 84.8698 19.1096   5
  -7  12   0 63.8021 26.2084   6
   7  12   0 89.7736 27.1643   4
   7  12   0 97.6440 17.5270   5
   7  12   0 60.1360 33.2071   1
   7  12   0 94.0076 24.6085   6
  -7  12   0 79.2655 22.9266   7
  -8 -12   0 120.698 20.0355   5
  -8 -12   0 125.719 36.2595   6
   8 -12   0 132.932 29.5826   5
  -8 -12   0 142.454 31.0226   4
   8 -12   0 182.596 44.6606   6
  -8 -12   0 168.633 40.3081   7
   8  12   0 69.5110 33.6497   1
   8  12   0 179.131 34.1547   6
   8  12   0 108.152 30.1376   4
  -8  12   0 151.880 24.3080   5
   8  12   0 137.257 20.2689   5
  -8  12   0 108.926 28.8751   7
  -8  12   0 118.437 33.6377   6
   9 -12   0 73.9197 18.7769   5
  -9 -12   0 99.7996 28.3495   4
   9 -12   0 137.012 37.4402   6
  -9 -12   0 124.606 32.9426   7
  -9 -12   0 38.5437 21.8783   6
   9  12   0 86.0093 23.4054   6
   9  12   0 76.2617 39.6101   1
   9  12   0 99.0418 16.9728   5
  10 -12   0 59.0176 17.2549   5
  10 -12   0 64.7923 28.4133   6
 -10 -12   0 103.564 30.7423   4
 -10 -12   0 133.618 39.1268   7
 -10  12   0 89.9583 20.6985   5
  10  12   0 119.402 43.7421   1
 -10  12   0 50.1237 22.9276   7
 -11 -12   0 57.2948 30.0736   7
 -11 -12   0 24.1082 20.5367   4
  11  12   0 36.9943 20.2358   6
 -12 -12   0 73.2235 31.6673   7
 -12 -12   0 99.6506 33.1914   4
   0 -13   0 -18.635 17.7466   1
   0 -13   0 8.34819 14.5729   7
   0 -13   0 3.95748 14.6509   6
   0 -13   0 5.69663 12.9216   6
   0 -13   0 -5.3108 6.22606   5
   0  13   0 0.67918 8.25920   8
   0  13   0 5.43361 19.4663   1
   0  13   0 4.06535 12.0752   4
   0  13   0 -0.1479 7.26345   5
   0  13   0 -8.1558 11.7195   7
  -1 -13   0 51.7829 18.3393   6
  -1 -13   0 56.1205 25.6724   6
   1 -13   0 43.6580 18.0450   6
   1 -13   0 26.3339 22.5713   6
  -1 -13   0 34.2019 13.2188   5
   1 -13   0 49.9512 20.2202   7
   1 -13   0 38.4946 12.4723   5
  -1 -13   0 69.9060 38.2348   1
  -1 -13   0 41.2382 18.5683   7
  -1  13   0 21.9143 17.5320   7
  -1  13   0 69.1721 36.3863   1
   1  13   0 35.4552 19.9002   7
   1  13   0 70.6126 20.1444   8
  -1  13   0 58.6852 19.5602   4
  -1  13   0 90.5011 19.0833   5
   1  13   0 55.7290 18.8658   4
   1  13   0 52.7359 32.1850   1
   1  13   0 68.6338 16.2687   5
   2 -13   0 62.9049 15.8444   5
  -2 -13   0 102.523 30.6247   6
  -2 -13   0 115.167 28.4149   6
   2 -13   0 60.0931 24.3814   6
  -2 -13   0 61.0648 15.0175   5
  -2 -13   0 75.6218 24.3227   7
   2 -13   0 53.8390 20.4477   7
  -2 -13   0 150.281 50.2218   1
   2 -13   0 76.0777 20.3782   6
  -2  13   0 51.5326 18.6186   4
   2  13   0 44.1667 22.0554   7
   2  13   0 74.7220 15.9040   5
  -2  13   0 53.5853 21.7243   5
   2  13   0 61.6014 16.6012   8
  -2  13   0 71.7455 23.1007   7
   2  13   0 126.793 56.9255   1
   2  13   0 91.4030 23.3427   4
   3 -13   0 22.7137 10.2610   5
   3 -13   0 -2.0972 16.0824   6
  -3 -13   0 8.55069 16.1622   7
  -3 -13   0 6.94652 8.56970   5
  -3 -13   0 16.7603 19.8962   4
  -3 -13   0 10.8858 17.3151   6
   3 -13   0 10.2804 15.2116   7
  -3 -13   0 8.94427 13.0954   6
  -3 -13   0 9.13612 29.7258   1
   3 -13   0 -9.1832 8.98870   6
  -3  13   0 0.37962 13.2831   4
  -3  13   0 7.54640 13.5676   7
   3  13   0 4.69052 12.9028   4
   3  13   0 7.76068 7.40830   5
  -3  13   0 6.51386 8.83309   5
  -4 -13   0 -0.9495 10.0826   6
   4 -13   0 25.8986 14.9577   5
  -4 -13   0 -6.4029 13.0508   4
   4 -13   0 -0.9596 11.9694   7
  -4 -13   0 23.9217 18.6745   7
  -4 -13   0 -5.5809 5.65239   5
  -4 -13   0 4.69592 15.8951   6
   4 -13   0 13.9707 16.2941   6
   4  13   0 -4.8434 18.2254   1
  -4  13   0 -1.3191 11.4375   7
   4  13   0 -1.1458 6.26974   5
  -4  13   0 -16.532 14.6149   4
  -4  13   0 -7.4617 5.20765   5
   5 -13   0 -4.7592 13.3525   7
   5 -13   0 17.4308 19.3823   6
  -5 -13   0 -0.4998 14.6064   6
   5 -13   0 5.47334 8.45850   5
  -5 -13   0 16.8055 15.3446   6
  -5 -13   0 -11.334 13.4663   7
  -5 -13   0 -2.8494 6.29900   5
  -5  13   0 -1.1376 10.1873   7
   5  13   0 -18.996 9.80847   4
   5  13   0 14.6589 25.1433   1
  -5  13   0 2.02305 8.21491   5
   5  13   0 -1.2125 6.15805   5
  -5  13   0 -3.2444 12.1727   4
  -5  13   0 -3.2159 11.4719   6
  -6 -13   0 16.1882 18.2377   7
   6 -13   0 4.37624 8.82684   5
  -6 -13   0 9.49560 13.4915   6
  -6 -13   0 9.90230 8.47206   5
  -6 -13   0 1.64742 15.0194   6
  -6 -13   0 13.3564 17.5790   4
   6 -13   0 11.6631 16.7939   6
   6 -13   0 10.1902 14.2480   7
   6  13   0 1.54009 6.54781   5
   6  13   0 -6.5224 12.0130   4
  -6  13   0 16.3393 15.2907   7
   6  13   0 7.82469 19.3723   1
  -6  13   0 4.47923 13.9234   6
  -7 -13   0 -11.906 14.2579   6
  -7 -13   0 26.8731 18.4594   4
  -7 -13   0 -9.0457 14.9455   7
  -7 -13   0 35.9169 21.4649   6
   7 -13   0 -3.6357 7.29201   5
   7 -13   0 -5.6807 14.5767   6
  -7 -13   0 -0.8682 7.48773   5
  -7  13   0 12.0071 16.2070   6
   7  13   0 11.1952 22.6876   1
  -7  13   0 4.63168 12.4258   7
  -7  13   0 -4.2638 7.50355   5
   7  13   0 9.14105 8.51332   5
   7  13   0 6.26296 16.2434   4
  -8 -13   0 5.67517 20.3923   7
  -8 -13   0 -11.943 15.1033   4
   8 -13   0 15.7546 10.8319   5
  -8 -13   0 31.6756 21.2980   6
  -8 -13   0 17.2561 14.0477   5
   8 -13   0 23.3009 19.7121   6
  -8  13   0 -2.6325 15.4527   6
   8  13   0 13.1729 8.60463   5
  -8  13   0 17.9311 16.3521   7
  -8  13   0 4.31376 8.56078   5
   8  13   0 41.7904 29.8967   1
  -9 -13   0 -14.197 12.8217   7
   9 -13   0 -18.652 14.0307   6
   9 -13   0 -4.0792 7.12334   5
  -9 -13   0 -17.961 16.6197   4
   9  13   0 19.7264 32.4810   1
  -9  13   0 5.93540 9.22601   5
   9  13   0 -3.6229 10.8589   6
  -9  13   0 -4.1985 13.6691   7
   9  13   0 8.63155 8.85551   5
 -10 -13   0 -20.819 14.4318   7
 -10 -13   0 -11.901 16.2468   4
  10  13   0 5.55546 19.5638   1
 -10  13   0 -3.2432 8.56126   5
 -10  13   0 6.76040 14.1075   7
 -11 -13   0 10.1301 21.1501   4
 -11 -13   0 -9.9633 15.2981   7
  11  13   0 -15.115 11.3650   6
   0 -14   0 335.333 54.9305   6
   0 -14   0 369.680 44.3295   5
   0 -14   0 352.805 48.7821   7
   0 -14   0 300.434 55.2477   6
   0  14   0 339.341 41.0521   8
   0  14   0 311.615 38.0782   5
   0  14   0 282.445 41.5089   4
   0  14   0 282.211 46.7306   7
  -1 -14   0 93.3599 27.4303   7
  -1 -14   0 125.015 58.8615   6
   1 -14   0 108.720 39.0874   6
   1 -14   0 82.4044 24.4501   7
  -1 -14   0 111.717 27.7177   6
   1 -14   0 84.9471 30.0040   6
   1 -14   0 90.4151 19.9808   5
   1  14   0 80.8620 24.4263   4
  -1  14   0 66.7909 16.3703   5
   1  14   0 52.1566 14.2764   5
  -1  14   0 76.2643 26.8070   7
   1  14   0 132.400 24.9446   8
   1  14   0 89.3228 28.7284   7
  -1  14   0 70.4711 23.0286   4
   2 -14   0 445.774 56.3270   7
  -2 -14   0 424.069 58.4375   5
  -2 -14   0 577.310 54.2622   7
  -2 -14   0 406.728 68.0410   6
   2 -14   0 556.815 77.8948   6
  -2 -14   0 436.378 58.6882   6
   2 -14   0 571.217 65.6247   6
   2 -14   0 419.709 44.0038   5
  -2  14   0 453.493 60.4995   7
   2  14   0 612.204 47.4598   8
   2  14   0 443.643 42.9840   5
  -2  14   0 395.149 54.0627   4
   2  14   0 527.660 59.8154   4
   3 -14   0 25.2859 12.6291   5
  -3 -14   0 8.98334 14.1517   6
   3 -14   0 4.36639 13.3196   6
  -3 -14   0 67.9741 29.2829   6
  -3 -14   0 48.8245 22.4312   7
   3 -14   0 40.9337 25.8460   6
  -3 -14   0 27.0843 11.7410   5
   3 -14   0 24.7411 18.6236   7
  -3  14   0 31.2328 19.2293   4
  -3  14   0 45.4321 15.3870   5
  -3  14   0 16.0647 18.5843   7
   3  14   0 48.6253 22.4861   4
   3  14   0 26.7252 25.8349   1
   3  14   0 61.0410 17.8915   8
   3  14   0 32.4016 12.4521   5
   4 -14   0 166.980 43.5660   6
  -4 -14   0 209.942 41.6097   7
  -4 -14   0 217.333 30.8258   5
   4 -14   0 198.283 30.3476   5
   4 -14   0 199.562 35.4244   6
  -4 -14   0 122.471 29.3123   4
   4 -14   0 188.963 33.4654   7
  -4 -14   0 164.145 43.2684   6
  -4 -14   0 161.606 35.2797   6
  -4  14   0 98.0596 25.9874   7
  -4  14   0 132.414 23.6497   5
   4  14   0 191.957 35.3890   5
  -4  14   0 152.454 30.6802   4
   4  14   0 180.244 34.3268   4
   4  14   0 187.658 56.8866   1
  -5 -14   0 7.65239 9.38090   5
  -5 -14   0 1.59493 13.6592   7
  -5 -14   0 2.91197 15.7083   6
   5 -14   0 -12.350 13.4620   6
  -5 -14   0 -5.6003 22.1608   6
  -5 -14   0 2.41770 15.5235   4
   5 -14   0 -8.2616 13.7604   7
   5 -14   0 9.81616 10.2924   5
  -5  14   0 7.30855 10.1596   5
   5  14   0 -3.6683 14.5788   1
   5  14   0 -5.2260 11.9874   4
  -5  14   0 -21.404 8.74712   7
  -5  14   0 -25.874 8.86825   4
  -6 -14   0 224.305 39.9617   4
  -6 -14   0 468.026 87.2342   6
   6 -14   0 169.360 42.0113   6
   6 -14   0 190.263 29.7855   5
   6 -14   0 285.384 41.8969   7
  -6 -14   0 215.913 29.3139   5
  -6 -14   0 164.633 36.7580   7
  -6 -14   0 271.609 55.6489   6
  -6  14   0 240.912 45.2081   7
  -6  14   0 278.487 53.0888   6
   6  14   0 202.723 56.5711   1
  -6  14   0 256.940 36.0967   5
   6  14   0 252.118 47.0564   5
  -7 -14   0 17.7048 19.0178   4
  -7 -14   0 30.9012 18.4598   6
  -7 -14   0 52.3419 26.0268   6
   7 -14   0 8.25966 21.9177   6
  -7 -14   0 41.4325 13.5242   5
  -7 -14   0 16.9671 34.9842   7
   7  14   0 2.10231 7.27129   5
   7  14   0 45.1700 34.6047   1
  -7  14   0 21.1878 11.5590   5
  -7  14   0 16.1164 19.2618   6
  -7  14   0 0.29496 15.3988   7
  -8 -14   0 176.710 41.0352   7
  -8 -14   0 52.9002 28.1023   6
  -8 -14   0 113.399 35.5580   6
  -8 -14   0 120.350 30.7915   4
   8 -14   0 149.723 40.7725   6
   8  14   0 148.177 23.4442   5
  -8  14   0 87.0183 28.2098   7
  -8  14   0 145.695 26.3010   5
  -9 -14   0 16.3455 18.0288   7
  -9 -14   0 0.93654 18.3386   6
  -9 -14   0 19.4830 20.3365   4
  -9  14   0 -6.1997 8.42782   5
 -10 -14   0 161.967 47.0513   7
 -10 -14   0 129.458 42.0910   6
 -10 -14   0 220.331 46.7167   4
 -10  14   0 198.700 31.6614   5
   0 -15   0 -10.699 12.9564   6
   0 -15   0 0.73223 11.7881   6
   0 -15   0 -7.9904 16.1312   7
   0 -15   0 -0.5996 8.08488   5
   0  15   0 3.47909 15.6128   7
   0  15   0 -13.385 12.2816   4
   0  15   0 -3.2827 7.25346   5
  -1 -15   0 -9.7663 13.3945   7
   1 -15   0 -7.7333 12.2944   7
  -1 -15   0 -3.6355 7.10057   5
   1 -15   0 5.85384 13.6500   6
   1 -15   0 12.5977 18.9503   6
  -1 -15   0 -3.3233 11.2206   6
   1 -15   0 0.36090 7.99270   5
  -1  15   0 18.9799 17.0430   4
  -1  15   0 -14.878 10.0614   7
   1  15   0 7.32334 8.93948   5
  -1  15   0 6.41364 8.20190   5
   1  15   0 1.91851 13.2339   7
   1  15   0 -3.6622 11.6710   4
   1  15   0 -2.4808 9.99826   8
   2 -15   0 11.9079 12.0454   6
  -2 -15   0 20.2486 20.5322   6
  -2 -15   0 -3.0537 6.64782   5
   2 -15   0 4.01025 9.72992   5
  -2 -15   0 10.1991 16.0202   7
   2 -15   0 -11.774 12.1112   6
   2 -15   0 -9.8689 10.5806   7
  -2 -15   0 -4.7549 9.30732   6
   2  15   0 -7.0789 10.6904   8
   2  15   0 6.15537 15.9580   4
  -2  15   0 -4.9518 5.26914   5
   2  15   0 0.41165 8.05096   5
  -2  15   0 -1.9380 11.8610   4
  -2  15   0 -7.0875 11.8189   7
  -3 -15   0 23.9594 19.2802   7
  -3 -15   0 -15.539 10.7333   6
   3 -15   0 3.73759 14.9536   6
   3 -15   0 -6.5281 13.4138   7
  -3 -15   0 6.57704 8.85582   5
  -3 -15   0 -6.8150 9.90521   6
  -3  15   0 -0.9576 8.85657   5
   3  15   0 -10.244 9.37691   8
   3  15   0 -8.0317 6.64587   5
  -3  15   0 2.95640 13.9493   7
  -4 -15   0 15.6083 11.6341   5
   4 -15   0 -12.544 11.7776   6
  -4 -15   0 -1.3865 15.9136   6
  -4 -15   0 2.45733 13.0669   6
   4 -15   0 7.58083 15.5887   7
   4  15   0 -9.2341 7.55450   8
   4  15   0 -0.7353 7.33948   5
  -4  15   0 -4.3966 12.2833   7
  -4  15   0 -1.8099 7.60310   5
  -5 -15   0 5.22216 9.18236   5
  -5 -15   0 -13.363 13.2268   7
  -5 -15   0 4.50293 15.7993   6
  -5 -15   0 -4.7551 14.7585   4
  -5 -15   0 -11.935 10.4687   6
   5 -15   0 -6.2243 15.4112   7
   5 -15   0 -17.173 12.4306   6
  -5  15   0 -9.7577 6.49138   5
   5  15   0 10.3586 9.82410   5
  -5  15   0 8.62333 14.1621   7
   6 -15   0 17.6607 17.7586   7
  -6 -15   0 -2.0648 15.8043   4
  -6 -15   0 -5.9006 15.8039   7
  -6 -15   0 -3.9147 7.27704   5
  -6 -15   0 -14.779 10.0211   6
  -6 -15   0 18.8883 20.3924   6
   6 -15   0 5.54226 21.5547   6
   6  15   0 9.28170 11.9947   5
  -6  15   0 0.90426 7.89200   5
   7 -15   0 6.25841 18.3642   6
  -7 -15   0 -6.3637 15.9119   4
  -7 -15   0 1.67660 14.8047   6
  -7 -15   0 -24.765 9.46083   6
  -7 -15   0 -14.537 13.8952   7
  -7  15   0 4.17482 9.77112   5
  -8 -15   0 -9.7339 15.6514   7
   8 -15   0 -7.4910 14.5252   6
  -8 -15   0 -1.4958 17.9053   6
  -8 -15   0 -18.498 15.3026   4
  -8  15   0 1.81769 10.2625   5
   8  15   0 11.0873 15.1835   5
  -9 -15   0 -8.1918 18.2153   4
  -9 -15   0 8.86985 24.1972   7
  -9 -15   0 -12.064 15.0151   6
  -9  15   0 -7.8936 8.78442   5
   0 -16   0 3.41969 20.9055   6
   0 -16   0 47.6028 24.3806   7
   0  16   0 15.0709 11.1274   5
   0  16   0 -1.6402 15.1487   7
  -1 -16   0 100.497 34.2187   6
   1 -16   0 159.218 42.1455   6
  -1 -16   0 109.445 31.9754   7
   1 -16   0 139.974 33.9220   7
   1  16   0 108.929 23.3135   5
  -1  16   0 98.4617 30.2000   7
  -1  16   0 129.845 23.2347   5
   1  16   0 84.1522 30.3903   7
   1  16   0 139.682 27.5202   8
  -2 -16   0 6.00601 32.0546   7
   2 -16   0 -9.2044 16.6730   7
   2 -16   0 3.64593 17.7425   6
  -2 -16   0 1.38114 14.7807   6
  -2  16   0 -5.5582 12.3933   7
   2  16   0 -3.8385 6.85394   5
   2  16   0 16.8130 14.7022   8
  -2  16   0 1.28814 7.38280   5
  -3 -16   0 85.4471 34.6972   6
  -3 -16   0 70.0709 27.8143   7
   3 -16   0 268.446 53.5838   6
   3 -16   0 132.707 55.5470   7
   3  16   0 179.746 28.4858   5
   3  16   0 202.296 31.1591   8
  -3  16   0 138.168 24.8443   5
   4 -16   0 39.3549 28.4058   6
  -4 -16   0 61.5701 37.2247   7
  -4 -16   0 75.4302 31.2454   6
   4 -16   0 41.4349 21.4432   7
  -4  16   0 68.2473 17.2132   5
   4  16   0 17.6764 11.4576   5
  -5 -16   0 95.7396 32.9382   7
  -5 -16   0 128.740 42.4943   6
   5 -16   0 101.357 31.1474   7
   5 -16   0 99.3227 34.1399   6
   5  16   0 101.443 21.4013   5
  -5  16   0 73.0339 20.0222   5
   6 -16   0 5.48089 17.4832   7
   6 -16   0 38.7782 26.3097   6
  -6 -16   0 52.2721 25.6695   6
  -6 -16   0 8.18159 22.1513   4
  -6 -16   0 29.8723 21.3559   7
   6  16   0 19.7952 12.1175   5
  -6  16   0 9.35832 10.9804   5
  -7 -16   0 132.332 38.6989   7
   7 -16   0 81.8623 36.3389   6
  -7 -16   0 29.8098 23.5675   6
  -7 -16   0 89.1661 29.9507   4
  -7  16   0 109.100 23.0814   5
   7  16   0 90.4276 19.6597   5
  -8 -16   0 8.13196 18.0622   6
  -8 -16   0 -24.241 14.9798   7
   0 -17   0 -5.5289 15.2472   6
   0 -17   0 -23.236 12.9231   7
   0  17   0 -4.7328 8.21347   5
  -1 -17   0 -12.088 14.7097   7
   1 -17   0 -3.8931 16.4967   6
   1 -17   0 -11.586 14.3723   7
  -1 -17   0 27.6583 23.1059   6
   1  17   0 13.7482 10.5606   5
  -1  17   0 12.6614 11.8236   5
  -2 -17   0 -20.918 9.87889   6
   2 -17   0 13.8621 22.6151   6
   2 -17   0 -17.382 14.6309   7
   2  17   0 -13.133 12.7092   8
  -2  17   0 4.09271 11.1866   5
   2  17   0 1.75577 9.37392   5
  -3 -17   0 -1.9122 15.2735   6
  -3 -17   0 -13.459 14.7225   7
   3 -17   0 19.2559 20.4458   6
  -3  17   0 -11.297 5.93615   5
   3  17   0 0.95705 7.91128   5
   4 -17   0 -25.253 12.7057   6
  -4 -17   0 29.6104 24.9167   7
  -4 -17   0 7.50367 19.7068   6
   4 -17   0 -17.842 11.4898   7
   4  17   0 -13.204 6.52812   5
  -4  17   0 -1.4141 7.52655   5
   5 -17   0 19.7644 20.3728   7
  -5 -17   0 -5.2434 16.9544   7
  -5 -17   0 27.0881 21.9161   6
   5 -17   0 23.8050 22.4656   6
   5  17   0 22.3047 11.8437   5
  -5  17   0 -5.1304 9.81196   5
   6 -17   0 -17.396 18.0075   7
  -6 -17   0 12.5851 20.8394   7
  -6 -17   0 -18.562 18.1731   4
   6 -17   0 -8.7090 18.8981   6
  -6 -17   0 10.2198 18.7660   6
  -6  17   0 -0.6658 6.89316   5
   6  17   0 0.10107 9.78747   5
   0 -18   0 49.9445 28.3259   6
   0 -18   0 2.57288 18.6397   7
   0  18   0 -0.5264 9.59150   5
   1 -18   0 36.5384 36.3661   7
  -1 -18   0 49.1022 27.5763   7
  -1 -18   0 89.4249 33.9694   6
   1 -18   0 37.6058 31.5144   6
   1  18   0 51.7208 18.9493   5
  -1  18   0 41.1014 14.8079   5
   2 -18   0 3.46448 19.8082   6
  -2 -18   0 34.1604 24.6962   7
  -2 -18   0 39.4215 30.0573   6
  -2  18   0 17.1896 12.3721   5
   2  18   0 32.5735 15.1978   5
  -3 -18   0 56.1090 26.1798   7
   3 -18   0 61.9858 34.8130   6
  -3 -18   0 7.32074 19.9436   6
 -16   0   1 10.5725 20.9783   4
 -15   0   1 4.89698 18.7700   4
 -14   0   1 4.18403 15.3952   4
 -13   0   1 -11.932 12.5982   4
  13   0  -1 32.4052 20.6872   6
 -13   0   1 44.7707 21.4770   6
  12   0  -1 11.7223 15.4032   6
 -12   0   1 22.8740 17.7336   6
 -11   0   1 19.3952 20.0465   1
 -11   0   1 3.60076 12.2329   4
  11   0  -1 -2.8154 10.5169   6
 -11   0   1 2.30855 12.1156   6
 -10   0   1 -7.8047 7.89577   6
  10   0  -1 15.1340 18.1030   1
 -10   0   1 -8.5674 10.5510   1
 -10   0   1 -2.1788 10.1836   4
  10   0  -1 9.19154 10.3828   6
   9   0  -1 129.068 26.3449   6
   9   0  -1 184.818 40.4807   1
  -9   0   1 115.893 23.5869   6
  -9   0   1 130.398 24.8118   4
  -9   0   1 188.903 39.3068   1
  -8   0   1 -4.6747 7.35765   6
  -8   0   1 15.3667 13.3935   1
  -8   0   1 -4.1779 7.77110   4
   8   0  -1 -0.6830 7.91324   6
   8   0  -1 13.4361 13.2350   1
  -7   0   1 495.789 42.5345   4
  -7   0   1 490.704 44.7971   6
   7   0  -1 488.127 60.7513   1
   7   0  -1 520.169 44.4465   6
  -7   0   1 434.606 57.0184   1
   6   0  -1 -13.556 8.91486   1
  -6   0   1 -3.9890 7.84151   4
  -6   0   1 0.52715 6.33028   6
   6   0  -1 5.20675 7.90085   6
  -6   0   1 -9.2081 9.92993   1
   5   0  -1 183.499 23.2771   6
  -5   0   1 230.756 25.6120   4
  -5   0   1 193.111 30.9814   1
   5   0  -1 207.129 30.0925   1
  -5   0   1 238.853 26.6149   6
   4   0  -1 4.00546 7.13128   1
  -4   0   1 0.25899 5.92323   4
  -4   0   1 1.19808 7.02238   1
   4   0  -1 1.63599 5.59017   6
  -3   0   1 2940.50 191.891   4
   3   0  -1 3045.40 192.526   6
   3   0  -1 2971.58 196.153   1
  -3   0   1 3079.29 196.619   1
   3   0  -1 3014.48 191.986   4
  -3   0   1 2876.92 192.415   6
   2   0  -1 1.11005 4.14399   1
   2   0  -1 -1.2212 2.91297   6
  -2   0   1 0.40343 3.00050   6
  -2   0   1 1.24928 3.59174   1
  -2   0   1 -3.6851 3.50459   4
   2   0  -1 -5.8960 3.15498   4
   1   0   1 301.566 28.3306   1
  -1   0  -1 305.004 26.5696   1
   1   0   1 351.811 22.6288   4
  -1   0  -1 332.574 24.1202   6
  -2   0  -1 -0.8034 4.20121   6
   2   0   1 -4.6669 3.73305   4
  -2   0  -1 -1.6221 4.18936   4
  -2   0  -1 -2.5697 4.81683   1
   2   0   1 -4.5013 4.70226   6
   2   0   1 2.93525 6.28315   1
   3   0   1 8294.30 533.322   1
   4   0   1 -0.7562 5.31907   4
   4   0   1 -5.5637 6.21251   6
  -4   0  -1 -5.9890 6.36281   1
   4   0   1 1.08178 8.15206   1
  -4   0  -1 -1.5698 6.78674   6
  -4   0  -1 2.40375 5.56068   4
  -5   0  -1 41.1533 16.7601   1
   5   0   1 6.34324 7.83478   6
  -5   0  -1 24.7987 9.32753   4
   5   0   1 5.84462 10.7090   1
  -5   0  -1 23.3550 11.0160   6
  -6   0  -1 -1.4838 10.2559   1
   6   0   1 1.65010 11.9956   1
  -6   0  -1 21.4069 10.4836   6
   6   0   1 11.9547 9.90452   6
  -6   0  -1 -9.8746 6.79352   4
  -7   0  -1 311.636 35.4004   4
  -7   0  -1 311.600 50.9285   1
   7   0   1 246.193 51.6231   1
   7   0   1 235.356 33.9424   6
  -7   0  -1 294.857 37.9023   6
  -8   0  -1 0.70780 8.65459   4
   8   0   1 -9.8674 7.22593   6
  -8   0  -1 -8.6036 6.51629   6
  -8   0  -1 26.9094 17.9370   1
  -9   0  -1 8.50652 16.1737   1
  -9   0  -1 39.7279 16.4020   6
   9   0   1 50.7937 17.7408   6
  -9   0  -1 96.8739 21.1997   4
 -10   0  -1 -16.529 9.14182   4
 -10   0  -1 -2.8176 14.5539   1
  10   0   1 -4.4002 8.15149   6
 -10   0  -1 -6.6773 9.91549   6
 -11   0  -1 15.7882 14.6002   4
 -11   0  -1 9.04173 13.7353   6
  11   0   1 12.0421 15.5498   6
 -12   0  -1 5.27537 12.4969   6
 -12   0  -1 6.84479 14.3782   4
  12   0   1 6.49682 15.4006   6
  13   0   1 -7.4153 13.3636   6
 -13   0  -1 -3.9196 13.7730   4
 -13   0  -1 20.9886 19.5444   6
  14   0   1 5.30101 17.5921   6
 -14   0  -1 7.16073 16.4026   4
 -15   0  -1 68.6899 26.2319   4
 -16   0  -1 13.8955 20.5133   4
 -16  -1   1 66.3618 26.5938   4
 -16   1   1 94.8284 30.8806   4
 -15  -1   1 81.6599 28.4832   4
 -15   1   1 32.9739 22.1725   4
 -14  -1   1 185.457 36.0546   4
 -14   1   1 176.001 34.1663   4
 -13  -1   1 153.504 32.5670   4
  13  -1  -1 125.517 32.2592   6
 -13  -1   1 203.421 42.3872   6
 -13   1   1 204.080 40.6624   6
 -13   1   1 188.572 36.7774   4
  13   1  -1 164.789 33.4888   6
 -12  -1   1 289.726 45.1779   6
  12  -1  -1 349.370 50.1210   6
 -12   1   1 337.142 49.1043   6
  12   1  -1 308.649 46.5339   6
 -11  -1   1 89.0501 49.2309   1
  11  -1  -1 23.9661 14.7600   6
 -11  -1   1 35.6100 17.2245   6
 -11  -1   1 56.5736 20.1667   4
 -11   1   1 39.1807 18.0924   6
 -11   1   1 28.5010 15.4749   4
 -11   1   1 68.4399 38.8935   1
  11   1  -1 65.3161 20.7560   6
  10  -1  -1 186.230 33.3048   6
  10  -1  -1 232.882 46.1147   1
 -10  -1   1 206.709 30.8975   4
 -10  -1   1 174.966 42.1939   1
 -10  -1   1 222.437 35.0274   6
 -10   1   1 218.180 34.9046   6
 -10   1   1 159.498 28.1687   4
  10   1  -1 244.643 36.0946   6
 -10   1   1 275.214 52.5054   1
  10   1  -1 226.726 46.2433   1
   9  -1  -1 250.324 44.2278   1
  -9  -1   1 208.520 30.4236   4
  -9  -1   1 211.425 44.6225   1
   9  -1  -1 187.482 31.1631   6
  -9  -1   1 179.516 30.4624   6
   9   1  -1 214.921 43.5891   1
   9   1  -1 223.659 32.8984   6
  -9   1   1 202.040 32.2331   6
  -9   1   1 237.660 32.0249   4
  -9   1   1 200.920 43.3481   1
  -8  -1   1 1360.97 100.025   6
  -8  -1   1 1386.52 97.0044   4
  -8  -1   1 1303.04 110.658   1
   8  -1  -1 1330.69 98.8297   6
   8  -1  -1 1331.55 108.498   1
   8   1  -1 1355.84 110.308   1
  -8   1   1 1292.24 96.0634   4
   8   1  -1 1335.38 98.4935   6
  -8   1   1 1289.15 98.8638   6
  -8   1   1 1242.52 108.137   1
  -7  -1   1 208.377 27.2437   4
   7  -1  -1 233.846 39.0427   1
  -7  -1   1 230.088 40.1354   1
  -7  -1   1 263.184 32.8727   6
   7  -1  -1 259.954 31.5062   6
   7   1  -1 158.861 24.3958   4
  -7   1   1 250.909 31.3686   6
  -7   1   1 196.212 25.8503   4
  -7   1   1 201.394 37.2884   1
   7   1  -1 159.349 25.4358   6
   7   1  -1 259.909 43.6914   1
  -6  -1   1 2577.90 179.571   1
   6  -1  -1 2489.43 176.597   1
  -6  -1   1 2517.58 169.817   6
   6  -1  -1 2594.63 169.598   6
  -6  -1   1 2585.55 167.579   4
   6   1  -1 2438.23 166.994   4
  -6   1   1 2458.83 177.050   1
  -6   1   1 2497.99 167.051   4
   6   1  -1 2498.91 178.192   1
   6   1  -1 2490.40 168.758   6
  -6   1   1 2452.86 169.139   6
   5  -1  -1 358.947 42.6018   1
  -5  -1   1 350.109 31.1960   6
  -5  -1   1 370.822 43.8466   1
   5  -1  -1 334.829 30.8907   6
  -5  -1   1 284.719 28.7052   4
   5   1  -1 385.026 30.3331   4
  -5   1   1 356.530 29.7488   4
  -5   1   1 325.579 41.1984   1
   5   1  -1 357.921 31.0311   6
   5   1  -1 248.697 37.2716   1
  -5   1   1 344.100 31.1180   6
  -4  -1   1 2339.35 155.695   6
  -4  -1   1 2503.75 162.910   1
   4  -1  -1 2217.58 159.564   1
  -4  -1   1 2348.08 154.304   4
   4  -1  -1 2316.85 155.411   6
   4   1  -1 2463.61 162.204   1
   4   1  -1 2391.73 154.459   4
   4   1  -1 2315.63 155.184   6
  -4   1   1 2295.25 160.102   1
  -4   1   1 2386.32 149.372   5
   3  -1  -1 186.072 14.3029   5
  -3  -1   1 197.884 18.2305   4
  -3  -1   1 196.628 18.6517   6
   3  -1  -1 209.483 19.2699   6
  -3  -1   1 214.613 26.3974   1
   3  -1  -1 192.014 23.4358   1
  -3   1   1 199.546 14.2171   5
   3   1  -1 218.532 18.8615   6
  -3   1   1 197.452 18.6554   6
   3   1  -1 234.558 27.3120   1
   3   1  -1 199.981 18.2923   4
  -3   1   1 203.790 24.2277   1
  -2  -1   1 2107.64 131.950   6
   2  -1  -1 2047.85 131.899   6
  -2  -1   1 2102.77 136.243   1
  -2  -1   1 2166.25 131.726   4
   2  -1  -1 2011.79 134.011   1
  -2   1   1 1996.67 131.731   6
   2   1  -1 2023.88 138.387   1
   2   1  -1 1997.75 131.457   4
  -2   1   1 1932.43 133.825   1
   2   1  -1 2031.78 131.570   6
   1  -1  -1 1629.71 113.645   6
   1  -1  -1 1789.26 112.445   8
  -1  -1   1 1773.32 114.146   7
  -1  -1   1 1723.13 112.359   4
  -1  -1   1 1846.00 115.726   1
   1  -1  -1 1751.07 116.142   1
  -1   1   1 1766.17 112.432   8
   1   1  -1 1812.12 115.509   1
   1   1  -1 1742.58 114.167   7
   1   1  -1 1769.00 112.230   4
  -1   1   1 1749.33 112.626   6
  -1   1   1 1762.28 114.236   1
   1  -1   1 1419.86 97.0463   1
  -1  -1  -1 1426.92 94.4856   6
   1  -1   1 1381.66 94.5444   6
  -1  -1  -1 1454.46 98.1571   1
   1  -1   1 1481.67 93.2971   7
  -1  -1  -1 1475.40 92.8799   4
  -1   1  -1 1433.84 94.5573   6
   1   1   1 1486.25 94.3994   6
   1   1   1 1511.19 98.5701   1
  -1   1  -1 1345.85 96.7792   1
   1   1   1 1451.81 93.7634   4
   2  -1   1 940.395 68.7902   1
   2  -1   1 953.657 61.6056   5
  -2  -1  -1 1035.67 65.7013   6
  -2  -1  -1 864.546 69.1484   1
  -2  -1  -1 965.628 63.2407   4
   2  -1   1 890.919 65.2244   6
   2   1   1 957.126 63.1575   4
   2   1   1 956.650 70.1181   1
  -2   1  -1 886.480 65.1005   6
  -2   1  -1 970.168 63.3672   7
   2   1   1 956.583 60.5913   5
  -2   1  -1 907.500 68.5633   1
  -3  -1  -1 722.023 52.3340   6
  -3  -1  -1 696.119 57.6898   1
   3  -1   1 681.263 52.1004   6
   3  -1   1 637.792 55.4942   1
  -3  -1  -1 698.306 49.4453   4
   3  -1   1 699.164 45.9324   5
   3   1   1 756.420 45.4848   5
   3   1   1 664.529 56.8055   1
  -3   1  -1 658.120 51.8110   6
  -3   1  -1 725.866 57.0304   1
   3   1   1 651.911 49.1851   4
   3   1   1 742.511 52.0948   6
  -4  -1  -1 236.447 34.4175   1
   4  -1   1 184.486 24.7632   6
   4  -1   1 206.702 31.7597   1
  -4  -1  -1 203.723 20.6927   4
  -4  -1  -1 219.968 26.0871   6
   4  -1   1 229.467 16.2469   5
  -4   1  -1 233.940 25.8995   6
   4   1   1 189.933 23.8686   6
   4   1   1 171.137 30.5814   1
  -4   1  -1 294.310 37.2141   1
   4   1   1 252.342 21.7502   4
  -4   1  -1 208.436 20.5994   4
  -5  -1  -1 1123.66 92.7383   1
   5  -1   1 1196.37 85.2160   6
   5  -1   1 1206.32 75.1178   5
  -5  -1  -1 1115.79 84.7006   6
  -5  -1  -1 1156.82 81.1664   4
   5  -1   1 1116.50 91.2647   1
  -5   1  -1 1184.38 85.1181   6
   5   1   1 1212.22 84.6882   6
  -5   1  -1 1115.71 80.7083   4
   5   1   1 1136.30 80.9861   4
   5   1   1 1157.98 92.9202   1
  -5   1  -1 1088.58 90.9723   1
  -6  -1  -1 776.359 60.9749   6
  -6  -1  -1 686.024 68.4374   1
  -6  -1  -1 798.047 59.3659   4
   6  -1   1 652.428 59.0143   6
   6  -1   1 732.240 68.7916   1
   6   1   1 813.911 70.6926   1
  -6   1  -1 773.460 60.6737   6
   6   1   1 708.775 56.0905   4
  -6   1  -1 695.287 56.0818   4
  -6   1  -1 679.256 66.7089   1
   6   1   1 765.935 59.9020   6
  -7  -1  -1 926.888 70.3993   4
  -7  -1  -1 883.267 84.3712   1
   7  -1   1 882.492 74.0443   6
   7  -1   1 1006.29 136.185   1
  -7  -1  -1 993.604 75.9240   6
  -7   1  -1 855.582 82.8623   1
   7   1   1 858.229 69.6136   4
  -7   1  -1 956.787 70.6158   4
   7   1   1 992.627 74.7173   6
   7   1   1 973.646 85.4406   1
  -7   1  -1 1017.81 75.9019   6
  -8  -1  -1 722.358 72.6233   1
  -8  -1  -1 643.872 60.0310   6
  -8  -1  -1 692.548 56.2598   4
   8  -1   1 668.507 60.1597   6
   8   1   1 725.315 58.4934   4
   8   1   1 681.689 59.6688   6
   8   1   1 572.646 77.5413   1
  -8   1  -1 755.087 61.9945   6
  -8   1  -1 676.423 56.0253   4
  -8   1  -1 568.565 78.3011   1
  -9  -1  -1 61.5272 28.0640   1
  -9  -1  -1 78.7081 18.4356   4
  -9  -1  -1 93.7278 21.1580   6
   9  -1   1 91.5680 22.8049   6
  -9   1  -1 50.4714 17.8132   4
  -9   1  -1 83.8078 29.3466   1
   9   1   1 20.5719 29.7988   1
  -9   1  -1 98.4225 24.5233   6
   9   1   1 68.7622 20.4221   6
 -10  -1  -1 243.100 34.7809   4
 -10  -1  -1 317.011 45.9750   6
 -10  -1  -1 248.392 52.9161   1
  10  -1   1 255.249 42.3731   6
  10   1   1 197.434 38.2444   6
 -10   1  -1 196.518 35.5656   6
 -10   1  -1 231.763 33.6071   4
 -10   1  -1 151.713 40.8847   1
 -11  -1  -1 345.311 45.6849   4
  11  -1   1 428.974 56.1403   6
 -11  -1  -1 377.479 53.1064   6
 -11   1  -1 298.886 49.9723   6
 -11   1  -1 376.634 48.0395   4
  11   1   1 313.979 48.1397   6
 -12  -1  -1 580.305 55.4083   4
 -12  -1  -1 543.661 67.0450   6
  12  -1   1 440.682 61.8301   6
  12   1   1 570.266 70.4246   6
 -12   1  -1 396.570 61.3483   6
 -12   1  -1 582.119 55.6728   4
 -13  -1  -1 -20.785 10.5055   4
  13  -1   1 -11.004 12.5313   6
 -13   1  -1 -10.616 15.0290   4
  13   1   1 3.31272 13.8755   6
 -13   1  -1 15.2894 15.9985   6
 -14  -1  -1 247.435 41.8527   4
 -14   1  -1 227.934 39.5609   4
  14   1   1 168.903 44.8463   6
 -15  -1  -1 18.3672 20.5708   4
 -15   1  -1 18.3061 22.3496   4
 -16  -1  -1 102.566 31.4705   4
 -16   1  -1 84.1419 31.6927   4
 -16  -2   1 -19.992 14.2890   4
 -16   2   1 -8.0605 17.9222   4
 -15  -2   1 1.63371 14.4380   4
 -15   2   1 5.06888 18.9176   4
 -14  -2   1 23.3875 17.5324   4
 -14   2   1 2.69742 13.9431   4
  13  -2  -1 105.156 29.3014   6
 -13  -2   1 112.215 28.9699   4
 -13  -2   1 35.2655 22.8169   6
  13   2  -1 107.391 29.1618   6
 -13   2   1 65.5393 24.7389   4
 -12  -2   1 14.3047 17.6184   4
 -12  -2   1 -2.0217 12.5138   6
  12  -2  -1 2.29429 12.6007   6
 -12   2   1 42.3083 17.3425   6
 -12   2   1 -11.299 13.7333   4
  12   2  -1 22.5275 18.0271   6
  11  -2  -1 27.1498 14.6711   6
 -11  -2   1 1.78380 10.0752   6
 -11  -2   1 40.7410 16.9040   4
  11   2  -1 35.8861 16.1266   6
 -11   2   1 41.1296 17.7613   4
 -11   2   1 7.32095 13.0542   6
 -10  -2   1 37.9674 15.3947   4
 -10  -2   1 67.7695 30.1739   1
  10  -2  -1 78.5417 28.2648   1
 -10  -2   1 34.8939 15.4132   6
  10  -2  -1 40.0846 17.8369   6
  10   2  -1 46.8197 25.3401   1
 -10   2   1 30.4834 15.1817   4
 -10   2   1 31.5885 15.9567   6
  10   2  -1 34.1206 14.6992   4
 -10   2   1 30.7204 22.0865   1
  10   2  -1 17.9815 13.5927   6
  -9  -2   1 44.3157 24.1108   1
   9  -2  -1 32.5869 14.0528   6
  -9  -2   1 28.0341 13.2819   6
  -9  -2   1 6.00171 10.4140   4
   9  -2  -1 28.4825 16.4584   1
   9   2  -1 19.2650 12.4034   6
  -9   2   1 8.01752 10.7502   4
   9   2  -1 19.2779 15.5417   1
  -9   2   1 36.3418 20.3987   1
   9   2  -1 1.98711 10.3658   4
  -9   2   1 31.1265 13.8737   6
   8  -2  -1 152.245 32.4674   1
  -8  -2   1 157.254 25.9316   4
  -8  -2   1 102.458 22.9899   6
   8  -2  -1 187.964 29.4293   6
  -8  -2   1 152.690 35.5810   1
   8   2  -1 111.510 30.6482   1
   8   2  -1 151.260 26.0366   4
  -8   2   1 122.602 25.5872   6
   8   2  -1 121.627 23.6144   6
  -8   2   1 133.119 23.1021   4
  -8   2   1 162.619 35.9216   1
  -7  -2   1 31.3254 17.0018   1
  -7  -2   1 5.66043 9.15458   4
  -7  -2   1 13.6712 10.1911   6
   7  -2  -1 5.17388 11.3649   1
   7  -2  -1 2.42155 8.45388   6
   7  -2  -1 5.14843 3.65126   5
   7   2  -1 6.14176 7.86631   6
  -7   2   1 7.65819 11.6622   1
   7   2  -1 -9.5498 9.35472   1
  -7   2   1 8.23090 8.72807   4
  -7   2   1 14.6337 9.97446   6
   7   2  -1 17.8379 11.1990   4
  -6  -2   1 31.7162 12.8166   4
   6  -2  -1 24.3353 11.9221   6
   6  -2  -1 37.6958 6.21673   5
   6  -2  -1 37.9257 17.5260   1
  -6  -2   1 19.1673 11.1791   6
  -6  -2   1 40.7981 18.8441   1
   6   2  -1 40.7825 17.3176   1
   6   2  -1 47.0612 13.1319   6
  -6   2   1 50.8955 18.4069   1
  -6   2   1 61.0582 15.0555   6
   6   2  -1 42.1172 13.2956   4
  -6   2   1 50.4670 7.14291   5
   5  -2  -1 8.28696 7.43302   6
  -5  -2   1 6.78471 10.4840   1
  -5  -2   1 9.23693 7.89310   4
   5  -2  -1 -6.3756 6.30596   1
  -5  -2   1 -3.7819 5.94313   6
   5  -2  -1 0.11404 2.59781   5
   5   2  -1 1.89348 7.03895   6
   5   2  -1 -10.833 5.85178   4
  -5   2   1 2.13813 3.05931   5
  -5   2   1 -5.1491 6.58453   1
  -5   2   1 -9.3859 4.97342   6
   4  -2  -1 95.8030 16.4726   6
  -4  -2   1 101.527 16.1481   6
   4  -2  -1 143.232 11.5357   5
   4  -2  -1 121.885 21.8064   1
  -4  -2   1 123.943 25.0193   1
  -4  -2   1 160.930 19.3434   4
   4   2  -1 142.357 18.5372   4
  -4   2   1 128.402 22.4975   1
   4   2  -1 170.244 20.0619   6
  -4   2   1 142.425 11.5158   5
  -4   2   1 128.300 18.3627   6
  -3  -2   1 27.3853 12.3199   1
   3  -2  -1 7.44810 3.42454   5
   3  -2  -1 15.7896 6.46792   6
   3  -2  -1 13.2346 7.49278   1
  -3  -2   1 9.59627 5.95276   4
  -3  -2   1 10.7428 6.66543   6
  -3   2   1 11.2824 7.55823   6
   3   2  -1 1.48036 5.27129   6
   3   2  -1 15.0273 6.62086   4
   3   2  -1 5.48597 2.17279   5
  -3   2   1 14.1464 3.70368   5
  -3   2   1 1.74056 7.18716   1
  -2  -2   1 168.224 15.8289   4
   2  -2  -1 152.088 17.4546   6
  -2  -2   1 195.280 13.7655   5
   2  -2  -1 155.056 15.2438   8
   2  -2  -1 158.544 13.5128   5
   2   2  -1 217.197 27.0512   1
   2   2  -1 176.974 12.7935   5
  -2   2   1 180.132 22.9431   1
   2   2  -1 176.215 16.0583   4
   2   2  -1 167.556 16.0405   6
  -2   2   1 178.255 17.0361   6
  -2   2   1 189.021 13.7814   5
  -2   2   1 189.438 15.4694   7
   1  -2  -1 1974.40 134.591   6
  -1  -2   1 2294.03 135.408   6
  -1  -2   1 1980.67 132.827   4
   1  -2  -1 2028.63 132.187   7
  -1  -2   1 2276.58 140.040   1
   1   2  -1 2040.66 132.934   4
   1   2  -1 2062.75 134.891   7
  -1   2   1 2069.84 132.290   7
   1   2  -1 2085.59 139.134   1
  -1   2   1 1982.39 134.620   6
  -1   2   1 2063.12 133.158   8
  -1   2   1 2121.87 138.148   1
   0  -2   1 50.9254 8.94158   6
   0  -2  -1 41.9742 6.03642   7
   0  -2  -1 62.0276 12.5167   1
   0  -2   1 38.7735 4.90803   5
   0  -2   1 64.2680 12.8966   1
   0  -2  -1 37.5378 5.03875   5
   0  -2   1 45.1097 7.62277   7
   0  -2  -1 30.4035 5.72432   6
   0  -2  -1 49.8602 6.93378   4
   0  -2   1 57.9360 6.32642   8
   0   2   1 45.0163 6.59055   4
   0   2  -1 45.9392 6.37627   4
   0   2   1 50.2671 6.51925   7
   0   2  -1 41.1423 5.17955   5
   0   2  -1 63.0371 6.49252   8
   0   2  -1 55.0296 12.2467   1
   0   2   1 61.7488 12.3867   1
   0   2  -1 55.8194 9.72634   6
   0   2  -1 43.7673 6.82266   7
   0   2   1 33.2499 4.86786   5
   0   2   1 53.1482 7.51014   6
   1  -2   1 648.588 48.9131   6
   1  -2   1 675.529 47.0746   7
   1  -2   1 712.380 45.5291   5
  -1  -2  -1 647.339 46.4138   4
  -1  -2  -1 705.042 48.3147   6
   1  -2   1 623.550 51.6901   1
  -1  -2  -1 713.855 45.3787   5
   1   2   1 709.538 45.3918   5
  -1   2  -1 700.531 47.2215   7
   1   2   1 684.321 46.6164   4
  -1   2  -1 694.066 49.1076   6
   1   2   1 710.085 48.0917   6
  -1   2  -1 682.002 52.5220   1
  -1   2  -1 699.014 45.4802   5
   1   2   1 610.461 53.1468   1
   1   2   1 760.616 55.3652   1
  -2  -2  -1 1925.86 119.564   5
  -2  -2  -1 1802.79 130.927   1
   2  -2   1 1958.64 129.661   1
  -2  -2  -1 1820.35 121.932   4
   2  -2   1 1833.83 122.179   7
  -2  -2  -1 1897.65 124.371   6
   2  -2   1 1897.85 120.014   5
   2  -2   1 1827.51 124.622   6
   2   2   1 2015.80 119.657   5
  -2   2  -1 1845.91 122.193   7
  -2   2  -1 1890.21 119.961   5
  -2   2  -1 1829.25 124.573   6
   2   2   1 1804.27 121.973   4
   2   2   1 1963.84 124.184   6
  -2   2  -1 1885.97 129.494   1
   2   2   1 1680.79 129.949   1
  -3  -2  -1 2936.36 182.646   5
  -3  -2  -1 2700.72 196.484   1
   3  -2   1 2877.67 195.046   1
   3  -2   1 2791.11 189.542   6
  -3  -2  -1 2875.11 186.451   4
  -3  -2  -1 2934.23 189.619   6
   3  -2   1 2928.58 183.382   5
   3   2   1 2829.41 186.512   4
   3   2   1 2985.35 198.002   1
  -3   2  -1 2888.06 189.481   6
  -3   2  -1 2857.05 183.285   5
  -3   2  -1 2998.35 186.828   7
  -3   2  -1 2805.41 194.900   1
   3   2   1 2852.39 188.902   6
  -4  -2  -1 3.57161 10.0535   1
   4  -2   1 21.8746 9.07852   6
   4  -2   1 -3.8509 6.64606   1
  -4  -2  -1 8.00110 7.65528   6
   4  -2   1 0.54421 2.74515   5
  -4  -2  -1 10.6793 7.12246   4
  -4   2  -1 0.79661 8.44823   1
   4   2   1 -6.4789 5.39091   6
   4   2   1 8.30293 2.87868   5
   4   2   1 2.47235 6.19567   4
   4   2   1 -17.633 4.57985   1
  -4   2  -1 7.09429 6.63257   6
  -4   2  -1 0.99490 6.40894   7
   5  -2   1 298.582 42.0509   1
  -5  -2  -1 247.858 27.4672   4
  -5  -2  -1 388.373 49.6732   1
  -5  -2  -1 271.488 33.3620   6
   5  -2   1 300.504 35.3527   6
   5  -2   1 311.967 22.3796   5
   5   2   1 287.308 43.9320   1
   5   2   1 317.026 28.8709   4
  -5   2  -1 281.747 35.0185   6
  -5   2  -1 319.282 44.8121   1
   5   2   1 327.678 31.1703   6
  -6  -2  -1 303.242 35.6191   4
   6  -2   1 278.615 20.3875   5
   6  -2   1 266.340 36.6345   6
  -6  -2  -1 232.577 31.5175   6
  -6  -2  -1 224.940 41.2629   1
   6  -2   1 243.560 40.9926   1
   6   2   1 247.836 33.0580   6
   6   2   1 276.018 27.9824   4
  -6   2  -1 287.888 44.2778   1
   6   2   1 249.124 43.3588   1
  -6   2  -1 224.588 31.4600   6
  -7  -2  -1 11.1368 10.4797   4
  -7  -2  -1 3.50891 8.71224   6
   7  -2   1 10.5539 4.15649   5
   7  -2   1 -2.9694 8.00690   6
   7  -2   1 -1.7919 12.5215   1
  -7  -2  -1 21.9119 16.1951   1
   7   2   1 10.6916 9.86012   6
   7   2   1 11.6846 9.42767   4
  -7   2  -1 21.7222 17.1221   1
   7   2   1 4.43810 13.2875   1
  -7   2  -1 31.3455 12.4958   4
  -7   2  -1 8.68427 9.51030   6
  -8  -2  -1 289.151 39.0882   6
   8  -2   1 276.388 21.3738   5
   8  -2   1 270.820 39.2108   6
  -8  -2  -1 266.341 34.0159   4
  -8  -2  -1 342.577 56.4794   1
  -8   2  -1 218.417 35.7013   6
  -8   2  -1 294.268 34.3410   4
  -8   2  -1 416.632 60.5280   1
   8   2   1 265.816 33.5078   4
   8   2   1 296.539 39.9789   6
   8   2   1 232.223 46.4728   1
   9  -2   1 2.07990 3.47071   5
  -9  -2  -1 3.28747 9.92527   6
  -9  -2  -1 25.9201 12.0583   4
   9  -2   1 -8.4221 7.37434   6
  -9  -2  -1 21.4415 18.8965   1
   9   2   1 -3.6918 8.65713   6
   9   2   1 -9.7068 12.4623   1
  -9   2  -1 -10.673 9.39793   1
  -9   2  -1 9.35340 11.4658   6
  -9   2  -1 -3.8757 9.58810   4
   9   2   1 26.2514 15.0481   4
 -10  -2  -1 65.4174 20.3289   6
  10  -2   1 135.029 29.7480   6
 -10  -2  -1 158.478 43.7475   1
 -10  -2  -1 141.588 26.9674   4
 -10   2  -1 104.639 22.5241   4
  10   2   1 118.594 26.2062   6
 -10   2  -1 68.7442 22.1107   6
 -10   2  -1 157.134 42.8972   1
  10   2   1 119.106 24.1014   4
  10   2   1 171.007 45.6454   1
 -11  -2  -1 91.2169 24.6567   6
 -11  -2  -1 106.664 26.4905   4
  11  -2   1 69.3106 25.1079   6
 -11   2  -1 74.5072 22.1894   4
 -11   2  -1 61.7325 21.6661   6
  11   2   1 53.8328 21.6526   6
 -12  -2  -1 11.6432 14.2927   4
 -12  -2  -1 15.7814 14.6202   6
  12  -2   1 -1.8414 15.5619   6
  12   2   1 8.25227 13.9024   6
 -12   2  -1 3.54024 14.0248   4
 -12   2  -1 -8.2758 9.94293   6
 -13  -2  -1 -7.3393 11.7948   6
  13  -2   1 -1.1506 13.6332   6
 -13  -2  -1 -10.994 13.5334   4
  13   2   1 -11.173 13.3189   6
 -13   2  -1 -6.8484 14.6199   4
 -13   2  -1 8.89808 20.5474   6
 -14  -2  -1 61.0472 22.7432   4
 -14   2  -1 93.9891 28.0318   4
  14   2   1 70.3608 27.9800   6
 -15  -2  -1 -3.4812 15.4778   4
 -15   2  -1 5.78219 18.6858   4
 -16  -2  -1 77.6260 30.7892   4
 -16   2  -1 73.5078 29.7161   4
 -16  -3   1 -15.163 17.0723   4
 -16   3   1 0.52483 18.7484   4
 -15  -3   1 166.841 36.9863   4
 -15   3   1 226.212 43.0814   4
 -14  -3   1 -7.1768 14.4430   4
 -14   3   1 6.92483 16.7936   4
 -13  -3   1 385.807 53.8473   4
  13  -3  -1 453.298 60.4084   6
 -13   3   1 424.360 57.2580   4
  13   3  -1 505.644 63.5850   6
  12  -3  -1 47.7459 21.9748   6
 -12  -3   1 34.4923 17.6120   4
 -12  -3   1 44.5838 20.7629   6
 -12   3   1 60.0605 20.6906   6
 -12   3   1 27.9441 15.8113   4
  12   3  -1 21.8294 15.4551   6
 -11  -3   1 663.806 65.5609   6
 -11  -3   1 724.219 62.3748   4
  11  -3  -1 629.397 63.7952   6
 -11   3   1 695.009 62.5295   4
  11   3  -1 668.764 63.0278   6
 -11   3   1 678.604 64.3032   6
  10  -3  -1 2.02140 12.4293   1
 -10  -3   1 10.0423 18.0010   1
  10  -3  -1 1.57421 9.60262   6
 -10  -3   1 -6.1296 8.43554   6
 -10  -3   1 6.75534 10.3971   4
  10   3  -1 -1.6664 9.68258   4
 -10   3   1 -8.3932 6.57838   6
 -10   3   1 3.53752 11.8900   4
  10   3  -1 0.60186 11.3855   6
  10   3  -1 -5.1259 10.7378   1
 -10   3   1 -7.3161 12.1855   1
   9  -3  -1 1058.77 97.5176   1
  -9  -3   1 1152.69 105.527   1
  -9  -3   1 1085.54 84.9407   4
   9  -3  -1 1108.45 74.3754   5
   9  -3  -1 1119.42 89.0075   6
  -9  -3   1 1138.60 89.9677   6
   9   3  -1 1284.75 89.1467   6
   9   3  -1 1153.24 85.9048   4
  -9   3   1 1071.86 84.6592   4
  -9   3   1 962.951 97.2311   1
   9   3  -1 1172.02 103.795   1
  -9   3   1 1047.93 87.2539   6
  -8  -3   1 45.2948 22.1016   1
  -8  -3   1 34.6654 13.9606   6
  -8  -3   1 45.3610 14.6881   4
   8  -3  -1 34.7891 14.0572   6
   8  -3  -1 50.0881 19.9907   1
   8  -3  -1 33.0938 6.89840   5
  -8   3   1 18.5537 16.7682   1
  -8   3   1 38.4951 14.5679   6
   8   3  -1 13.4757 11.1685   4
   8   3  -1 43.0884 14.0934   6
   8   3  -1 23.1110 16.8640   1
  -8   3   1 20.4863 11.8566   4
   7  -3  -1 1872.26 129.428   6
   7  -3  -1 1563.42 134.657   1
  -7  -3   1 1769.64 129.050   6
  -7  -3   1 1850.71 125.867   4
   7  -3  -1 1774.85 117.669   5
  -7  -3   1 1854.28 143.544   1
   7   3  -1 1857.03 127.478   6
  -7   3   1 1800.88 128.424   6
   7   3  -1 1822.03 126.227   4
  -7   3   1 1830.32 117.477   5
  -7   3   1 1894.86 140.037   1
   6  -3  -1 191.892 15.4989   5
  -6  -3   1 136.229 24.0950   6
  -6  -3   1 241.380 27.7672   4
  -6  -3   1 112.889 32.4222   1
   6  -3  -1 222.872 30.3334   6
   6  -3  -1 140.050 28.9713   1
   6   3  -1 191.767 26.5543   6
  -6   3   1 175.058 25.8666   6
  -6   3   1 135.183 30.1552   1
  -6   3   1 162.036 14.9347   5
   6   3  -1 156.442 23.9206   4
  -5  -3   1 1236.71 104.079   1
   5  -3  -1 1203.27 98.8664   1
   5  -3  -1 1335.01 86.1162   5
  -5  -3   1 1346.32 91.5225   4
   5  -3  -1 1340.82 94.2395   6
  -5  -3   1 1312.55 93.9333   6
   5   3  -1 1273.49 91.3290   4
  -5   3   1 1307.31 93.5263   6
  -5   3   1 1237.80 99.9869   1
  -5   3   1 1350.08 85.9127   5
   5   3  -1 1334.56 92.6563   6
  -4  -3   1 390.246 34.3103   6
  -4  -3   1 393.996 27.1422   5
   4  -3  -1 381.775 34.5834   6
  -4  -3   1 402.353 32.6634   4
   4  -3  -1 494.308 58.7247   1
   4  -3  -1 438.057 28.9878   5
   4  -3  -1 365.177 31.7005   8
   4   3  -1 408.932 33.8271   6
   4   3  -1 402.655 26.9900   5
  -4   3   1 397.120 28.5740   5
  -4   3   1 344.599 43.0395   1
  -4   3   1 337.583 33.3238   6
  -4   3   1 371.896 31.6305   7
   4   3  -1 423.999 33.2148   4
  -3  -3   1 3883.08 254.868   6
   3  -3  -1 3859.26 253.017   8
   3  -3  -1 4005.84 255.732   6
  -3  -3   1 3865.35 253.197   4
  -3   3   1 3748.01 255.068   6
   3   3  -1 4220.00 267.282   1
   3   3  -1 4017.24 254.269   6
   3   3  -1 3792.90 253.182   4
  -3   3   1 3906.56 252.446   7
  -3   3   1 3969.56 261.375   1
   3   3  -1 4260.44 265.771   1
   2  -3  -1 46.7481 8.76185   7
  -2  -3   1 61.1164 17.9495   1
  -2  -3   1 45.4854 9.27695   4
   2  -3  -1 24.2720 8.36364   6
  -2  -3   1 53.9311 11.4509   7
   2  -3  -1 47.6123 7.18957   5
  -2  -3   1 56.7634 10.3850   6
   2  -3  -1 43.0536 8.66442   8
  -2  -3   1 56.6039 6.83666   5
   2   3  -1 51.0369 9.72730   4
  -2   3   1 54.5626 14.4134   1
  -2   3   1 49.1454 8.46157   8
  -2   3   1 36.9284 6.32448   5
   2   3  -1 62.3976 7.00371   5
   2   3  -1 40.6927 9.02002   6
  -2   3   1 42.2878 10.6484   6
  -2   3   1 51.8940 8.91392   7
  -1  -3   1 4629.43 288.483   1
   1  -3  -1 4441.00 277.757   7
  -1  -3   1 4212.93 280.031   7
  -1  -3   1 4362.73 281.825   6
   1  -3  -1 4503.39 286.774   1
   1  -3  -1 4129.69 281.129   6
   1   3  -1 4388.25 280.644   7
  -1   3   1 4295.06 277.906   7
  -1   3   1 4617.91 286.902   1
   1   3  -1 4371.76 287.554   1
  -1   3   1 4278.52 281.483   6
   0  -3  -1 16.5986 5.70003   7
   0  -3  -1 15.9748 6.50104   4
   0  -3  -1 15.7045 4.33221   5
   0  -3  -1 15.2826 5.27561   6
   0  -3   1 16.0735 7.43977   6
   0  -3   1 13.7174 9.94604   1
   0  -3   1 11.1962 3.68707   5
   0  -3  -1 29.1547 12.0308   1
   0  -3   1 18.4204 6.94664   7
   0   3   1 18.6079 10.4745   1
   0   3  -1 14.8788 6.14219   7
   0   3  -1 21.6911 11.2256   1
   0   3  -1 8.32827 6.58925   6
   0   3   1 18.2405 5.99242   4
   0   3  -1 21.2883 4.83917   8
   0   3  -1 20.8308 4.78792   5
   0   3   1 15.8415 5.82988   7
   0   3  -1 20.6001 6.21280   4
   0   3   1 10.4824 4.47145   6
   0   3   1 11.1332 4.17885   5
  -1  -3  -1 3547.67 233.578   6
   1  -3   1 3699.11 235.650   6
   1  -3   1 3669.05 231.404   8
   1  -3   1 3696.87 232.581   7
  -1  -3  -1 3816.54 243.654   1
   1  -3   1 3550.28 240.428   1
  -1  -3  -1 3579.58 231.803   4
  -1  -3  -1 3579.94 232.726   7
  -1   3  -1 3707.11 235.554   6
   1   3   1 3607.18 233.268   6
   1   3   1 3553.55 231.907   4
   1   3   1 3616.11 242.376   1
  -1   3  -1 3599.34 240.513   1
  -1   3  -1 3614.93 232.665   7
   2  -3   1 803.525 65.1710   1
   2  -3   1 796.665 55.0625   5
  -2  -3  -1 777.421 59.2453   6
  -2  -3  -1 850.927 54.8289   5
   2  -3   1 785.502 60.6069   6
  -2  -3  -1 822.011 57.2011   4
   2  -3   1 855.605 57.8041   7
  -2   3  -1 841.038 57.6688   7
   2   3   1 736.195 67.0973   1
   2   3   1 886.842 54.9516   5
  -2   3  -1 781.920 65.3517   1
  -2   3  -1 844.169 60.8141   6
   2   3   1 714.460 66.5266   1
  -2   3  -1 841.265 55.1819   5
   2   3   1 851.964 57.6604   4
   2   3   1 866.141 59.4013   6
   3  -3   1 1775.12 127.003   6
   3  -3   1 1913.16 123.852   7
   3  -3   1 1799.47 133.132   1
  -3  -3  -1 1800.18 136.775   1
  -3  -3  -1 1807.56 123.493   4
   3  -3   1 1825.88 120.584   5
  -3  -3  -1 1878.49 126.882   6
  -3  -3  -1 1985.05 120.077   5
  -3   3  -1 1993.79 124.251   7
   3   3   1 1855.50 126.064   6
  -3   3  -1 1792.09 133.405   1
   3   3   1 1912.94 137.053   1
  -3   3  -1 1795.63 126.932   6
   3   3   1 1940.54 119.959   5
   3   3   1 1838.13 123.769   4
  -3   3  -1 1833.69 120.517   5
   4  -3   1 99.3336 21.8312   1
  -4  -3  -1 94.2380 25.9529   1
   4  -3   1 90.3958 10.6830   5
  -4  -3  -1 83.7407 14.2366   4
  -4  -3  -1 65.5651 14.9271   6
  -4  -3  -1 86.2252 9.44628   5
   4  -3   1 70.6990 16.1716   6
  -4   3  -1 120.595 26.4014   1
  -4   3  -1 85.7025 17.4378   6
  -4   3  -1 71.4694 13.6389   7
  -4   3  -1 103.756 11.3757   5
   4   3   1 79.6545 21.8463   1
   4   3   1 90.1274 8.76454   5
   4   3   1 115.404 17.3543   4
   4   3   1 83.6557 15.7085   6
   5  -3   1 2262.25 145.058   5
  -5  -3  -1 2222.98 166.830   1
  -5  -3  -1 2259.40 154.648   6
   5  -3   1 2204.15 162.596   1
  -5  -3  -1 2265.10 150.392   4
   5  -3   1 2254.52 155.002   6
  -5   3  -1 2258.36 150.467   7
   5   3   1 2203.33 166.238   1
  -5   3  -1 2140.76 154.070   6
   5   3   1 2253.77 150.670   4
   5   3   1 2369.90 143.560   5
  -5   3  -1 2230.85 163.478   1
   5   3   1 2128.71 152.793   6
   6  -3   1 -5.4761 8.00485   6
   6  -3   1 -1.1567 3.00512   5
  -6  -3  -1 0.27627 11.8262   1
  -6  -3  -1 7.11210 9.64180   6
  -6  -3  -1 -6.6087 7.81702   4
   6  -3   1 -1.1136 10.1723   1
   6   3   1 4.90269 9.58171   4
  -6   3  -1 6.95141 11.1381   1
  -6   3  -1 -2.7527 8.85449   7
  -6   3  -1 18.1030 10.9001   6
   6   3   1 4.11150 8.88429   6
   6   3   1 -3.7392 9.91812   1
   7  -3   1 1157.40 94.3234   6
   7  -3   1 1184.47 82.0414   5
   7  -3   1 1309.77 106.117   1
  -7  -3  -1 1269.09 109.358   1
  -7  -3  -1 1290.79 96.0314   6
  -7  -3  -1 1231.31 90.0450   4
   7   3   1 1182.76 90.1603   4
   7   3   1 1213.46 93.5298   6
   7   3   1 1333.16 109.314   1
  -7   3  -1 1305.82 90.6022   7
  -7   3  -1 1259.86 106.240   1
  -7   3  -1 1251.91 94.8548   6
   8  -3   1 51.3418 8.33738   5
   8  -3   1 37.3719 33.1067   1
  -8  -3  -1 43.0572 18.2525   6
  -8  -3  -1 27.8826 12.5485   4
  -8  -3  -1 32.0562 21.0965   1
   8  -3   1 74.4104 20.5614   6
   8   3   1 31.2968 15.2656   6
   8   3   1 86.5519 29.7164   1
  -8   3  -1 74.5634 20.4000   6
  -8   3  -1 30.0381 12.1974   7
   8   3   1 32.6516 13.3870   4
  -8   3  -1 36.5947 19.7331   1
  -8   3  -1 57.4155 16.8837   4
  -9  -3  -1 788.540 70.4024   6
   9  -3   1 730.041 53.2544   5
  -9  -3  -1 776.111 97.8452   1
   9  -3   1 769.641 69.4797   6
  -9  -3  -1 783.534 64.4012   4
  -9   3  -1 825.316 64.8639   4
   9   3   1 740.538 68.5282   6
  -9   3  -1 763.227 64.0356   7
  -9   3  -1 795.188 81.4899   1
   9   3   1 797.485 64.8376   4
   9   3   1 904.703 106.890   1
  -9   3  -1 753.195 68.3698   6
 -10  -3  -1 -14.235 8.87485   1
 -10  -3  -1 0.21933 11.4671   4
 -10  -3  -1 -2.0599 10.0076   6
 -10   3  -1 3.33580 9.25910   6
  10   3   1 15.2770 23.4399   1
 -10   3  -1 -0.4252 10.5090   7
 -10   3  -1 -22.043 6.40150   1
  10   3   1 3.14855 12.8299   4
 -10   3  -1 20.3970 13.4921   4
  10   3   1 -7.7215 8.97495   6
  11  -3   1 576.543 68.2582   6
 -11  -3  -1 489.848 50.3458   4
 -11  -3  -1 565.828 70.1233   6
 -11   3  -1 467.090 56.8183   4
 -11   3  -1 523.897 66.6712   6
  11   3   1 388.619 51.9813   4
  11   3   1 654.195 70.6594   6
 -12  -3  -1 26.7628 19.3453   6
  12  -3   1 17.5752 16.3883   6
 -12  -3  -1 -1.8466 14.3982   4
 -12   3  -1 10.8631 15.2081   6
 -12   3  -1 24.4613 16.9957   4
  12   3   1 8.50165 14.8658   6
 -13  -3  -1 245.606 56.3628   6
  13  -3   1 265.410 49.2378   6
 -13  -3  -1 238.400 39.2741   4
 -13   3  -1 207.229 40.8054   7
 -13   3  -1 297.680 42.9206   4
  13   3   1 289.808 48.1299   6
 -14  -3  -1 -2.0588 14.5852   4
  14   3   1 -13.227 25.2323   6
 -14   3  -1 42.5860 22.8904   4
 -15  -3  -1 94.8494 29.3511   4
 -15   3  -1 121.538 33.1146   4
 -16  -3  -1 9.09895 21.5704   4
 -16   3  -1 14.2332 19.2490   4
 -16  -4   1 -8.1997 20.1960   4
 -16   4   1 -26.517 12.8383   4
 -15  -4   1 5.80153 17.0246   4
 -15   4   1 -8.3999 14.7196   4
 -14  -4   1 4.35612 16.8720   4
 -14   4   1 -3.8527 16.6343   4
  13  -4  -1 5.52369 15.0738   6
 -13  -4   1 1.18805 14.7388   4
 -13   4   1 -25.456 9.99263   4
  13   4  -1 37.7687 19.0431   6
 -13   4   1 -14.269 13.3952   7
 -12  -4   1 60.2216 24.5364   6
 -12  -4   1 23.7664 17.6520   4
  12   4  -1 30.9718 17.2718   6
 -12   4   1 1.21346 14.7807   7
 -12   4   1 -0.4922 12.9433   6
  12   4  -1 26.0148 19.2942   4
 -12   4   1 21.2353 16.7431   4
  11  -4  -1 -0.7321 12.1513   6
 -11  -4   1 -3.9741 10.0646   6
 -11  -4   1 -2.3884 13.0430   4
 -11   4   1 16.5756 14.3004   6
  11   4  -1 4.87294 11.4984   6
 -11   4   1 5.10126 15.8564   7
 -11   4   1 10.7968 15.1191   4
  11   4  -1 -13.470 10.8997   4
 -10  -4   1 145.073 26.7359   4
  10  -4  -1 150.717 16.9227   5
  10  -4  -1 153.806 39.3832   1
 -10  -4   1 165.852 46.4252   1
 -10  -4   1 130.809 27.6103   6
  10  -4  -1 138.148 30.7217   6
  10   4  -1 129.086 27.0729   4
 -10   4   1 186.789 42.8418   1
 -10   4   1 89.8288 22.3685   7
 -10   4   1 138.494 28.3261   4
  10   4  -1 109.895 38.6975   1
 -10   4   1 206.531 35.0663   6
  10   4  -1 160.081 30.6762   6
   9  -4  -1 65.6355 24.2591   1
   9  -4  -1 47.5847 8.81680   5
  -9  -4   1 34.9688 22.3182   1
  -9  -4   1 50.3565 17.8532   6
   9  -4  -1 18.4052 13.0693   6
  -9  -4   1 42.6953 16.1587   4
   9   4  -1 26.2652 14.0590   6
   9   4  -1 48.5870 17.5025   4
  -9   4   1 12.0534 17.8296   1
  -9   4   1 62.6568 19.5760   6
  -9   4   1 23.7842 13.3626   7
   8  -4  -1 270.724 46.8802   1
   8  -4  -1 283.366 38.9409   6
   8  -4  -1 210.798 20.0843   5
  -8  -4   1 286.441 39.1431   6
  -8  -4   1 214.745 31.2967   4
  -8  -4   1 205.421 45.5102   1
  -8   4   1 249.254 36.0491   6
   8   4  -1 264.647 34.7052   4
  -8   4   1 269.379 20.9030   5
   8   4  -1 212.307 31.3121   6
  -8   4   1 209.103 33.8061   7
  -8   4   1 184.251 40.0881   1
  -7  -4   1 99.2520 19.5652   4
   7  -4  -1 66.8404 18.2398   6
   7  -4  -1 141.648 32.6971   1
   7  -4  -1 111.847 13.7829   5
  -7  -4   1 105.532 22.3297   6
  -7  -4   1 130.957 36.4717   1
  -7   4   1 100.314 20.8636   6
   7   4  -1 80.0340 18.3270   6
  -7   4   1 75.7812 25.5813   1
  -7   4   1 107.734 13.1905   5
  -7   4   1 113.363 19.9927   7
   7   4  -1 62.1548 16.4069   4
  -6  -4   1 12.6369 9.75800   6
   6  -4  -1 14.5068 5.51781   5
   6  -4  -1 5.36682 10.1516   1
  -6  -4   1 15.2529 10.2828   4
   6  -4  -1 21.0804 11.6974   6
   6   4  -1 16.2183 10.0467   4
  -6   4   1 20.2427 6.08312   5
   6   4  -1 43.4512 12.1473   6
  -6   4   1 5.67362 11.6425   1
  -6   4   1 15.0666 9.69290   6
  -6   4   1 17.9714 10.3182   7
  -5  -4   1 -4.2168 5.90945   6
   5  -4  -1 1.08574 3.96718   5
  -5  -4   1 10.3451 9.25312   4
   5  -4  -1 -5.2224 7.87699   6
   5  -4  -1 3.79912 6.90143   8
  -5  -4   1 1.15735 3.22790   5
   5   4  -1 5.99660 8.05693   4
  -5   4   1 6.37229 8.42720   6
   5   4  -1 -1.7690 12.2567   1
   5   4  -1 10.3348 3.52882   5
  -5   4   1 5.15871 4.26687   5
  -5   4   1 7.01127 12.4278   1
   5   4  -1 7.94491 13.5952   1
   5   4  -1 2.48928 6.76743   6
  -5   4   1 7.04412 8.01013   7
   4  -4  -1 541.871 42.2678   6
   4  -4  -1 413.987 37.1093   8
  -4  -4   1 486.031 38.3895   4
  -4  -4   1 484.813 40.4672   6
  -4  -4   1 519.726 33.2920   5
   4  -4  -1 428.655 34.1104   5
  -4   4   1 524.103 41.4973   6
  -4   4   1 448.158 46.1176   1
   4   4  -1 496.116 39.6575   6
   4   4  -1 505.070 59.7473   1
   4   4  -1 418.062 56.7637   1
  -4   4   1 482.784 37.6745   7
  -4   4   1 460.585 34.2430   5
   4   4  -1 379.860 37.0665   4
   4   4  -1 500.577 32.8549   5
  -3  -4   1 128.614 18.3185   4
   3  -4  -1 153.227 18.4503   8
  -3  -4   1 138.559 19.5214   6
   3  -4  -1 177.501 19.9543   7
  -3  -4   1 196.951 15.1001   5
  -3  -4   1 176.315 24.7273   7
   3  -4  -1 187.747 15.9629   5
   3  -4  -1 225.897 27.7912   6
   3   4  -1 188.624 22.3456   4
  -3   4   1 151.830 22.1711   6
  -3   4   1 226.816 33.4407   1
   3   4  -1 167.666 14.4928   5
   3   4  -1 151.641 29.7772   1
   3   4  -1 248.186 25.8278   6
  -3   4   1 181.218 18.3125   7
  -3   4   1 205.490 16.2285   5
   2  -4  -1 693.853 61.1968   1
   2  -4  -1 767.205 52.2996   7
  -2  -4   1 712.278 54.2612   6
   2  -4  -1 735.433 56.4784   6
  -2  -4   1 746.636 50.3943   5
  -2  -4   1 749.005 52.9893   4
   2  -4  -1 784.522 51.3656   5
  -2  -4   1 694.158 55.2248   7
   2   4  -1 712.308 52.8790   4
   2   4  -1 725.360 56.6226   7
  -2   4   1 768.750 53.0393   8
  -2   4   1 668.917 55.7818   6
  -2   4   1 744.533 52.4349   7
   2   4  -1 806.176 50.4508   5
   2   4  -1 825.943 53.9936   6
  -2   4   1 696.269 61.3140   1
   2   4  -1 734.345 63.5553   1
  -2   4   1 745.851 51.0461   5
  -1  -4   1 13.5627 4.43969   5
   1  -4  -1 19.2023 11.8211   1
  -1  -4   1 6.27425 6.91513   6
  -1  -4   1 3.53250 9.64681   1
  -1  -4   1 7.15315 6.47997   4
  -1  -4   1 10.9470 7.43317   7
   1  -4  -1 20.7285 9.38887   6
  -1  -4   1 2.40044 4.26226   6
   1  -4  -1 11.4463 6.76905   7
   1  -4  -1 10.3105 4.20421   5
  -1   4   1 10.2470 9.98079   1
  -1   4   1 14.9960 5.94454   7
  -1   4   1 12.7279 5.82047   8
  -1   4   1 10.8305 4.31419   5
   1   4  -1 9.54597 6.31617   4
   1   4  -1 21.4473 12.3848   1
  -1   4   1 7.91045 7.55970   6
   1   4  -1 8.52728 3.70521   5
   1   4  -1 14.0559 7.69890   7
   0  -4  -1 26.9116 5.91638   5
   0  -4  -1 23.5635 13.3068   1
   0  -4  -1 36.4912 8.98760   7
   0  -4  -1 22.1303 8.67541   6
   0  -4   1 19.4225 4.69346   5
   0  -4   1 22.1823 8.41732   7
   0  -4  -1 21.4156 7.03967   6
   0  -4   1 21.6705 11.5721   1
   0  -4  -1 22.8832 7.61635   4
   0  -4   1 41.9847 11.7213   6
   0   4  -1 31.5479 10.4624   6
   0   4  -1 42.6461 8.79341   4
   0   4   1 11.6945 10.5726   1
   0   4  -1 25.8152 14.4326   1
   0   4  -1 28.2246 6.31127   5
   0   4  -1 32.2100 8.91936   7
   0   4  -1 20.7219 5.70523   8
   0   4   1 14.9871 4.70974   5
   0   4   1 24.8484 7.47116   7
   0   4   1 17.4918 6.78560   4
   1  -4   1 183.689 18.9853   7
   1  -4   1 164.366 23.1605   6
   1  -4   1 180.154 28.8484   1
  -1  -4  -1 183.761 15.9452   5
  -1  -4  -1 236.512 36.1239   1
  -1  -4  -1 205.108 19.9962   6
   1  -4   1 189.163 17.0176   8
  -1  -4  -1 169.149 17.9089   4
  -1  -4  -1 158.500 19.2730   7
   1  -4   1 188.548 16.0577   5
  -1   4  -1 212.603 31.2665   1
  -1   4  -1 190.558 18.9339   7
   1   4   1 176.949 21.9446   7
   1   4   1 186.846 18.7318   6
  -1   4  -1 188.462 16.1045   5
   1   4   1 205.265 32.1697   1
   1   4   1 205.591 18.4737   4
   1   4   1 215.852 16.3571   5
  -1   4  -1 182.275 23.7895   6
   2  -4   1 402.073 33.6331   7
  -2  -4  -1 431.746 33.6576   4
   2  -4   1 431.469 42.6940   1
   2  -4   1 404.425 37.1979   6
  -2  -4  -1 387.166 35.0535   7
  -2  -4  -1 449.206 30.9161   5
  -2  -4  -1 411.145 35.7392   6
   2  -4   1 413.595 31.0052   5
   2  -4   1 412.294 32.8293   8
  -2   4  -1 475.662 38.3916   6
   2   4   1 443.615 33.8214   4
  -2   4  -1 434.774 31.1070   5
  -2   4  -1 401.218 42.1111   1
   2   4   1 447.440 45.9334   1
   2   4   1 474.345 35.8747   6
  -2   4  -1 410.154 33.9640   7
   2   4   1 438.594 30.8096   5
   3  -4   1 1.28543 6.73533   1
  -3  -4  -1 11.1915 6.99121   4
   3  -4   1 3.54635 3.53970   5
   3  -4   1 2.32779 6.41941   6
  -3  -4  -1 12.2611 4.29719   5
   3  -4   1 11.7907 8.11786   7
  -3  -4  -1 1.82878 5.86112   6
   3   4   1 9.29024 7.14107   4
   3   4   1 12.5460 12.6232   1
   3   4   1 13.7849 13.9639   1
  -3   4  -1 -2.3300 7.27984   1
   3   4   1 -2.9559 5.32445   6
  -3   4  -1 5.48557 3.71888   5
  -3   4  -1 -2.5196 5.34483   6
   3   4   1 0.73712 3.07596   5
  -3   4  -1 1.71303 6.60542   7
   4  -4   1 855.883 66.0164   6
   4  -4   1 886.721 73.8187   1
  -4  -4  -1 788.591 64.4106   6
  -4  -4  -1 833.339 56.0679   5
  -4  -4  -1 850.600 61.3427   4
   4  -4   1 824.740 57.1034   5
  -4   4  -1 810.027 65.0690   6
  -4   4  -1 833.644 73.3422   1
   4   4   1 796.533 63.3525   6
  -4   4  -1 830.532 57.0163   5
  -4   4  -1 845.995 61.4338   7
   4   4   1 809.596 61.3514   4
   4   4   1 849.743 55.9771   5
   4   4   1 898.828 77.6788   1
   5  -4   1 7.85982 13.9827   1
   5  -4   1 6.63645 4.70924   5
  -5  -4  -1 -1.6614 7.38216   6
  -5  -4  -1 7.31210 3.88525   5
   5  -4   1 17.5826 11.4180   6
  -5  -4  -1 11.3979 15.7267   1
   5   4   1 36.9886 18.3081   1
  -5   4  -1 10.0626 5.12114   5
   5   4   1 6.57336 3.94393   5
  -5   4  -1 28.9327 11.7172   6
  -5   4  -1 3.99377 11.9148   1
  -5   4  -1 6.72873 8.92462   7
   5   4   1 4.72123 8.83150   4
   5   4   1 8.44367 8.52092   6
  -6  -4  -1 31.9635 13.0818   4
  -6  -4  -1 65.5203 18.0010   6
   6  -4   1 72.2452 18.6013   6
   6  -4   1 40.5676 18.3062   1
   6  -4   1 45.8903 8.59940   5
  -6  -4  -1 31.3042 19.3226   1
   6   4   1 57.7843 16.6596   6
   6   4   1 55.4446 7.37104   5
  -6   4  -1 39.6241 19.2208   1
  -6   4  -1 38.4771 8.31275   5
   6   4   1 34.2565 13.0233   4
  -6   4  -1 28.7523 11.9393   7
   6   4   1 50.7649 22.6489   1
  -6   4  -1 60.8085 17.7361   6
   7  -4   1 160.047 18.1346   5
  -7  -4  -1 187.321 42.7867   1
   7  -4   1 202.081 31.7574   6
  -7  -4  -1 234.884 30.9500   4
   7  -4   1 157.912 36.1703   1
  -7  -4  -1 175.837 30.0138   6
   7   4   1 127.901 25.3541   6
  -7   4  -1 166.952 28.7758   6
  -7   4  -1 143.876 23.2147   7
   7   4   1 217.672 44.8135   1
  -7   4  -1 243.637 45.4281   1
   8  -4   1 106.655 33.2845   1
   8  -4   1 112.393 14.6046   5
  -8  -4  -1 108.876 25.1684   6
  -8  -4  -1 96.0738 34.0429   1
  -8  -4  -1 141.314 23.5017   4
   8  -4   1 171.283 31.3496   6
  -8   4  -1 109.842 23.4550   6
   8   4   1 75.3545 29.7429   1
   8   4   1 108.197 22.7285   6
  -8   4  -1 109.831 22.2245   7
   8   4   1 104.651 21.1877   4
  -8   4  -1 119.441 33.6764   1
   9  -4   1 16.3448 24.2576   1
  -9  -4  -1 16.5955 12.8262   4
   9  -4   1 13.1668 6.11115   5
  -9  -4  -1 18.7663 19.5025   1
   9  -4   1 48.9951 18.5787   6
  -9  -4  -1 6.13781 10.1934   6
   9   4   1 53.7194 17.1255   6
  -9   4  -1 28.1618 13.9944   7
  -9   4  -1 19.3476 17.8004   1
   9   4   1 26.7895 22.2610   1
   9   4   1 11.8121 13.2189   4
  -9   4  -1 58.9344 18.5174   6
  -9   4  -1 12.9604 13.0697   4
 -10  -4  -1 90.4440 23.0155   4
  10  -4   1 133.490 16.0304   5
  10  -4   1 141.759 32.2302   6
 -10  -4  -1 118.486 29.8110   6
 -10  -4  -1 217.628 55.2362   1
 -10   4  -1 120.774 27.0693   4
  10   4   1 110.238 26.5086   4
 -10   4  -1 138.300 41.7340   1
  10   4   1 120.762 26.2496   6
 -10   4  -1 88.4991 22.6470   7
 -10   4  -1 85.6319 26.0541   6
  11  -4   1 1.45876 4.55023   5
  11  -4   1 1.21613 12.1993   6
 -11  -4  -1 -2.7109 11.4903   6
 -11  -4  -1 31.8639 17.0998   4
 -11   4  -1 2.87872 12.5581   6
 -11   4  -1 -3.1466 13.3024   4
  11   4   1 10.7537 14.5790   6
  11   4   1 9.18490 15.2567   4
 -11   4  -1 20.4808 16.4003   7
  12  -4   1 109.993 29.6379   6
 -12  -4  -1 104.313 33.0038   4
 -12  -4  -1 136.690 33.8075   6
 -12   4  -1 117.873 31.0572   6
 -12   4  -1 37.9495 21.4467   7
  12   4   1 98.9484 28.6776   6
 -12   4  -1 130.518 30.9299   4
  12   4   1 62.1887 21.8641   4
  13  -4   1 17.8089 18.7432   6
 -13  -4  -1 -15.206 13.2952   4
  13   4   1 -2.1087 13.1269   6
 -13   4  -1 -8.4588 15.4564   4
 -13   4  -1 -17.533 12.1974   7
 -14  -4  -1 40.2919 20.3552   4
 -14   4  -1 22.8864 19.4487   4
 -15  -4  -1 4.69620 15.2956   4
 -15   4  -1 -16.225 15.5336   4
 -15  -5   1 96.4622 30.7092   4
 -15   5   1 111.298 34.4113   4
 -14  -5   1 106.523 30.9814   4
 -14   5   1 125.660 33.5634   4
  13  -5  -1 200.854 43.0677   6
  13  -5  -1 160.437 33.5066   8
 -13  -5   1 118.060 30.6376   4
  13   5  -1 115.892 35.8612   4
 -13   5   1 33.1697 20.6398   7
 -13   5   1 90.6869 29.5630   4
  13   5  -1 122.475 30.5668   6
  12  -5  -1 355.517 46.4897   8
 -12  -5   1 381.314 56.5799   6
  12  -5  -1 397.012 55.2391   6
  12   5  -1 365.695 49.1548   6
 -12   5   1 393.270 55.7145   6
 -12   5   1 225.312 42.7470   7
 -12   5   1 320.496 68.9760   4
  12   5  -1 291.826 43.3248   4
  11  -5  -1 272.413 24.6515   5
  11  -5  -1 314.782 44.1046   8
 -11  -5   1 264.110 41.7583   4
  11  -5  -1 295.509 48.2435   6
 -11  -5   1 358.886 51.7363   6
 -11   5   1 201.786 35.2864   7
 -11   5   1 235.441 39.9284   4
  11   5  -1 241.643 37.8754   4
  11   5  -1 239.825 38.0647   6
 -11   5   1 310.687 45.8909   6
 -10  -5   1 166.689 34.4107   6
  10  -5  -1 191.645 36.0716   6
 -10  -5   1 265.620 36.4892   4
  10  -5  -1 216.699 33.7570   8
  10  -5  -1 183.602 20.7809   5
 -10   5   1 165.384 33.4521   6
 -10   5   1 189.331 50.4038   1
 -10   5   1 109.168 25.4466   7
  10   5  -1 292.272 41.1544   6
  10   5  -1 156.580 29.8125   4
   9  -5  -1 340.937 29.7780   5
   9  -5  -1 410.489 39.5114   8
   9  -5  -1 326.248 57.1245   1
  -9  -5   1 421.677 45.9320   4
   9  -5  -1 436.012 52.5260   6
  -9  -5   1 465.354 56.2494   6
  -9   5   1 442.635 68.1776   1
   9   5  -1 301.611 41.8150   4
   9   5  -1 385.422 46.8580   6
  -9   5   1 330.730 47.2029   6
  -9   5   1 356.285 30.7748   5
   8  -5  -1 534.028 48.2844   8
  -8  -5   1 596.019 54.1752   6
   8  -5  -1 553.707 74.3528   1
  -8  -5   1 560.400 49.4907   4
   8  -5  -1 544.327 53.4424   6
   8  -5  -1 544.274 41.2698   5
   8   5  -1 570.022 50.7622   6
  -8   5   1 576.939 41.1734   5
  -8   5   1 473.584 50.4829   6
   8   5  -1 562.626 50.3485   4
  -8   5   1 515.702 72.4159   1
  -8   5   1 557.549 48.6774   7
   8   5  -1 585.376 86.3170   1
   7  -5  -1 202.633 27.2923   8
   7  -5  -1 214.353 33.4676   6
  -7  -5   1 238.047 35.8275   6
  -7  -5   1 223.549 29.8878   4
   7  -5  -1 220.811 20.3663   5
   7  -5  -1 178.874 40.5240   1
  -7   5   1 181.254 27.1637   7
  -7   5   1 264.249 44.8115   1
  -7   5   1 198.607 31.5883   6
   7   5  -1 249.805 31.3271   4
   7   5  -1 268.345 49.9303   1
   7   5  -1 219.827 50.5993   1
   7   5  -1 249.836 32.8941   6
  -7   5   1 230.415 20.2528   5
   6  -5  -1 262.327 30.3204   8
  -6  -5   1 301.513 30.1482   4
  -6  -5   1 284.496 21.4336   5
   6  -5  -1 305.691 37.6463   6
   6  -5  -1 302.091 23.9221   5
  -6  -5   1 242.221 33.8352   6
  -6   5   1 293.123 45.2882   1
   6   5  -1 242.514 20.5918   5
  -6   5   1 296.854 23.7967   5
   6   5  -1 343.534 54.9095   1
   6   5  -1 332.944 35.5129   6
   6   5  -1 185.873 41.4948   1
   6   5  -1 243.518 31.3862   4
  -6   5   1 308.089 38.1149   6
  -6   5   1 271.141 28.1206   7
  -5  -5   1 1967.27 127.696   5
   5  -5  -1 1936.25 129.485   5
  -5  -5   1 2075.53 138.578   6
  -5  -5   1 1966.98 134.218   4
   5  -5  -1 2011.04 134.129   8
   5  -5  -1 1934.46 138.009   6
  -5   5   1 1873.63 147.126   1
   5   5  -1 1892.17 127.163   5
   5   5  -1 2110.68 154.811   1
   5   5  -1 2108.09 154.281   1
   5   5  -1 1904.46 134.240   4
  -5   5   1 1911.49 129.108   5
   5   5  -1 2111.19 136.392   6
  -5   5   1 2091.33 133.820   7
  -5   5   1 1835.78 137.275   6
   4  -5  -1 20.1862 8.58234   8
  -4  -5   1 35.3057 11.3884   4
  -4  -5   1 5.49916 10.7514   7
  -4  -5   1 39.2944 12.6119   6
   4  -5  -1 28.6866 7.02014   5
   4  -5  -1 24.1064 18.6122   1
  -4  -5   1 29.6909 6.59295   5
   4  -5  -1 30.5729 12.2396   6
   4   5  -1 14.8279 9.15290   6
   4   5  -1 16.1830 16.4775   1
   4   5  -1 26.5100 10.0534   4
   4   5  -1 17.6490 15.2189   1
  -4   5   1 23.5794 11.0114   6
  -4   5   1 4.92331 11.7719   1
  -4   5   1 29.6883 10.1722   7
   4   5  -1 30.2659 6.17430   5
  -4   5   1 17.0973 6.55672   5
   3  -5  -1 1404.98 100.831   6
  -3  -5   1 1344.57 92.5676   5
   3  -5  -1 1311.65 95.7748   8
  -3  -5   1 1575.93 115.887   1
  -3  -5   1 1380.45 98.7992   6
  -3  -5   1 1401.13 100.229   7
  -3  -5   1 1386.12 96.2680   4
   3  -5  -1 1512.15 95.8818   7
   3  -5  -1 1374.26 93.7144   5
   3  -5  -1 1222.37 106.298   1
   3   5  -1 1441.60 97.0308   4
  -3   5   1 1427.86 95.8256   7
  -3   5   1 1441.03 93.8036   5
   3   5  -1 1438.05 92.4906   5
  -3   5   1 1421.78 101.006   6
   3   5  -1 1593.14 113.795   1
   3   5  -1 1384.51 97.2447   6
  -3   5   1 1388.15 108.324   1
  -2  -5   1 1402.19 104.245   7
   2  -5  -1 1508.13 101.446   7
  -2  -5   1 1534.02 99.7331   5
  -2  -5   1 1678.23 105.236   6
  -2  -5   1 1540.78 102.347   4
  -2  -5   1 1565.20 118.609   1
   2  -5  -1 1459.35 106.682   6
   2  -5  -1 1518.94 115.142   1
   2  -5  -1 1527.74 100.503   5
  -2   5   1 1549.24 100.435   5
   2   5  -1 1469.22 99.2727   5
   2   5  -1 1474.44 102.308   4
  -2   5   1 1435.04 113.960   1
   2   5  -1 1675.71 118.616   1
  -2   5   1 1521.36 101.924   7
  -2   5   1 1511.15 107.175   6
   2   5  -1 1401.45 105.671   7
   2   5  -1 1469.93 102.412   6
  -2   5   1 1622.24 102.601   8
   1  -5  -1 698.080 50.8954   7
   1  -5  -1 646.114 55.5020   6
   1  -5  -1 758.780 50.2359   5
  -1  -5   1 735.038 49.5187   5
  -1  -5   1 750.179 51.7853   4
  -1  -5   1 700.175 52.4268   6
  -1  -5   1 629.465 63.5494   1
   1  -5  -1 695.365 63.3237   1
  -1  -5   1 699.206 53.2769   7
   1   5  -1 710.101 63.8245   1
  -1   5   1 752.076 56.9477   6
   1   5  -1 694.542 51.3171   4
  -1   5   1 770.418 51.7723   4
   1   5  -1 653.157 53.3745   7
   1   5  -1 716.618 49.3439   5
  -1   5   1 683.761 49.6230   5
  -1   5   1 715.859 51.3938   7
  -1   5   1 753.314 51.4667   8
  -1   5   1 668.421 61.9403   1
   0  -5   1 1039.61 78.7826   6
   0  -5  -1 1020.64 78.5988   6
   0  -5  -1 1091.76 87.6950   1
   0  -5   1 956.557 84.9707   1
   0  -5  -1 1109.60 73.9236   7
   0  -5   1 1120.95 75.3952   7
   0  -5  -1 1002.92 74.3596   6
   0  -5  -1 1079.68 72.1555   5
   0  -5   1 1101.56 71.9269   5
   0   5  -1 1119.48 87.1064   1
   0   5  -1 1044.53 73.3543   4
   0   5   1 1060.95 71.8246   5
   0   5  -1 1054.04 78.9784   6
   0   5   1 1035.10 73.8565   7
   0   5  -1 1115.99 71.9204   5
   0   5  -1 1109.81 72.1150   8
   0   5   1 1111.86 87.3413   1
   0   5   1 1029.56 73.4541   4
   0   5  -1 1043.92 75.1156   7
   1  -5   1 784.056 60.7920   6
  -1  -5  -1 803.430 55.7730   4
  -1  -5  -1 747.448 55.7573   7
  -1  -5  -1 782.279 57.6526   6
   1  -5   1 777.587 53.4942   5
  -1  -5  -1 905.828 73.1011   1
  -1  -5  -1 787.134 53.4729   5
   1  -5   1 831.960 68.6849   1
   1  -5   1 764.816 56.1301   7
   1   5   1 687.036 54.9272   4
   1   5   1 789.887 53.3513   5
   1   5   1 739.835 67.9822   1
  -1   5  -1 738.560 53.1928   5
  -1   5  -1 778.971 60.9727   6
   1   5   1 805.735 56.4386   6
  -1   5  -1 744.164 56.2263   7
  -1   5  -1 853.130 69.4069   1
   1   5   1 728.997 56.7594   7
   2  -5   1 806.933 54.3093   5
  -2  -5  -1 783.693 59.4095   6
  -2  -5  -1 749.388 58.0792   7
  -2  -5  -1 731.751 56.0284   4
   2  -5   1 754.426 56.6871   7
  -2  -5  -1 864.783 54.3211   5
   2  -5   1 811.507 69.4621   1
   2  -5   1 801.896 55.9027   8
   2  -5   1 696.892 60.6677   6
   2   5   1 714.930 56.1649   4
   2   5   1 842.702 53.9567   5
   2   5   1 661.053 68.2977   1
  -2   5  -1 793.964 68.9218   1
  -2   5  -1 764.210 53.9415   5
  -2   5  -1 811.933 62.1663   6
  -2   5  -1 812.877 57.5811   7
   2   5   1 756.266 57.8139   6
  -3  -5  -1 1303.46 95.7192   6
  -3  -5  -1 1292.97 95.3976   7
   3  -5   1 1421.19 92.8130   7
   3  -5   1 1261.46 97.0717   6
   3  -5   1 1319.90 91.6370   8
   3  -5   1 1268.76 88.8510   5
  -3  -5  -1 1308.65 88.2801   5
   3  -5   1 1257.45 104.701   1
  -3  -5  -1 1276.20 91.7223   4
   3   5   1 1320.95 92.5191   4
  -3   5  -1 1333.28 97.4121   6
  -3   5  -1 1466.84 108.049   1
   3   5   1 1430.92 111.063   1
   3   5   1 1343.24 94.5170   6
  -3   5  -1 1427.61 93.2050   7
  -3   5  -1 1300.36 88.8548   5
   3   5   1 1408.40 111.950   1
   3   5   1 1372.09 88.3257   5
  -4  -5  -1 1260.89 83.4431   5
   4  -5   1 1117.90 100.080   1
  -4  -5  -1 1247.72 89.6137   4
   4  -5   1 1341.62 89.0704   7
   4  -5   1 1268.70 88.1922   8
  -4  -5  -1 1240.01 92.6464   6
   4  -5   1 1179.60 93.1680   6
   4  -5   1 1233.65 84.4781   5
  -4   5  -1 1309.57 89.2055   7
   4   5   1 1249.11 88.9549   4
   4   5   1 1280.48 107.502   1
  -4   5  -1 1131.01 92.2597   6
   4   5   1 1322.81 83.4582   5
   4   5   1 1244.30 106.271   1
  -4   5  -1 1299.12 84.5838   5
  -4   5  -1 1329.10 104.081   1
   4   5   1 1177.81 90.3627   6
   5  -5   1 705.252 49.0549   5
   5  -5   1 603.401 57.7013   6
  -5  -5  -1 656.003 47.2078   5
   5  -5   1 701.962 67.2032   1
  -5  -5  -1 686.786 58.4383   6
  -5  -5  -1 681.666 53.6839   4
   5   5   1 700.542 47.2339   5
   5   5   1 674.169 56.0982   6
  -5   5  -1 625.993 53.1723   7
  -5   5  -1 765.077 59.8499   6
  -5   5  -1 594.617 64.9434   1
   5   5   1 662.595 82.3936   1
   5   5   1 734.931 72.7502   1
   5   5   1 733.886 54.8353   4
  -5   5  -1 688.516 48.7041   5
   6  -5   1 688.008 49.8354   5
   6  -5   1 615.259 67.2466   1
  -6  -5  -1 625.586 59.4273   6
  -6  -5  -1 670.098 47.7275   5
  -6  -5  -1 723.751 56.0262   4
   6  -5   1 704.881 61.5633   6
   6   5   1 658.226 57.9965   6
  -6   5  -1 710.675 49.7036   5
   6   5   1 810.789 93.8430   1
   6   5   1 687.729 56.2251   4
  -6   5  -1 620.109 54.6888   7
  -6   5  -1 703.551 60.6215   6
  -6   5  -1 806.593 73.4760   1
   6   5   1 745.134 47.9271   5
  -7  -5  -1 220.469 33.7187   6
  -7  -5  -1 233.382 31.3535   4
   7  -5   1 249.770 35.5256   6
  -7  -5  -1 195.702 46.3185   1
   7  -5   1 208.684 43.0857   1
   7  -5   1 248.092 21.0002   5
  -7   5  -1 281.818 41.9081   6
   7   5   1 209.042 31.2704   6
   7   5   1 189.518 45.0269   1
   7   5   1 215.251 29.6964   4
  -7   5  -1 242.756 47.5299   1
   7   5   1 209.440 17.9417   5
   8  -5   1 344.178 30.1720   5
   8  -5   1 364.838 49.1601   6
   8  -5   1 299.026 56.1164   1
  -8  -5  -1 367.917 47.2278   6
  -8  -5  -1 433.358 47.6841   4
  -8  -5  -1 415.836 71.3183   1
  -8   5  -1 562.722 77.4364   1
   8   5   1 415.159 40.2729   4
  -8   5  -1 344.820 47.5709   6
   8   5   1 357.904 62.8332   1
  -8   5  -1 407.396 39.9370   7
   8   5   1 388.298 47.8976   6
  -9  -5  -1 384.280 53.5476   6
   9  -5   1 247.482 49.0190   6
   9  -5   1 297.414 25.9022   5
  -9  -5  -1 292.743 39.4251   4
  -9  -5  -1 295.016 62.4427   1
   9  -5   1 282.624 53.9219   1
   9   5   1 386.533 66.3752   1
   9   5   1 362.159 46.3829   6
  -9   5  -1 437.259 74.5847   1
   9   5   1 315.135 41.1765   4
  -9   5  -1 311.761 44.7889   6
  -9   5  -1 210.032 34.1434   7
  10  -5   1 472.262 61.7656   6
 -10  -5  -1 292.300 41.3797   4
  10  -5   1 382.394 29.9311   5
 -10  -5  -1 374.409 55.2214   6
 -10   5  -1 318.847 43.0799   4
  10   5   1 414.600 52.1920   6
 -10   5  -1 458.195 57.8174   6
  10   5   1 322.769 43.5967   4
 -10   5  -1 234.162 39.6362   7
 -11  -5  -1 205.603 48.5984   6
 -11  -5  -1 285.265 56.3469   4
  11  -5   1 290.250 49.1182   6
  11  -5   1 290.254 24.3729   5
 -11   5  -1 212.118 36.2571   7
  11   5   1 215.714 40.5692   6
  11   5   1 221.712 38.0239   4
 -11   5  -1 222.784 44.7060   6
  12  -5   1 149.381 36.1346   6
 -12  -5  -1 219.928 41.6318   6
 -12  -5  -1 242.766 37.5042   4
 -12   5  -1 133.327 31.1850   7
  12   5   1 131.101 32.5870   4
 -12   5  -1 212.400 48.0694   6
  12   5   1 226.227 39.4403   6
  13  -5   1 165.120 40.5919   6
 -13  -5  -1 110.341 28.0113   4
 -13   5  -1 49.6449 22.3161   7
 -13   5  -1 130.962 31.4116   4
  13   5   1 99.9692 27.9766   6
 -14  -5  -1 87.1716 29.4510   4
 -14   5  -1 87.1321 30.2290   4
 -15  -5  -1 48.3352 24.4198   4
 -15   5  -1 37.3595 23.3574   4
 -15  -6   1 9.69176 21.9723   4
 -15   6   1 -25.839 15.0287   4
 -14  -6   1 24.1971 20.5123   4
 -14   6   1 3.62497 18.7857   4
 -13  -6   1 30.9399 19.8716   4
 -13   6   1 30.1876 21.3389   7
  13   6  -1 55.2055 23.0107   6
 -13   6   1 19.4186 18.1928   4
  13   6  -1 32.6109 30.4628   1
  12  -6  -1 13.6281 15.5358   6
  12  -6  -1 2.85185 11.7101   8
 -12  -6   1 3.29968 15.9031   4
 -12  -6   1 23.1288 18.8095   6
  12   6  -1 22.9450 14.4683   6
 -12   6   1 16.5501 26.4808   7
  12   6  -1 16.1985 18.5036   4
 -12   6   1 -3.5943 15.7063   4
  12   6  -1 29.5639 42.0227   1
 -12   6   1 2.77689 16.9606   6
 -11  -6   1 43.2922 18.2266   4
 -11  -6   1 37.0283 18.0890   6
  11  -6  -1 27.6442 17.8606   6
  11  -6  -1 53.9342 11.2449   5
  11  -6  -1 27.0959 16.9676   8
  11   6  -1 45.4424 20.2782   6
 -11   6   1 26.4856 16.8942   7
  11   6  -1 19.2900 18.3947   4
 -11   6   1 32.5743 18.9069   6
  11   6  -1 -0.0808 21.5216   1
  10  -6  -1 5.26118 11.3298   6
  10  -6  -1 33.3005 15.4580   8
  10  -6  -1 1.08002 6.02962   5
 -10  -6   1 -3.3477 11.0360   4
 -10  -6   1 -8.1445 9.21549   6
  10   6  -1 -14.407 11.6238   1
 -10   6   1 25.4679 15.2500   7
  10   6  -1 -2.2413 12.6808   4
  10   6  -1 3.27540 9.36498   6
 -10   6   1 -3.2684 9.61191   6
  -9  -6   1 252.857 34.7160   4
  -9  -6   1 155.050 31.9358   6
   9  -6  -1 218.740 37.8682   6
   9  -6  -1 240.080 47.7593   1
   9  -6  -1 162.921 26.7146   8
   9  -6  -1 165.123 20.9596   5
   9   6  -1 171.824 45.5949   1
  -9   6   1 187.268 42.7848   1
  -9   6   1 131.523 26.1662   7
  -9   6   1 190.360 21.4847   5
   9   6  -1 193.741 31.1477   6
  -9   6   1 207.879 34.0365   6
   9   6  -1 153.838 28.0734   4
   9   6  -1 176.395 46.7148   1
  -8  -6   1 -10.090 6.85987   6
   8  -6  -1 0.13356 4.64424   5
   8  -6  -1 9.44835 9.48511   8
   8  -6  -1 8.21310 14.3531   1
   8  -6  -1 2.64614 10.7220   6
  -8  -6   1 -17.691 7.74465   4
  -8   6   1 10.4791 15.3667   1
   8   6  -1 3.09872 14.7294   1
   8   6  -1 -14.596 7.85222   4
   8   6  -1 -2.1048 7.67582   6
  -8   6   1 8.33048 10.3595   6
  -8   6   1 -2.8808 4.46387   5
   8   6  -1 -0.8910 15.5556   1
  -8   6   1 26.5849 12.7798   7
  -7  -6   1 107.561 20.3361   4
   7  -6  -1 182.344 31.3995   6
  -7  -6   1 114.515 24.1433   6
   7  -6  -1 142.353 23.2388   8
   7  -6  -1 106.219 15.4405   5
  -7  -6   1 110.037 13.1034   5
  -7   6   1 155.016 35.8029   1
   7   6  -1 88.1953 32.7112   1
   7   6  -1 135.543 39.0665   1
   7   6  -1 133.187 23.9497   6
  -7   6   1 107.582 15.7813   5
   7   6  -1 118.960 11.7832   5
  -7   6   1 129.276 21.7735   7
   7   6  -1 135.436 23.4498   4
  -7   6   1 122.598 25.2487   6
  -6  -6   1 39.9253 13.8393   4
  -6  -6   1 34.8118 7.61122   5
  -6  -6   1 30.5492 13.1732   6
  -6  -6   1 54.9569 20.7115   7
   6  -6  -1 43.5635 9.25268   5
   6  -6  -1 34.2278 14.6364   6
   6   6  -1 16.3028 16.3663   1
  -6   6   1 49.5810 15.6687   6
  -6   6   1 46.3484 9.79135   5
  -6   6   1 95.4116 28.9752   1
   6   6  -1 62.9876 26.4186   1
   6   6  -1 29.2915 6.64760   5
  -6   6   1 29.5960 12.0360   7
   6   6  -1 53.2442 13.9150   6
  -5  -6   1 11.8631 8.90080   6
  -5  -6   1 7.12508 10.1178   7
   5  -6  -1 2.65492 4.46426   5
   5  -6  -1 -8.5696 9.13673   1
   5  -6  -1 -3.1595 6.98761   8
  -5  -6   1 10.3065 9.07043   4
  -5  -6   1 0.22183 3.81232   5
   5  -6  -1 11.5855 10.2534   6
   5   6  -1 -6.0003 6.78209   4
   5   6  -1 7.23305 7.75912   6
   5   6  -1 24.5913 17.6628   1
  -5   6   1 -6.0341 6.81037   7
   5   6  -1 -3.0696 11.5955   1
  -5   6   1 0.07266 10.8875   1
  -5   6   1 -2.0296 6.94811   6
   5   6  -1 -0.7490 3.08839   5
   4  -6  -1 314.219 28.3939   7
   4  -6  -1 305.671 48.6547   1
  -4  -6   1 291.127 23.8218   5
   4  -6  -1 324.817 40.1952   6
  -4  -6   1 303.363 28.8835   4
   4  -6  -1 269.590 28.0705   8
   4  -6  -1 267.054 24.6363   5
  -4  -6   1 296.959 36.8977   6
  -4  -6   1 246.831 36.3062   7
   4   6  -1 291.126 29.0650   4
   4   6  -1 381.947 58.6473   1
  -4   6   1 296.648 28.1910   7
   4   6  -1 291.154 23.4625   5
  -4   6   1 291.989 25.0999   5
  -4   6   1 336.999 49.9568   1
  -4   6   1 336.243 39.6847   6
   4   6  -1 354.200 55.1571   1
   4   6  -1 232.677 29.0671   6
  -3  -6   1 26.3093 18.4112   1
   3  -6  -1 55.6491 9.53845   5
  -3  -6   1 52.8026 10.0838   5
  -3  -6   1 50.6528 13.0413   6
   3  -6  -1 75.1440 18.5265   6
  -3  -6   1 46.0405 12.6753   4
  -3  -6   1 65.2757 15.5829   7
   3  -6  -1 42.5497 11.8018   7
   3  -6  -1 87.9058 25.1246   1
   3   6  -1 67.6206 23.1860   1
  -3   6   1 44.8159 19.4851   1
  -3   6   1 42.5841 11.3876   7
  -3   6   1 60.7487 15.3647   6
  -3   6   1 40.9179 9.13864   5
   3   6  -1 38.0901 11.3482   6
   3   6  -1 52.1989 9.10225   5
   3   6  -1 70.6447 14.8095   4
  -2  -6   1 84.1440 17.0182   7
  -2  -6   1 98.4790 15.9173   4
   2  -6  -1 91.5815 24.3461   1
  -2  -6   1 123.479 15.0200   5
  -2  -6   1 108.480 17.1862   6
  -2  -6   1 120.076 32.2881   1
   2  -6  -1 116.018 15.7795   5
   2  -6  -1 112.548 16.3873   7
  -2  -6   1 115.876 22.4702   6
   2  -6  -1 113.087 20.8765   6
  -2   6   1 112.505 28.1940   1
   2   6  -1 100.207 27.4026   1
  -2   6   1 101.079 15.4906   8
  -2   6   1 82.8066 15.0402   7
   2   6  -1 87.3765 19.7637   7
  -2   6   1 112.993 13.6819   5
  -2   6   1 77.6062 17.8972   6
   2   6  -1 127.135 14.7536   5
   2   6  -1 101.356 17.2399   4
   1  -6  -1 3.63647 7.39083   7
   1  -6  -1 8.16036 5.84871   6
  -1  -6   1 -21.859 7.95199   1
   1  -6  -1 7.16282 8.77707   6
  -1  -6   1 7.24630 8.30470   4
  -1  -6   1 0.45586 7.03502   7
  -1  -6   1 0.49663 8.26756   6
   1  -6  -1 2.04738 12.6453   1
   1  -6  -1 -7.1696 2.88328   5
  -1  -6   1 0.10375 3.88191   5
  -1  -6   1 7.11274 6.59672   6
  -1   6   1 -7.7339 8.90291   1
  -1   6   1 4.01094 5.82493   7
   1   6  -1 2.86161 7.72092   7
   1   6  -1 3.12924 13.7912   1
   1   6  -1 4.16881 7.16417   4
  -1   6   1 3.17847 5.53925   8
  -1   6   1 11.2880 8.11711   4
  -1   6   1 4.70217 4.57637   5
   1   6  -1 3.34879 4.38992   5
   0  -6  -1 3.53381 6.01289   6
   0  -6   1 -5.1290 10.8489   1
   0  -6   1 -7.2889 3.12968   5
   0  -6  -1 -5.3479 3.37651   5
   0  -6  -1 -3.2445 10.8776   1
   0  -6   1 3.12889 7.64523   7
   0  -6   1 -8.8562 5.57608   6
   0  -6  -1 0.61666 6.72996   7
   0  -6  -1 -4.1228 6.58995   6
   0   6  -1 6.83076 7.37944   4
   0   6   1 9.62714 7.74711   4
   0   6  -1 -3.0708 6.21408   6
   0   6  -1 0.06437 4.11451   5
   0   6  -1 -3.3281 10.3414   1
   0   6   1 3.03216 4.68566   5
   0   6  -1 -0.7062 6.57697   7
   0   6   1 -6.8169 5.59121   7
   0   6  -1 4.45600 5.63256   8
   0   6   1 -4.2628 7.99932   1
   1  -6   1 19.1223 5.86286   5
  -1  -6  -1 19.3401 9.73220   7
  -1  -6  -1 38.1647 21.9864   1
   1  -6   1 12.7247 8.60689   7
   1  -6   1 46.2959 19.3719   1
  -1  -6  -1 8.59245 7.54751   6
  -1  -6  -1 25.1879 7.35427   5
  -1  -6  -1 1.78759 7.86576   4
   1  -6   1 17.8065 11.6273   6
   1   6   1 14.1012 8.58581   4
  -1   6  -1 12.2115 8.54028   7
  -1   6  -1 15.4493 16.3216   1
   1   6   1 30.2683 11.3474   7
  -1   6  -1 17.4111 5.82785   5
  -1   6  -1 17.7053 8.67572   4
   1   6   1 18.0028 15.9262   1
   1   6   1 26.0757 7.64615   5
  -1   6  -1 22.8961 11.3001   6
  -1   6  -1 23.0681 8.16785   8
   2  -6   1 133.427 16.2454   5
  -2  -6  -1 110.564 19.2785   6
  -2  -6  -1 146.388 15.8797   5
   2  -6   1 93.5161 20.9092   6
  -2  -6  -1 83.8178 16.9935   7
   2  -6   1 108.964 30.3829   1
  -2  -6  -1 123.521 32.8361   1
   2  -6   1 103.061 15.6225   8
  -2  -6  -1 107.316 18.4715   4
   2  -6   1 98.0451 17.1412   7
  -2   6  -1 154.286 26.0617   6
   2   6   1 94.4111 28.9472   1
  -2   6  -1 140.250 29.7950   1
  -2   6  -1 152.831 16.8643   5
   2   6   1 142.031 15.9399   5
   2   6   1 108.757 18.6607   6
   2   6   1 124.955 18.2416   4
  -2   6  -1 92.1637 17.4551   7
   3  -6   1 540.022 38.2806   5
   3  -6   1 507.638 40.3516   8
   3  -6   1 559.507 67.4438   1
  -3  -6  -1 524.707 37.4166   5
  -3  -6  -1 452.368 43.6868   6
  -3  -6  -1 519.853 44.2392   7
   3  -6   1 491.497 41.2316   7
   3  -6   1 433.204 45.5666   6
   3   6   1 516.964 36.9914   5
   3   6   1 468.063 42.2189   6
  -3   6  -1 500.185 41.5481   7
   3   6   1 430.555 40.4891   4
   3   6   1 525.804 70.2202   1
   3   6   1 484.342 66.5065   1
  -3   6  -1 498.832 46.4856   6
  -3   6  -1 596.405 68.8916   1
  -3   6  -1 485.362 37.6486   5
  -4  -6  -1 27.1784 7.19768   5
   4  -6   1 43.8407 13.3840   7
  -4  -6  -1 31.4807 10.7237   4
  -4  -6  -1 28.3890 12.9279   6
  -4  -6  -1 28.7747 13.0173   7
   4  -6   1 55.0198 17.4748   6
   4  -6   1 30.9653 17.3322   1
   4  -6   1 30.9204 10.2934   8
   4  -6   1 36.8108 8.61031   5
   4   6   1 37.4485 7.91593   5
  -4   6  -1 40.7396 12.8430   7
  -4   6  -1 18.6217 15.3702   1
   4   6   1 49.7596 13.9791   6
   4   6   1 57.2263 27.7228   1
  -4   6  -1 24.0638 8.14284   5
   4   6   1 40.2542 12.1740   4
  -4   6  -1 55.5456 15.1625   6
   4   6   1 13.8347 18.1495   1
   5  -6   1 324.433 32.0317   8
   5  -6   1 382.496 46.9658   6
  -5  -6  -1 335.032 41.3058   6
  -5  -6  -1 365.231 33.4755   4
  -5  -6  -1 360.312 27.2173   5
   5  -6   1 360.590 28.5826   5
   5  -6   1 465.194 60.7968   1
   5   6   1 298.411 55.1548   1
  -5   6  -1 344.701 43.6410   6
   5   6   1 345.129 33.5334   4
  -5   6  -1 270.360 48.8111   1
   5   6   1 318.990 26.3093   5
  -5   6  -1 371.951 28.6766   5
   5   6   1 292.016 53.2901   1
  -5   6  -1 303.055 32.3726   7
   5   6   1 281.182 36.0399   6
  -6  -6  -1 22.8424 6.32956   5
   6  -6   1 15.8412 17.4292   1
   6  -6   1 4.20164 5.21104   5
   6  -6   1 33.3106 11.1453   8
  -6  -6  -1 37.8143 12.9880   4
  -6  -6  -1 18.4918 11.0851   6
   6  -6   1 30.0444 14.2819   6
  -6   6  -1 27.2008 7.81522   5
  -6   6  -1 7.56161 13.5419   1
   6   6   1 30.1585 7.34327   5
  -6   6  -1 26.3882 12.8397   6
   6   6   1 13.7526 15.4879   1
  -6   6  -1 26.3796 13.1994   7
   6   6   1 4.32814 8.76338   4
   6   6   1 39.4818 23.0681   1
  -7  -6  -1 -6.2927 7.81073   6
   7  -6   1 5.33482 5.22849   5
   7  -6   1 -5.6416 12.8353   1
   7  -6   1 -6.2056 10.0425   6
  -7  -6  -1 6.61888 11.0817   4
  -7  -6  -1 1.21243 3.92172   5
   7   6   1 2.17533 9.61876   4
   7   6   1 -8.8948 9.80911   1
  -7   6  -1 -7.2487 11.1596   1
  -7   6  -1 -12.412 7.56700   6
   7   6   1 2.47685 3.76347   5
  -7   6  -1 9.97700 11.2815   7
   7   6   1 -6.8216 6.77319   6
  -7   6  -1 1.54800 4.55207   5
  -8  -6  -1 10.0820 12.7839   4
   8  -6   1 13.6533 18.6792   1
   8  -6   1 17.3602 7.30223   5
   8  -6   1 -15.794 8.54963   6
  -8  -6  -1 3.18997 9.14002   6
   8   6   1 19.6333 12.7223   6
   8   6   1 4.51480 15.6299   1
  -8   6  -1 3.74934 9.29920   7
  -8   6  -1 0.63451 10.3197   6
   8   6   1 9.55561 4.34694   5
   8   6   1 -5.1410 9.25450   4
   9  -6   1 65.7786 13.2993   5
   9  -6   1 65.0299 23.4486   6
  -9  -6  -1 68.5494 22.6762   6
  -9  -6  -1 114.142 24.7825   4
  -9   6  -1 129.329 40.8084   1
   9   6   1 50.3737 19.7989   4
  -9   6  -1 78.6313 23.1891   6
   9   6   1 54.3593 19.0697   6
   9   6   1 93.9846 44.9242   1
  -9   6  -1 68.6778 19.9995   7
  10  -6   1 2.77951 6.00807   5
 -10  -6  -1 -8.5890 12.6273   4
  10  -6   1 36.4138 20.5485   6
  10   6   1 24.4588 16.3249   6
 -10   6  -1 5.05074 12.6472   7
 -10   6  -1 14.1852 17.2445   6
  10   6   1 -12.377 12.3826   4
  11  -6   1 106.857 16.9770   5
 -11  -6  -1 125.891 29.0364   4
 -11  -6  -1 80.3597 26.7898   6
  11  -6   1 124.245 31.5385   6
 -11   6  -1 92.9749 25.2251   7
 -11   6  -1 105.052 27.0419   4
  11   6   1 73.2415 30.3385   4
 -11   6  -1 101.726 28.7647   6
  11   6   1 86.5767 25.8504   6
  12  -6   1 47.3258 21.8452   6
 -12  -6  -1 8.65875 17.4721   6
 -12  -6  -1 17.1567 16.7738   4
  12   6   1 4.15242 13.2197   6
  12   6   1 8.51977 15.8937   4
 -12   6  -1 20.2205 17.7351   6
 -12   6  -1 16.9313 17.6044   7
 -12   6  -1 20.8262 18.4427   4
 -13  -6  -1 80.3613 25.4999   4
  13  -6   1 73.8874 31.1966   6
  13   6   1 36.3061 21.4001   6
 -13   6  -1 67.5856 26.5255   4
 -14  -6  -1 7.75407 19.2144   4
 -14   6  -1 6.97503 17.5224   4
 -15  -6  -1 48.7789 24.4030   4
 -15   6  -1 34.0308 22.6982   4
 -15  -7   1 -13.450 17.0410   4
 -15   7   1 -5.2874 19.2031   4
 -14  -7   1 237.287 43.0183   4
 -14   7   1 225.187 47.1976   4
 -13  -7   1 52.9996 23.7019   4
 -13   7   1 0.92571 13.3982   7
  13   7  -1 28.6742 17.5317   6
  13   7  -1 -5.9666 15.3326   1
 -13   7   1 23.8252 19.4521   4
 -12  -7   1 516.364 75.8689   6
  12  -7  -1 365.023 57.5974   6
 -12  -7   1 368.099 51.6138   4
  12  -7  -1 405.740 49.3043   8
  12   7  -1 381.014 79.0459   1
 -12   7   1 277.591 46.7899   7
  12   7  -1 354.841 50.4824   6
  12   7  -1 412.136 55.9126   4
 -11  -7   1 13.6351 16.5998   4
  11  -7  -1 -7.0775 11.0250   6
  11  -7  -1 23.7369 9.07615   5
  11  -7  -1 16.2790 13.1789   8
 -11  -7   1 3.58912 13.9184   6
 -11   7   1 18.0819 15.6042   6
 -11   7   1 -7.4680 11.8912   7
  11   7  -1 16.0816 20.2179   1
  11   7  -1 16.9645 15.8579   4
  11   7  -1 -2.6227 11.4749   6
 -10  -7   1 361.893 46.9820   4
  10  -7  -1 331.346 45.5796   8
  10  -7  -1 399.834 56.9981   6
  10  -7  -1 364.081 32.2919   5
 -10  -7   1 360.637 54.1283   6
  10   7  -1 273.597 61.5759   1
  10   7  -1 343.418 47.3123   4
 -10   7   1 386.615 32.4143   5
 -10   7   1 258.421 40.0211   7
  10   7  -1 506.937 53.5873   6
 -10   7   1 407.472 54.6404   6
  -9  -7   1 5.99125 13.2837   6
  -9  -7   1 5.82097 10.7954   4
   9  -7  -1 -6.7120 6.86741   8
   9   7  -1 -14.030 16.2984   1
   9   7  -1 14.1992 14.8785   4
  -9   7   1 2.00695 12.0140   7
  -9   7   1 8.05392 14.0787   6
   9   7  -1 7.42325 10.3679   6
  -9   7   1 7.32416 6.82292   5
  -9   7   1 20.1621 33.8471   1
  -8  -7   1 348.112 54.0981   7
  -8  -7   1 231.112 20.7739   5
  -8  -7   1 254.536 39.3544   6
   8  -7  -1 263.963 34.7658   8
   8  -7  -1 252.795 40.3141   6
  -8  -7   1 314.953 39.0401   4
   8  -7  -1 244.187 23.9973   5
   8   7  -1 253.801 20.7460   5
   8   7  -1 239.937 34.8089   4
  -8   7   1 215.543 37.1925   6
   8   7  -1 355.522 64.6097   1
   8   7  -1 254.543 56.2068   1
  -8   7   1 219.441 34.4725   7
   8   7  -1 349.185 43.7662   6
  -8   7   1 208.062 25.4115   5
  -8   7   1 271.652 54.0098   1
   7  -7  -1 0.59971 4.74454   5
  -7  -7   1 -5.0455 8.68641   4
  -7  -7   1 -2.9710 8.43884   6
   7  -7  -1 1.30717 6.66409   8
  -7  -7   1 9.23131 5.15953   5
  -7  -7   1 7.79013 15.7079   7
   7  -7  -1 12.7255 12.4384   6
   7   7  -1 9.61185 5.03508   5
   7   7  -1 16.0597 15.1462   1
  -7   7   1 -0.9480 12.5455   1
  -7   7   1 -5.2047 6.70090   6
  -7   7   1 10.6046 6.70606   5
   7   7  -1 18.7782 11.1845   6
   7   7  -1 2.01281 10.1979   4
   7   7  -1 18.4356 22.4039   1
   6  -7  -1 826.526 70.4005   6
   6  -7  -1 766.541 79.2126   1
  -6  -7   1 838.024 71.8248   7
   6  -7  -1 813.299 64.5201   8
   6  -7  -1 803.414 59.4811   5
  -6  -7   1 890.834 70.9315   6
  -6  -7   1 752.588 56.8867   5
  -6  -7   1 830.512 64.8256   4
  -6   7   1 823.507 81.1486   1
  -6   7   1 751.248 63.1252   7
   6   7  -1 855.380 56.9597   5
   6   7  -1 681.163 92.7530   1
  -6   7   1 909.353 59.8219   5
   6   7  -1 831.095 65.5915   4
   6   7  -1 821.779 100.856   1
  -6   7   1 804.823 69.6799   6
   5  -7  -1 29.2370 9.08360   5
  -5  -7   1 21.3328 11.2591   4
  -5  -7   1 16.2686 11.8024   7
   5  -7  -1 7.20114 7.21092   8
  -5  -7   1 3.61613 4.32797   5
   5  -7  -1 3.03340 9.15488   6
  -5  -7   1 -10.834 4.81834   6
   5  -7  -1 11.5129 15.4022   1
  -5   7   1 37.2120 18.6618   1
   5   7  -1 -7.1008 15.1856   1
  -5   7   1 4.18573 8.14721   7
   5   7  -1 -0.2059 13.3813   1
  -5   7   1 -0.0875 8.04379   6
  -5   7   1 12.4133 6.52773   5
   5   7  -1 18.0896 9.39802   6
   5   7  -1 11.8140 5.54259   5
   5   7  -1 1.19209 11.9336   4
  -4  -7   1 1200.82 77.8127   5
   4  -7  -1 1052.49 97.0830   1
   4  -7  -1 1143.44 81.1991   7
   4  -7  -1 1085.82 87.8830   6
   4  -7  -1 1000.47 81.1936   8
  -4  -7   1 1188.63 87.4093   7
  -4  -7   1 1142.57 86.6030   6
  -4  -7   1 1178.09 82.8422   4
   4  -7  -1 1133.92 78.9673   5
  -4   7   1 1031.61 87.1880   6
   4   7  -1 1089.06 82.6987   6
   4   7  -1 1209.54 83.5589   4
  -4   7   1 1144.51 81.9204   7
   4   7  -1 1158.10 77.0889   5
  -4   7   1 1123.83 78.6089   5
  -4   7   1 1159.37 99.5324   1
   4   7  -1 1138.20 101.965   1
  -3  -7   1 52.1677 14.1484   6
  -3  -7   1 70.5041 15.1258   4
   3  -7  -1 62.5716 17.2637   6
  -3  -7   1 89.6847 20.1326   7
  -3  -7   1 72.5967 29.0819   1
   3  -7  -1 96.9294 17.2773   7
   3  -7  -1 71.4005 12.5475   5
  -3  -7   1 53.9721 10.4413   5
   3  -7  -1 60.1011 23.5601   1
  -3   7   1 74.5434 12.1113   5
  -3   7   1 79.9578 20.0615   6
   3   7  -1 76.3507 15.8015   6
   3   7  -1 57.0477 11.3544   5
  -3   7   1 73.6562 15.4062   7
  -3   7   1 86.2902 25.6817   1
   3   7  -1 80.6757 16.4878   4
   3   7  -1 90.7657 28.1795   1
   2  -7  -1 1423.11 106.009   6
  -2  -7   1 1364.70 101.583   6
  -2  -7   1 1429.86 96.2375   5
  -2  -7   1 1283.41 105.456   6
   2  -7  -1 1407.94 96.9366   5
   2  -7  -1 1328.57 115.384   1
  -2  -7   1 1353.72 98.9138   4
  -2  -7   1 1471.67 102.187   7
   2  -7  -1 1509.19 98.6491   7
  -2  -7   1 1431.22 120.115   1
  -2   7   1 1267.90 113.986   1
  -2   7   1 1408.29 96.6298   5
   2   7  -1 1447.53 118.466   1
  -2   7   1 1502.34 99.5901   7
   2   7  -1 1456.18 99.8087   4
   2   7  -1 1548.94 96.4129   5
  -2   7   1 1428.83 98.8168   8
  -2   7   1 1413.91 106.356   6
   2   7  -1 1456.82 104.295   7
  -1  -7   1 12.0377 8.60581   6
   1  -7  -1 -4.9837 7.71994   7
  -1  -7   1 -14.512 6.12691   6
   1  -7  -1 -2.5510 4.73569   6
  -1  -7   1 19.5120 19.0458   1
   1  -7  -1 9.83186 6.09399   5
  -1  -7   1 7.39003 8.25673   7
   1  -7  -1 9.83004 9.59640   6
  -1  -7   1 5.36232 5.44135   5
   1  -7  -1 18.3643 17.4581   1
   1   7  -1 11.4253 5.50821   5
  -1   7   1 9.78207 8.35821   7
   1   7  -1 -4.8449 6.67942   4
  -1   7   1 -1.4772 4.80234   5
   1   7  -1 29.5319 19.1448   1
  -1   7   1 -11.359 9.72188   1
  -1   7   1 10.0452 7.22428   8
  -1   7   1 9.87160 8.64136   4
   1   7  -1 1.12487 8.35980   7
   0  -7   1 4002.94 261.238   7
   0  -7   1 4129.57 280.933   1
   0  -7  -1 4105.60 260.044   7
   0  -7  -1 4063.56 267.578   6
   0  -7  -1 4024.01 257.734   5
   0  -7   1 3913.25 260.029   6
   0  -7  -1 3656.20 278.019   1
   0  -7   1 3908.61 267.188   6
   0  -7   1 3874.71 257.158   5
   0  -7  -1 3776.63 261.159   6
   0   7   1 3920.64 259.677   4
   0   7   1 4014.22 260.759   7
   0   7  -1 4125.12 262.346   7
   0   7   1 4443.00 295.769   1
   0   7  -1 3983.74 259.514   4
   0   7  -1 4013.66 279.797   1
   0   7  -1 4084.09 257.588   8
   1  -7   1 30.8656 11.4298   7
   1  -7   1 42.4767 24.5072   1
  -1  -7  -1 27.0741 13.5862   6
  -1  -7  -1 31.1405 11.2129   6
  -1  -7  -1 60.5265 15.3804   7
  -1  -7  -1 24.7726 10.8593   4
  -1  -7  -1 27.5228 20.0694   1
  -1  -7  -1 32.4025 8.47976   5
   1  -7   1 78.9251 17.9735   6
   1  -7   1 50.9040 10.4719   5
  -1   7  -1 39.1585 11.8811   7
  -1   7  -1 36.3473 10.0217   8
  -1   7  -1 30.7020 10.4342   4
   1   7   1 43.4127 13.9787   7
  -1   7  -1 60.5221 16.8750   6
  -1   7  -1 46.8966 10.3699   5
   1   7   1 32.9785 21.6756   1
   1   7   1 41.1677 9.34006   5
  -1   7  -1 24.8195 17.1968   1
   1   7   1 44.7929 12.1594   4
  -2  -7  -1 2837.37 192.062   6
   2  -7   1 2464.76 204.413   1
  -2  -7  -1 2794.81 189.543   7
   2  -7   1 2862.68 185.667   5
   2  -7   1 2788.03 188.391   7
   2  -7   1 2724.83 195.317   6
  -2  -7  -1 3032.28 185.789   5
  -2  -7  -1 2903.66 188.397   4
   2   7   1 2847.06 188.682   4
   2   7   1 2935.25 190.213   6
  -2   7  -1 2725.59 189.140   7
   2   7   1 2972.26 185.142   5
  -2   7  -1 2971.14 185.706   5
  -2   7  -1 2914.88 196.600   6
   2   7   1 2599.68 207.236   1
  -2   7  -1 2752.61 208.876   1
  -3  -7  -1 236.420 31.9534   6
   3  -7   1 302.777 32.3298   7
   3  -7   1 280.888 48.6355   1
   3  -7   1 209.645 25.9157   8
  -3  -7  -1 236.237 33.1860   7
   3  -7   1 217.256 22.0959   5
  -3  -7  -1 229.198 21.8238   5
   3  -7   1 277.361 38.5263   6
  -3  -7  -1 281.156 30.8820   4
  -3   7  -1 266.040 35.8964   6
   3   7   1 293.761 55.5839   1
   3   7   1 220.707 29.2574   4
  -3   7  -1 233.705 30.4440   7
  -3   7  -1 237.050 45.1848   1
   3   7   1 232.446 21.5970   5
  -3   7  -1 243.766 22.6540   5
   4  -7   1 906.345 76.4947   6
   4  -7   1 878.916 69.2771   7
   4  -7   1 988.695 69.5381   8
  -4  -7  -1 1084.74 76.8703   6
  -4  -7  -1 932.209 69.6955   4
  -4  -7  -1 816.015 72.6633   7
   4  -7   1 887.792 65.4838   5
   4  -7   1 858.815 84.9770   1
  -4  -7  -1 955.029 64.7914   5
  -4   7  -1 905.219 86.3276   1
   4   7   1 884.871 89.2607   1
   4   7   1 924.886 64.2565   5
   4   7   1 860.730 69.4149   4
  -4   7  -1 890.345 75.8594   6
   4   7   1 920.818 71.8537   6
  -4   7  -1 1014.53 66.0792   5
   4   7   1 1071.97 98.3491   1
  -4   7  -1 877.914 69.6465   7
   5  -7   1 89.4026 22.6738   6
  -5  -7  -1 63.4434 19.7438   7
  -5  -7  -1 61.3388 16.3665   4
  -5  -7  -1 95.6368 13.3983   5
   5  -7   1 43.1726 14.7624   7
   5  -7   1 60.9980 11.8950   5
  -5  -7  -1 54.3020 16.7453   6
   5  -7   1 88.6983 19.6640   8
   5  -7   1 77.1655 28.5702   1
  -5   7  -1 97.5675 30.4696   1
   5   7   1 58.1166 29.4466   1
   5   7   1 98.0861 33.5254   1
   5   7   1 93.2469 12.8589   5
  -5   7  -1 48.9496 17.1986   6
   5   7   1 58.6964 16.1466   4
  -5   7  -1 78.3200 18.2679   7
   5   7   1 96.3453 20.6706   6
  -5   7  -1 73.8102 13.0924   5
  -6  -7  -1 1381.97 97.0007   4
  -6  -7  -1 1309.51 103.206   6
  -6  -7  -1 1320.32 104.133   7
  -6  -7  -1 1257.61 88.9081   5
   6  -7   1 1320.74 91.3409   5
   6  -7   1 1232.54 114.215   1
   6  -7   1 1309.46 96.4333   8
  -6   7  -1 1278.51 102.491   7
   6   7   1 1374.17 88.9374   5
  -6   7  -1 1258.56 103.000   6
   6   7   1 1416.01 100.808   6
  -6   7  -1 1327.87 90.8313   5
   6   7   1 1228.09 119.173   1
  -6   7  -1 1225.36 114.932   1
   6   7   1 1363.07 98.0559   4
   6   7   1 1459.08 124.787   1
  -7  -7  -1 -1.1366 3.76021   5
   7  -7   1 9.30562 8.71810   8
   7  -7   1 43.7605 25.2083   1
  -7  -7  -1 -5.0284 7.36695   6
  -7  -7  -1 -16.088 7.57735   4
   7  -7   1 0.15621 5.76117   5
   7  -7   1 2.03574 11.0243   6
   7   7   1 -3.3155 8.72141   4
  -7   7  -1 -2.5289 8.98847   6
   7   7   1 4.25208 14.9565   1
   7   7   1 15.0884 13.5350   6
  -7   7  -1 1.27889 5.24564   5
   7   7   1 -4.7666 3.29848   5
   7   7   1 5.42638 17.1220   1
  -7   7  -1 -3.5581 9.95205   1
  -7   7  -1 6.19339 11.0155   7
  -8  -7  -1 595.186 70.5247   6
   8  -7   1 501.972 49.0956   8
  -8  -7  -1 587.778 51.7499   4
  -8  -7  -1 528.494 40.0862   5
   8  -7   1 670.153 85.5542   1
   8  -7   1 444.769 60.7382   6
   8   7   1 544.929 53.2090   6
  -8   7  -1 639.635 59.0089   6
  -8   7  -1 546.605 51.4262   7
   8   7   1 713.086 99.2842   1
   8   7   1 529.512 39.6479   5
  -8   7  -1 573.543 43.2455   5
  -8   7  -1 600.148 85.5241   1
   8   7   1 502.845 51.1130   4
   8   7   1 482.099 80.2955   1
   9  -7   1 -0.6376 14.7061   6
   9  -7   1 -0.2898 8.20287   8
  -9  -7  -1 36.7772 17.3898   4
  -9  -7  -1 8.74520 12.2789   6
   9  -7   1 -3.0246 4.72047   5
   9   7   1 -25.595 11.9301   1
  -9   7  -1 -18.183 7.96401   7
   9   7   1 10.9408 11.4811   6
   9   7   1 -2.8919 10.8948   4
   9   7   1 -2.2747 3.68420   5
  -9   7  -1 2.16835 11.0347   6
 -10  -7  -1 316.449 52.4105   6
  10  -7   1 327.697 51.2978   6
  10  -7   1 211.086 35.1109   8
  10  -7   1 201.148 25.3206   5
 -10   7  -1 173.299 32.5989   7
  10   7   1 221.447 58.6115   1
  10   7   1 244.747 39.3248   6
 -10   7  -1 213.023 40.3613   6
  10   7   1 254.510 40.9188   4
 -11  -7  -1 -4.5406 17.3828   4
  11  -7   1 8.82431 15.6930   6
 -11  -7  -1 -5.4937 12.7715   6
  11  -7   1 2.59536 6.31083   5
  11  -7   1 -3.5963 11.9517   8
 -11   7  -1 9.68617 16.0079   7
  11   7   1 -4.7621 8.87312   6
  11   7   1 14.8864 29.3247   1
  11   7   1 -2.8205 14.4489   4
 -11   7  -1 2.55911 12.9944   6
  12  -7   1 205.480 42.9009   6
  12  -7   1 225.731 51.9820   8
 -12  -7  -1 163.381 33.7143   4
 -12  -7  -1 192.173 39.9823   6
  12   7   1 249.025 41.5373   6
 -12   7  -1 176.208 37.7571   7
 -12   7  -1 252.996 42.8315   4
  12   7   1 140.929 53.6474   1
 -13  -7  -1 -12.872 12.7062   4
  13   7   1 3.59480 20.1936   1
  13   7   1 13.3534 15.5724   6
 -13   7  -1 6.85320 18.1913   4
 -14  -7  -1 201.515 39.8100   4
 -14   7  -1 147.321 37.0385   4
 -15  -7  -1 12.3002 19.7756   4
 -15   7  -1 11.2486 18.8394   4
 -14  -8   1 3.94080 18.0149   4
 -14  -8   1 -3.7754 16.7915   7
 -14   8   1 12.2960 21.0279   4
 -13  -8   1 15.5861 17.4320   4
 -13  -8   1 29.6907 25.8549   7
 -13   8   1 26.9033 22.3938   4
 -12  -8   1 7.58390 15.4152   4
  12  -8  -1 -0.0562 17.3295   6
 -12  -8   1 -13.239 19.4940   7
 -12   8   1 10.0239 16.8637   7
  12   8  -1 23.8225 28.3324   1
  12   8  -1 -2.6234 10.9871   6
 -11  -8   1 125.428 29.7439   4
  11  -8  -1 79.3667 16.0036   5
 -11  -8   1 114.479 31.2139   6
  11  -8  -1 99.8109 26.5855   8
  11  -8  -1 107.508 31.7435   6
  11   8  -1 83.4072 28.9791   4
  11   8  -1 95.5076 26.8446   6
 -11   8   1 26.2131 18.8591   7
  11   8  -1 203.047 58.2016   1
 -11   8   1 95.9972 28.9005   6
 -10  -8   1 65.1855 24.8725   6
  10  -8  -1 -5.9763 20.6490   8
 -10  -8   1 26.8604 16.1582   4
  10  -8  -1 7.80262 14.3198   6
  10  -8  -1 11.9866 8.60295   5
 -10  -8   1 48.0443 43.2066   7
 -10   8   1 -4.0287 11.9917   7
  10   8  -1 18.2160 21.5845   4
  10   8  -1 25.3010 15.2851   6
 -10   8   1 14.5400 8.67912   5
  10   8  -1 32.2253 27.8030   1
 -10   8   1 18.4383 15.2929   6
   9  -8  -1 8.22642 7.23519   5
  -9  -8   1 19.7428 14.3612   4
   9  -8  -1 -9.9527 12.0506   6
  -9  -8   1 12.7793 16.8581   7
   9  -8  -1 -2.9530 8.33889   8
   9   8  -1 4.83187 4.79028   5
  -9   8   1 3.55360 6.37959   5
  -9   8   1 -8.5018 8.00871   6
   9   8  -1 -5.3291 13.7090   1
   9   8  -1 -8.8808 10.7183   4
  -9   8   1 5.92185 12.8219   7
   9   8  -1 9.10020 9.91117   6
   8  -8  -1 83.7167 14.6654   5
  -8  -8   1 86.9929 22.2895   4
  -8  -8   1 71.2957 11.8105   5
  -8  -8   1 51.1833 19.6327   6
   8  -8  -1 90.6132 26.9858   6
  -8  -8   1 79.3443 24.4161   7
   8  -8  -1 86.7716 19.4644   8
  -8   8   1 61.7159 19.5899   7
  -8   8   1 79.7691 31.3815   1
   8   8  -1 106.620 13.3904   5
   8   8  -1 73.3023 21.2479   6
   8   8  -1 96.4308 22.9904   4
  -8   8   1 49.5035 19.2034   6
   8   8  -1 65.0374 28.9611   1
  -8   8   1 77.4057 14.7871   5
   8   8  -1 86.2733 61.7492   1
  -7  -8   1 93.8507 26.1948   7
  -7  -8   1 181.085 32.9012   6
   7  -8  -1 67.3703 27.8340   1
  -7  -8   1 136.776 25.1219   4
   7  -8  -1 95.6306 16.6506   5
   7  -8  -1 139.523 24.2209   8
  -7  -8   1 109.822 15.4108   5
  -7   8   1 147.023 19.7257   5
   7   8  -1 203.573 30.9766   6
   7   8  -1 285.458 59.4455   1
  -7   8   1 125.096 35.2457   1
  -7   8   1 156.996 31.4804   6
  -7   8   1 92.8451 22.4928   7
   7   8  -1 149.588 16.9138   5
   7   8  -1 168.020 46.8331   1
   7   8  -1 167.880 28.1722   4
  -6  -8   1 46.0250 9.97518   5
  -6  -8   1 69.7128 17.4907   4
   6  -8  -1 49.5672 11.9769   5
   6  -8  -1 59.9905 19.4075   6
   6  -8  -1 73.0075 27.3882   1
  -6  -8   1 58.6095 20.8183   7
   6  -8  -1 54.7760 16.8176   8
  -6  -8   1 76.3568 20.7648   6
   6   8  -1 57.0067 11.1334   5
  -6   8   1 36.8061 14.1736   7
  -6   8   1 45.0277 11.2914   5
   6   8  -1 47.0727 15.1861   6
   6   8  -1 105.563 38.0457   1
  -6   8   1 66.4834 26.9139   1
  -6   8   1 72.5189 22.5595   6
   6   8  -1 46.9802 26.5003   1
   6   8  -1 64.3246 17.8362   4
  -5  -8   1 47.1559 9.80694   5
   5  -8  -1 5.99329 10.4354   6
   5  -8  -1 60.5257 25.2880   1
  -5  -8   1 36.1968 15.6355   7
   5  -8  -1 14.8273 9.73571   8
  -5  -8   1 39.0010 13.3357   4
  -5  -8   1 39.4230 15.0648   6
   5  -8  -1 37.0956 13.7433   7
  -5   8   1 26.1054 11.5058   7
   5   8  -1 46.3819 15.2502   6
   5   8  -1 59.5304 27.4793   1
  -5   8   1 54.8429 11.2001   5
  -5   8   1 49.9747 16.8400   6
  -5   8   1 69.9315 25.9927   1
   5   8  -1 43.2381 27.8027   1
   5   8  -1 38.6884 13.7831   4
   5   8  -1 43.7840 11.7108   5
   4  -8  -1 185.621 42.1020   1
  -4  -8   1 223.226 29.1023   4
   4  -8  -1 220.062 34.7151   6
   4  -8  -1 154.224 27.5322   7
   4  -8  -1 165.840 21.8085   5
  -4  -8   1 188.199 21.5257   5
  -4  -8   1 213.226 31.8760   6
  -4  -8   1 143.073 26.2468   7
   4   8  -1 265.335 52.9445   1
   4   8  -1 154.687 18.7335   5
  -4   8   1 174.227 21.8906   5
   4   8  -1 219.078 27.0872   6
  -4   8   1 207.265 41.7160   1
   4   8  -1 149.690 27.3342   4
  -4   8   1 185.756 30.3705   6
  -4   8   1 169.214 25.3272   7
   3  -8  -1 -19.234 8.76406   1
   3  -8  -1 8.41099 9.80380   6
  -3  -8   1 4.11831 8.96050   4
  -3  -8   1 8.27315 10.7029   7
   3  -8  -1 2.19436 7.91367   7
  -3  -8   1 -0.3518 7.90397   6
  -3  -8   1 1.71745 4.81872   5
   3  -8  -1 1.96789 4.65898   5
  -3  -8   1 -7.7676 4.54985   6
  -3  -8   1 -23.351 7.07870   1
   3   8  -1 6.54212 15.5063   1
   3   8  -1 4.18422 9.59185   4
   3   8  -1 -5.8912 3.20813   5
  -3   8   1 -0.2302 10.5557   1
  -3   8   1 5.05150 9.16901   6
  -3   8   1 -5.5706 6.26013   7
  -3   8   1 8.82471 6.08194   5
  -2  -8   1 100.724 19.3710   6
  -2  -8   1 88.5382 31.3097   1
   2  -8  -1 63.3415 25.5743   1
  -2  -8   1 84.5335 13.4128   5
   2  -8  -1 78.8334 16.8523   7
  -2  -8   1 113.588 23.2411   7
  -2  -8   1 108.436 19.1753   4
   2  -8  -1 110.260 25.1397   6
  -2  -8   1 58.8489 18.4570   6
   2  -8  -1 70.7161 12.6013   5
   2   8  -1 111.817 33.7077   1
   2   8  -1 122.321 17.0085   5
  -2   8   1 131.909 34.5295   1
   2   8  -1 96.3103 21.9715   7
  -2   8   1 107.796 18.1474   4
  -2   8   1 95.2590 17.1983   7
   2   8  -1 120.269 19.9297   4
  -2   8   1 74.2758 22.0576   6
  -2   8   1 101.943 18.0625   8
  -2   8   1 104.424 15.8488   5
   1  -8  -1 4.05867 14.9560   1
   1  -8  -1 -5.3805 5.71436   6
  -1  -8   1 2.17705 4.93305   5
   1  -8  -1 -8.2346 6.83485   7
  -1  -8   1 4.67799 8.99457   4
  -1  -8   1 1.57753 8.51839   7
  -1  -8   1 13.5216 12.1173   6
   1  -8  -1 7.62538 10.4212   6
  -1  -8   1 -5.2088 5.47250   6
  -1  -8   1 23.7474 21.2069   1
   1  -8  -1 -0.5627 4.38152   5
   1   8  -1 -3.5386 6.32210   4
   1   8  -1 -7.2456 6.56144   7
   1   8  -1 13.7577 14.8476   1
  -1   8   1 -24.259 16.4102   1
   1   8  -1 9.06604 6.22622   5
  -1   8   1 0.81557 8.49438   7
   1   8  -1 1.63735 4.97441   8
  -1   8   1 8.91031 6.05746   5
  -1   8   1 10.5226 8.87912   4
   0  -8   1 28.1268 21.0695   1
   0  -8   1 17.4480 12.1755   6
   0  -8   1 62.0457 12.9985   5
   0  -8  -1 36.3231 8.93477   5
   0  -8  -1 23.0397 11.6610   6
   0  -8   1 52.0986 14.2485   7
   0  -8  -1 22.5052 15.2745   6
   0  -8   1 53.6716 11.9827   6
   0  -8  -1 49.9992 15.0208   7
   0  -8  -1 2.94011 14.9188   1
   0   8   1 37.7263 12.8803   7
   0   8  -1 35.1413 11.7380   4
   0   8  -1 76.0875 28.1217   1
   0   8   1 16.9015 16.8958   1
   0   8  -1 29.2687 9.02623   8
   0   8   1 29.8252 9.23310   5
   0   8  -1 31.1510 8.10374   5
   0   8   1 22.9872 10.0360   4
   0   8  -1 7.36746 9.19239   7
  -1  -8  -1 178.567 30.4889   6
   1  -8   1 109.752 16.0654   5
   1  -8   1 89.5031 29.5212   1
   1  -8   1 118.249 21.3109   7
  -1  -8  -1 150.017 19.3737   5
  -1  -8  -1 109.622 20.0339   7
  -1  -8  -1 117.767 34.9682   1
   1  -8   1 73.5304 19.8713   6
  -1  -8  -1 105.083 19.3822   4
  -1  -8  -1 112.809 19.9543   6
  -1   8  -1 120.347 32.8857   1
  -1   8  -1 106.316 17.0580   8
   1   8   1 137.054 23.6796   7
  -1   8  -1 132.978 22.9344   7
  -1   8  -1 113.821 23.9641   6
  -1   8  -1 138.065 18.7557   5
  -1   8  -1 129.977 20.0814   4
   1   8   1 109.728 31.4527   1
   1   8   1 117.796 15.9808   5
   1   8   1 163.568 23.7045   4
   2  -8   1 5.09623 9.24098   6
  -2  -8  -1 5.22008 8.20977   6
  -2  -8  -1 0.73890 4.68739   5
  -2  -8  -1 22.4666 10.6431   4
  -2  -8  -1 10.5959 20.7470   1
  -2  -8  -1 11.8557 10.3697   6
   2  -8   1 18.4333 7.95053   5
  -2  -8  -1 0.52512 8.57878   7
   2   8   1 13.9761 11.2557   4
  -2   8  -1 -2.7168 13.2311   1
  -2   8  -1 4.25043 5.35129   5
  -2   8  -1 10.9490 9.69963   7
   2   8   1 12.0410 6.55961   5
  -2   8  -1 -5.1539 6.70400   4
   2   8   1 -12.600 10.5554   1
  -2   8  -1 -0.3978 8.04151   6
  -3  -8  -1 165.884 26.6824   6
   3  -8   1 144.601 22.5441   7
  -3  -8  -1 129.603 27.2724   7
   3  -8   1 174.438 39.4085   1
  -3  -8  -1 109.103 19.4065   4
  -3  -8  -1 118.023 16.6536   5
   3  -8   1 133.694 17.7764   5
   3  -8   1 89.1209 22.6194   6
   3   8   1 151.337 22.9897   6
   3   8   1 156.044 23.6451   4
  -3   8  -1 141.411 23.7066   7
   3   8   1 147.825 38.9987   1
  -3   8  -1 90.0824 22.2206   6
  -3   8  -1 164.355 20.5184   5
   3   8   1 155.715 18.4390   5
  -4  -8  -1 150.981 23.2520   4
   4  -8   1 139.704 22.7468   8
   4  -8   1 195.019 28.6463   7
   4  -8   1 168.869 23.0409   5
   4  -8   1 178.615 30.9762   6
  -4  -8  -1 134.073 25.8104   7
   4  -8   1 130.095 37.0316   1
  -4  -8  -1 181.958 21.4198   5
  -4  -8  -1 161.729 27.9724   6
   4   8   1 172.629 27.2427   6
   4   8   1 191.907 18.0127   5
  -4   8  -1 165.128 27.3306   7
  -4   8  -1 133.097 19.2716   5
  -4   8  -1 185.113 42.6263   1
  -4   8  -1 115.935 25.9656   6
   4   8   1 138.179 39.0359   1
   4   8   1 159.462 48.1501   1
   4   8   1 170.935 26.2063   4
   5  -8   1 28.7229 11.5465   8
  -5  -8  -1 72.8131 18.3035   4
   5  -8   1 65.1694 13.8227   5
   5  -8   1 75.4223 17.2112   7
  -5  -8  -1 73.7439 21.0158   7
   5  -8   1 50.7725 18.6007   6
  -5  -8  -1 33.9169 15.2159   6
  -5  -8  -1 48.6002 10.7040   5
   5  -8   1 64.8927 28.1237   1
   5   8   1 33.3422 22.5535   1
   5   8   1 67.0236 17.5720   4
  -5   8  -1 66.8199 26.6976   1
   5   8   1 51.2416 28.5884   1
  -5   8  -1 67.4056 20.2695   6
  -5   8  -1 56.1341 11.8405   5
   5   8   1 53.2051 10.5866   5
  -5   8  -1 54.5437 15.4802   7
   5   8   1 51.0824 16.0105   6
   6  -8   1 54.3342 26.7421   1
   6  -8   1 46.2762 11.2579   5
  -6  -8  -1 83.2511 12.9963   5
  -6  -8  -1 73.1876 19.4331   4
   6  -8   1 111.859 26.5485   6
  -6  -8  -1 73.7550 20.5388   6
  -6  -8  -1 80.2415 23.3047   7
   6  -8   1 43.0135 14.6240   8
  -6   8  -1 53.1538 16.9657   7
   6   8   1 49.8823 10.5558   5
   6   8   1 106.413 22.8189   4
   6   8   1 42.5382 14.5107   6
  -6   8  -1 72.8127 14.1023   5
  -6   8  -1 78.7278 22.8513   6
  -6   8  -1 54.3660 26.3963   1
  -7  -8  -1 32.2995 14.6861   4
  -7  -8  -1 91.6004 27.2506   7
  -7  -8  -1 30.1061 8.31761   5
   7  -8   1 51.5330 26.5272   1
   7  -8   1 24.1308 9.06434   5
   7  -8   1 3.12032 13.3904   6
   7  -8   1 32.3356 13.5487   8
   7   8   1 7.75564 32.4648   1
  -7   8  -1 21.1924 14.6305   6
   7   8   1 8.56144 22.0253   1
  -7   8  -1 27.8117 9.36278   5
   7   8   1 47.4860 16.0286   6
   7   8   1 55.5371 16.6719   5
  -7   8  -1 12.4902 18.7473   1
  -7   8  -1 37.5854 15.6817   7
   7   8   1 37.1421 16.6428   4
  -8  -8  -1 -4.4762 10.2033   4
   8  -8   1 13.1515 11.8333   8
   8  -8   1 6.84742 6.47486   5
  -8  -8  -1 -6.5306 12.9503   7
  -8  -8  -1 25.5284 15.1052   6
   8  -8   1 16.7391 16.5565   6
  -8  -8  -1 5.71810 5.56279   5
   8   8   1 -12.489 10.1984   4
   8   8   1 7.78569 11.7591   6
  -8   8  -1 2.90901 6.55874   5
   8   8   1 10.0391 5.86565   5
  -8   8  -1 23.1716 24.0298   1
   8   8   1 30.3953 29.2870   1
  -8   8  -1 -1.4426 11.1810   6
  -8   8  -1 -6.3897 9.47689   7
   9  -8   1 89.1700 23.4948   8
  -9  -8  -1 142.275 34.4343   6
   9  -8   1 120.435 31.4898   6
  -9  -8  -1 85.7487 13.4451   5
   9  -8   1 97.5594 17.2075   5
  -9  -8  -1 80.2992 22.2165   4
  -9  -8  -1 95.0229 27.8766   7
  -9   8  -1 137.813 34.0267   6
  -9   8  -1 122.998 28.4963   7
   9   8   1 96.3575 13.5019   5
   9   8   1 60.7127 33.6011   1
   9   8   1 163.879 33.3737   6
   9   8   1 58.6497 19.7623   4
  10  -8   1 21.2101 9.91886   5
 -10  -8  -1 30.9953 19.2321   6
 -10  -8  -1 15.7104 16.0762   4
  10  -8   1 39.9836 19.5480   6
  10  -8   1 15.1070 13.7403   8
  10   8   1 17.8688 17.9358   4
  10   8   1 15.2712 22.9588   1
  10   8   1 11.6976 12.6218   6
 -10   8  -1 2.35713 13.2483   7
 -10   8  -1 2.42262 12.1437   6
  11  -8   1 61.8937 27.6163   6
  11  -8   1 47.1626 12.7321   5
 -11  -8  -1 61.1396 21.2280   4
 -11  -8  -1 64.2715 26.2949   6
  11  -8   1 59.3289 19.3267   8
 -11   8  -1 49.0817 22.9298   7
  11   8   1 48.6760 33.9639   1
  11   8   1 83.2410 26.1868   4
  11   8   1 55.0761 22.5013   6
 -11   8  -1 56.2662 24.4734   6
  12  -8   1 14.5524 19.4681   6
 -12  -8  -1 8.32798 14.9142   4
 -12   8  -1 5.66869 18.8511   7
  12   8   1 34.9095 25.9971   1
  12   8   1 22.9752 18.6083   6
 -13  -8  -1 8.41008 20.4666   4
 -13   8  -1 -11.004 17.5330   4
  13   8   1 27.2709 17.4076   6
 -14  -8  -1 3.94142 17.0064   4
 -14   8  -1 -1.8560 17.8652   4
 -14  -9   1 18.8036 24.3817   4
 -14  -9   1 139.279 47.2423   7
 -14   9   1 41.5963 28.1041   4
 -13  -9   1 233.252 56.9846   7
 -13  -9   1 259.630 46.4551   4
 -12  -9   1 23.3751 18.0970   4
 -12  -9   1 26.4794 26.1402   7
  12   9  -1 45.6812 32.0798   1
 -12   9   1 38.2207 21.5487   7
  12   9  -1 29.5897 18.4559   6
  11  -9  -1 347.809 33.6610   5
  11  -9  -1 343.256 56.0430   6
  11  -9  -1 282.711 44.5162   8
 -11  -9   1 332.451 47.3970   4
 -11  -9   1 325.755 56.3056   7
 -11  -9   1 343.059 53.9621   6
  11   9  -1 270.154 46.8740   4
  11   9  -1 303.514 87.8475   1
  11   9  -1 463.061 57.7658   6
 -10  -9   1 31.9437 8.59958   5
  10  -9  -1 30.3518 11.1043   5
 -10  -9   1 35.4522 23.1338   6
  10  -9  -1 74.4836 26.7359   6
  10  -9  -1 44.3815 16.6492   8
 -10  -9   1 40.4939 22.3171   7
  10   9  -1 24.2632 15.0895   6
 -10   9   1 56.9117 22.6299   6
  10   9  -1 75.1395 36.5013   1
 -10   9   1 40.4652 12.0681   5
  10   9  -1 6.76415 14.1027   4
 -10   9   1 27.1582 18.5893   7
   9  -9  -1 209.443 27.1740   5
  -9  -9   1 287.870 49.5868   4
  -9  -9   1 336.778 55.0364   7
  -9  -9   1 202.009 20.4525   5
   9  -9  -1 275.110 40.2680   8
  -9  -9   1 192.090 40.5117   6
   9  -9  -1 248.058 44.9805   6
  -9   9   1 178.514 31.9269   7
  -9   9   1 180.454 36.1869   6
   9   9  -1 320.094 44.2464   6
  -9   9   1 201.411 26.4702   5
   9   9  -1 213.708 36.4941   4
   9   9  -1 160.512 50.6522   1
  -8  -9   1 72.3319 20.1253   4
  -8  -9   1 91.7477 28.2228   6
  -8  -9   1 74.8506 13.1632   5
   8  -9  -1 86.7262 22.1144   8
   8  -9  -1 89.2671 26.8409   6
  -8  -9   1 78.0198 25.0951   7
   8  -9  -1 52.9167 14.6646   5
   8   9  -1 72.7949 22.5837   4
   8   9  -1 56.9101 30.5585   1
  -8   9   1 36.2975 16.5304   7
   8   9  -1 85.0561 22.3035   6
  -8   9   1 76.3085 25.8068   6
   8   9  -1 79.5546 12.8694   5
  -8   9   1 67.8879 15.8254   5
  -7  -9   1 335.216 41.4421   4
  -7  -9   1 314.041 50.3178   7
   7  -9  -1 309.658 49.8722   6
   7  -9  -1 245.798 35.2842   8
   7  -9  -1 311.327 30.1309   5
  -7  -9   1 294.736 27.3876   5
   7   9  -1 320.152 27.0622   5
   7   9  -1 258.551 61.3543   1
   7   9  -1 322.325 42.1327   4
   7   9  -1 281.419 38.9369   6
   7   9  -1 326.484 68.9914   1
  -7   9   1 308.727 42.6032   7
  -7   9   1 442.440 57.5831   6
  -7   9   1 363.618 67.4975   1
  -7   9   1 323.252 30.0378   5
  -6  -9   1 242.586 24.3039   5
  -6  -9   1 282.452 36.3575   4
  -6  -9   1 313.259 46.3614   7
  -6  -9   1 236.178 36.7209   6
   6  -9  -1 274.693 26.9222   5
   6  -9  -1 261.229 44.5830   6
   6  -9  -1 315.395 60.5167   1
   6   9  -1 317.624 64.3617   1
  -6   9   1 227.383 34.4353   7
   6   9  -1 285.496 39.5023   4
   6   9  -1 329.007 38.9529   6
  -6   9   1 332.433 48.4130   6
   6   9  -1 254.301 23.8626   5
  -6   9   1 233.642 28.3318   5
  -6   9   1 240.906 51.0115   1
  -5  -9   1 600.335 48.4147   5
  -5  -9   1 710.470 55.9807   4
  -5  -9   1 633.382 59.5231   7
  -5  -9   1 658.287 60.2552   6
   5  -9  -1 634.956 53.3221   7
   5  -9  -1 582.787 60.8593   6
   5  -9  -1 603.165 82.0235   1
   5  -9  -1 674.149 51.0063   5
   5   9  -1 667.959 48.4268   5
  -5   9   1 617.440 54.1519   7
   5   9  -1 672.441 55.4607   6
   5   9  -1 857.491 111.838   1
   5   9  -1 583.480 54.7702   4
  -5   9   1 606.779 61.0058   6
   5   9  -1 709.061 132.154   1
  -5   9   1 696.119 50.7074   5
  -5   9   1 557.867 84.1483   1
   4  -9  -1 1.34500 17.3687   1
  -4  -9   1 10.1967 6.18418   5
   4  -9  -1 19.5151 8.79793   5
  -4  -9   1 16.9839 13.6058   7
   4  -9  -1 -1.5418 9.14625   7
  -4  -9   1 8.80304 10.0745   4
  -4  -9   1 16.9125 11.5133   6
   4  -9  -1 11.1742 14.0317   6
  -4  -9   1 0.69213 10.4148   6
  -4   9   1 21.5551 7.77915   5
   4   9  -1 11.2524 6.59269   5
   4   9  -1 -3.9744 16.2173   1
  -4   9   1 5.45254 9.31287   7
   4   9  -1 4.75413 8.98682   4
  -4   9   1 47.3315 17.5412   6
  -4   9   1 12.5252 16.6621   1
  -3  -9   1 638.753 57.8533   6
  -3  -9   1 705.244 64.2456   6
  -3  -9   1 690.621 57.7102   7
   3  -9  -1 603.385 60.6186   6
  -3  -9   1 707.918 55.3381   4
  -3  -9   1 704.356 93.6426   1
   3  -9  -1 692.100 53.7375   7
   3  -9  -1 649.887 85.8438   1
   3  -9  -1 604.307 50.6931   5
  -3  -9   1 698.745 50.8517   5
  -3   9   1 649.939 50.9091   5
  -3   9   1 796.800 96.4140   1
   3   9  -1 673.703 55.3601   4
  -3   9   1 620.159 53.8331   7
   3   9  -1 578.121 81.7874   1
  -3   9   1 611.594 61.1750   6
   3   9  -1 716.919 50.2430   5
   2  -9  -1 20.6987 11.1165   7
  -2  -9   1 23.1393 12.2952   6
   2  -9  -1 13.1144 15.4385   1
  -2  -9   1 47.0052 25.3448   1
   2  -9  -1 31.9863 11.1143   6
  -2  -9   1 9.60142 12.7439   6
  -2  -9   1 12.5995 10.2433   4
  -2  -9   1 40.4614 15.8357   7
   2  -9  -1 22.2141 7.98243   5
  -2  -9   1 28.7631 8.92702   5
   2  -9  -1 24.4927 13.1444   6
   2   9  -1 24.3529 11.7361   4
   2   9  -1 18.2359 12.3738   7
  -2   9   1 40.5365 13.1677   7
   2   9  -1 27.8676 22.2152   1
   2   9  -1 32.9275 9.31269   5
  -2   9   1 27.9334 8.52927   5
  -2   9   1 8.11572 8.92092   4
  -2   9   1 18.0097 9.22777   8
  -1  -9   1 539.153 45.3533   6
   1  -9  -1 498.781 41.9638   7
  -1  -9   1 408.601 53.9473   6
   1  -9  -1 389.196 64.8645   1
   1  -9  -1 483.456 57.4479   6
  -1  -9   1 505.570 44.4752   7
  -1  -9   1 496.520 39.1761   5
   1  -9  -1 473.256 62.6970   6
   1  -9  -1 473.436 39.7978   5
  -1  -9   1 368.089 64.2406   1
   1   9  -1 481.768 45.1819   7
  -1   9   1 484.089 39.0313   5
   1   9  -1 490.519 38.5865   5
  -1   9   1 426.958 66.5142   1
   1   9  -1 447.218 38.3173   8
  -1   9   1 555.644 41.8533   8
   1   9  -1 417.184 66.8753   1
  -1   9   1 431.317 42.0302   4
  -1   9   1 488.642 42.9570   7
   0  -9   1 335.012 33.9315   6
   0  -9  -1 338.973 42.8619   6
   0  -9  -1 314.367 55.4120   1
   0  -9  -1 270.148 41.9913   6
   0  -9  -1 368.729 34.5524   7
   0  -9   1 354.814 48.7718   6
   0  -9   1 274.710 52.7394   1
   0  -9   1 342.274 35.3935   7
   0   9   1 369.062 35.5739   7
   0   9   1 341.803 41.8720   4
   0   9   1 347.472 30.4355   5
   0   9  -1 312.861 57.0629   1
   0   9   1 332.717 31.7406   8
   0   9   1 298.001 55.1766   1
   0   9  -1 405.521 37.3669   7
   0   9  -1 300.513 43.0247   4
   0   9  -1 350.777 30.9439   8
   0   9  -1 380.603 30.8829   5
  -1  -9  -1 759.105 99.0994   1
  -1  -9  -1 704.026 61.6388   6
  -1  -9  -1 756.847 67.9840   6
   1  -9   1 748.373 92.0724   1
   1  -9   1 826.058 69.1021   6
   1  -9   1 747.112 60.4252   7
  -1  -9  -1 697.206 63.6170   7
  -1  -9  -1 729.411 56.3900   5
   1  -9   1 669.852 55.5699   5
   1   9   1 802.862 81.7949   1
  -1   9  -1 754.109 57.1157   8
  -1   9  -1 756.016 56.0378   5
  -1   9  -1 692.728 60.3284   7
   1   9   1 732.447 59.4553   4
  -1   9  -1 842.134 69.8859   6
  -1   9  -1 949.569 86.2076   1
   1   9   1 736.307 61.9498   7
   1   9   1 844.231 56.5526   5
   2  -9   1 182.723 33.9571   6
  -2  -9  -1 175.084 21.2512   5
   2  -9   1 145.515 20.8889   5
  -2  -9  -1 217.377 50.2692   1
  -2  -9  -1 191.921 28.1646   7
  -2  -9  -1 195.810 26.5320   4
  -2  -9  -1 158.709 30.1313   6
   2  -9   1 170.233 25.8045   7
  -2  -9  -1 141.308 25.1762   6
   2  -9   1 220.283 47.5956   1
  -2   9  -1 89.2901 31.4615   1
  -2   9  -1 179.192 24.9083   4
   2   9   1 140.708 39.2186   1
  -2   9  -1 136.258 24.7619   7
   2   9   1 154.482 24.4595   4
  -2   9  -1 176.524 20.7838   5
  -2   9  -1 240.918 40.5217   6
   2   9   1 235.543 20.6078   5
   3  -9   1 540.850 41.9420   5
  -3  -9  -1 548.682 51.7606   6
  -3  -9  -1 571.806 41.5431   5
   3  -9   1 591.851 55.1889   6
   3  -9   1 468.008 80.1593   1
  -3  -9  -1 594.581 48.4796   7
   3  -9   1 530.614 45.6769   7
  -3  -9  -1 481.254 44.3031   4
   3   9   1 423.172 43.7401   4
   3   9   1 540.133 40.4585   5
   3   9   1 517.049 45.4867   6
  -3   9  -1 596.448 81.1410   1
  -3   9  -1 417.914 44.0952   7
  -3   9  -1 421.102 55.0468   6
  -3   9  -1 456.265 40.2716   5
   3   9   1 424.880 69.6246   1
   4  -9   1 53.1728 16.9830   7
   4  -9   1 64.1488 27.6313   1
   4  -9   1 56.6836 20.0553   6
  -4  -9  -1 67.9762 17.8385   4
  -4  -9  -1 52.5612 18.4522   7
   4  -9   1 48.2207 12.8084   5
  -4  -9  -1 50.5101 11.1493   5
   4   9   1 38.5910 14.6152   4
  -4   9  -1 25.6726 14.4595   6
   4   9   1 54.6760 14.7164   6
   4   9   1 22.3510 21.6620   1
  -4   9  -1 37.5119 14.7801   7
  -4   9  -1 78.1929 31.3678   1
   4   9   1 64.0496 13.0756   5
   4   9   1 62.4789 27.1183   1
  -4   9  -1 65.9806 13.3214   5
  -5  -9  -1 913.189 72.8733   7
   5  -9   1 844.940 76.4902   6
  -5  -9  -1 746.362 60.4916   5
   5  -9   1 802.754 66.0873   8
   5  -9   1 876.024 67.5836   7
  -5  -9  -1 835.334 73.5006   6
   5  -9   1 819.644 102.943   1
  -5  -9  -1 776.164 66.3550   4
   5  -9   1 873.491 63.3012   5
   5   9   1 840.893 69.2644   6
  -5   9  -1 672.059 94.7577   1
   5   9   1 924.381 115.465   1
  -5   9  -1 746.322 67.1730   7
  -5   9  -1 927.942 77.8323   6
   5   9   1 922.390 61.2720   5
   5   9   1 830.363 113.338   1
   5   9   1 867.142 68.7492   4
  -5   9  -1 845.270 62.2722   5
   6  -9   1 274.565 46.3848   6
   6  -9   1 262.730 35.6531   7
   6  -9   1 234.703 28.3979   5
  -6  -9  -1 336.905 38.2344   4
  -6  -9  -1 318.174 44.6043   6
  -6  -9  -1 258.907 25.0476   5
  -6  -9  -1 271.990 42.6501   7
   6  -9   1 288.040 57.4436   1
   6  -9   1 321.790 40.5989   8
  -6   9  -1 235.604 52.9760   1
  -6   9  -1 212.168 33.8401   7
   6   9   1 314.049 39.6646   4
   6   9   1 300.728 25.4185   5
  -6   9  -1 220.016 27.6102   5
   6   9   1 255.679 61.1133   1
   6   9   1 279.055 60.5101   1
   6   9   1 247.635 38.0215   6
  -6   9  -1 247.163 41.2476   6
   7  -9   1 405.503 58.6553   6
   7  -9   1 365.223 45.6814   8
  -7  -9  -1 350.923 42.8704   4
  -7  -9  -1 281.694 27.5846   5
  -7  -9  -1 346.619 52.4923   7
  -7  -9  -1 228.016 41.1792   6
   7  -9   1 274.177 34.0667   5
  -7   9  -1 347.593 52.9410   6
   7   9   1 325.136 27.7827   5
   7   9   1 412.338 49.0968   4
   7   9   1 333.381 70.8925   1
   7   9   1 355.087 72.3725   1
  -7   9  -1 327.795 30.5669   5
  -7   9  -1 329.810 64.9751   1
  -7   9  -1 315.130 41.5564   7
   7   9   1 279.953 40.0265   6
  -8  -9  -1 110.169 30.9549   7
   8  -9   1 114.412 18.8872   5
  -8  -9  -1 114.162 16.6057   5
   8  -9   1 155.751 36.2491   6
  -8  -9  -1 94.3595 23.7197   4
   8  -9   1 78.2211 21.1354   8
  -8  -9  -1 91.5725 26.7063   6
   8   9   1 83.7112 42.0392   1
   8   9   1 157.016 18.5024   5
   8   9   1 114.180 27.6415   6
  -8   9  -1 131.066 19.9796   5
   8   9   1 76.6627 22.2950   4
  -8   9  -1 131.972 33.1395   6
  -8   9  -1 86.7226 23.9972   7
  -9  -9  -1 245.739 36.3110   4
  -9  -9  -1 278.580 50.5303   6
   9  -9   1 102.873 25.6565   8
  -9  -9  -1 223.750 45.7358   7
  -9  -9  -1 193.659 22.2562   5
   9  -9   1 201.274 27.6895   5
   9  -9   1 264.861 50.3453   6
   9   9   1 203.573 57.6803   1
  -9   9  -1 170.929 37.8224   6
  -9   9  -1 169.955 32.8680   7
   9   9   1 213.216 37.7591   6
   9   9   1 246.875 47.7200   4
   9   9   1 204.764 20.0065   5
 -10  -9  -1 69.2317 25.8924   6
  10  -9   1 63.5882 27.4060   6
 -10  -9  -1 72.5106 30.2942   7
  10  -9   1 50.4603 13.2035   5
  10  -9   1 71.0188 20.8562   8
 -10  -9  -1 58.8735 21.1136   4
 -10   9  -1 73.4266 26.3250   6
 -10   9  -1 67.7775 23.4804   7
  10   9   1 92.5200 26.0684   4
  10   9   1 102.594 28.8273   6
  10   9   1 65.3495 37.1191   1
 -11  -9  -1 251.523 49.7480   6
 -11  -9  -1 247.375 41.0845   4
  11  -9   1 167.152 26.2128   5
  11  -9   1 279.335 53.5344   6
 -11  -9  -1 250.041 54.9661   7
  11   9   1 273.949 45.7775   6
 -12  -9  -1 57.3179 24.6100   4
 -12  -9  -1 32.8359 25.1997   7
  12  -9   1 64.2883 32.6716   6
  12   9   1 63.9974 36.7640   1
  12   9   1 37.2460 20.1562   6
 -13  -9  -1 161.858 37.9372   4
 -13  -9  -1 81.4986 39.7433   7
 -13   9  -1 145.411 36.5919   4
 -14  -9  -1 21.0203 22.7635   4
 -14  -9  -1 43.8111 36.0245   7
 -14   9  -1 22.7928 25.2205   4
 -13 -10   1 27.5570 23.3222   4
 -13 -10   1 49.1644 30.1192   7
 -12 -10   1 1.33266 19.0768   4
 -12 -10   1 25.1549 25.6059   7
  12  10  -1 3.77770 12.4779   6
 -12  10   1 2.25671 13.7026   7
  11 -10  -1 -4.9386 7.00386   5
  11 -10  -1 -1.9400 14.1701   6
 -11 -10   1 2.45346 17.3214   7
 -11 -10   1 2.90616 16.5720   4
 -11  10   1 -4.5605 12.4380   7
  11  10  -1 7.83943 11.1572   6
  11  10  -1 14.0681 22.8346   1
  10 -10  -1 23.4164 20.1851   6
  10 -10  -1 29.4816 16.4245   8
 -10 -10   1 52.5336 20.9356   4
 -10 -10   1 12.0797 15.2406   6
 -10 -10   1 63.5657 46.3239   7
  10 -10  -1 13.6307 10.3766   5
 -10  10   1 20.9698 10.9772   5
  10  10  -1 53.2922 22.0585   4
 -10  10   1 2.72495 12.8770   6
  10  10  -1 87.4395 24.0296   6
  10  10  -1 12.4900 22.7569   1
  10  10  -1 44.1847 9.61102   5
 -10  10   1 5.15772 16.0838   7
   9 -10  -1 4.22427 8.25568   5
   9 -10  -1 2.74753 11.3075   8
  -9 -10   1 12.6527 17.1477   6
  -9 -10   1 6.51880 26.2698   7
   9 -10  -1 0.56858 11.5987   6
  -9 -10   1 11.9930 6.82559   5
  -9 -10   1 -7.5359 14.1887   4
  -9  10   1 6.44060 7.41870   5
  -9  10   1 -7.7475 10.0579   6
   9  10  -1 15.9538 22.8053   1
   9  10  -1 1.49004 13.1526   4
   9  10  -1 8.85619 6.66567   5
  -9  10   1 35.4793 17.5858   7
   9  10  -1 17.3434 14.7238   6
  -8 -10   1 32.8996 21.5323   7
   8 -10  -1 18.3806 19.4739   6
  -8 -10   1 49.9636 23.0855   6
   8 -10  -1 28.8691 10.7824   5
   8 -10  -1 37.3201 17.3239   8
  -8 -10   1 33.8680 9.84296   5
  -8  10   1 32.8891 20.8711   6
  -8  10   1 39.1805 17.6162   7
   8  10  -1 29.3211 14.5382   6
  -8  10   1 28.6229 11.1962   5
   8  10  -1 16.3259 24.6759   1
   8  10  -1 35.0921 17.3498   4
   8  10  -1 38.0275 10.1991   5
  -7 -10   1 -3.6271 11.6128   6
  -7 -10   1 4.46123 6.86937   5
   7 -10  -1 15.7261 17.1278   6
  -7 -10   1 2.89361 17.1980   7
  -7 -10   1 11.8760 13.0563   4
   7 -10  -1 -5.1907 5.68420   5
   7  10  -1 6.36979 10.9983   6
   7  10  -1 -2.9551 4.93908   5
  -7  10   1 6.52178 10.8772   7
   7  10  -1 3.76498 12.3114   4
  -7  10   1 -13.810 4.80226   5
   7  10  -1 29.1399 23.9807   1
  -7  10   1 7.66432 10.5701   6
  -6 -10   1 79.6631 21.7896   6
  -6 -10   1 107.340 24.2211   4
   6 -10  -1 88.5311 24.6652   6
   6 -10  -1 134.811 21.1724   5
  -6 -10   1 72.0123 23.9515   7
  -6  10   1 88.5509 16.3419   5
   6  10  -1 166.650 49.9321   1
  -6  10   1 73.1541 20.3293   7
  -6  10   1 117.916 29.5151   6
   6  10  -1 108.463 16.0661   5
   6  10  -1 78.0133 37.9083   1
  -6  10   1 8.18128 18.9646   1
   6  10  -1 64.8357 17.1391   6
   6  10  -1 79.4326 21.6198   4
   5 -10  -1 5.71080 7.91580   5
  -5 -10   1 7.88662 12.5399   6
  -5 -10   1 -1.1899 13.0894   7
   5 -10  -1 -8.7998 7.88074   6
   5 -10  -1 -4.8706 9.10509   7
  -5 -10   1 2.86265 6.50710   5
  -5 -10   1 2.66311 9.08897   6
   5 -10  -1 -8.3348 15.9144   1
  -5 -10   1 11.6071 11.6725   4
   5  10  -1 -4.2509 4.81416   5
  -5  10   1 -13.988 8.84741   1
  -5  10   1 -4.0593 5.06624   5
   5  10  -1 -2.5550 16.6688   1
  -5  10   1 -3.0778 8.69665   6
   5  10  -1 -4.3430 8.98584   4
   5  10  -1 -6.9184 15.2643   1
  -4 -10   1 20.0978 15.4005   7
   4 -10  -1 14.5473 20.9522   1
  -4 -10   1 -6.1108 9.03298   6
  -4 -10   1 20.5447 13.3979   4
   4 -10  -1 45.5413 14.7822   7
   4 -10  -1 34.2144 19.8332   6
  -4 -10   1 18.6193 14.9390   6
  -4 -10   1 33.7034 10.5135   5
   4 -10  -1 27.6259 10.8524   5
  -4  10   1 33.1327 26.4153   1
   4  10  -1 30.3409 26.6349   1
   4  10  -1 42.1869 14.8212   4
  -4  10   1 17.5518 7.63250   5
  -4  10   1 13.0531 11.0038   7
   4  10  -1 22.4688 8.20182   5
  -4  10   1 28.6473 15.0965   6
   3 -10  -1 5.31115 6.69721   5
   3 -10  -1 -12.710 6.53747   6
  -3 -10   1 3.60218 10.0171   6
   3 -10  -1 4.51513 15.1214   1
  -3 -10   1 -4.6033 8.54957   6
  -3 -10   1 -1.9986 10.0280   7
  -3 -10   1 -5.3398 3.99533   5
  -3 -10   1 -22.234 10.2109   1
   3 -10  -1 -0.1011 9.00232   7
  -3 -10   1 10.8878 10.0598   4
   3  10  -1 1.90508 20.3694   1
  -3  10   1 1.13939 8.42004   7
   3  10  -1 -11.246 6.41538   4
   3  10  -1 -8.6121 4.12731   5
  -3  10   1 -24.031 7.81960   1
  -3  10   1 12.6436 8.33701   5
  -3  10   1 -5.3969 7.30066   6
  -3  10   1 1.16366 8.54955   4
   2 -10  -1 143.774 23.5150   6
   2 -10  -1 129.091 28.0116   6
  -2 -10   1 145.346 23.3668   4
  -2 -10   1 131.313 29.9477   6
  -2 -10   1 150.363 43.9186   1
   2 -10  -1 157.415 25.1197   7
   2 -10  -1 106.710 17.5755   5
  -2 -10   1 196.440 31.4414   7
  -2 -10   1 103.674 16.7838   5
  -2 -10   1 201.625 31.8806   6
   2 -10  -1 173.709 44.7404   1
   2  10  -1 184.355 26.7387   4
  -2  10   1 166.923 25.5564   4
   2  10  -1 87.8172 32.7395   1
  -2  10   1 182.853 46.0917   1
  -2  10   1 143.179 21.5576   5
  -2  10   1 126.797 24.3768   7
   2  10  -1 140.171 28.2431   7
  -2  10   1 130.244 23.6912   8
   2  10  -1 157.195 21.1955   5
  -1 -10   1 -16.984 9.81896   1
   1 -10  -1 6.84371 16.6586   1
   1 -10  -1 6.47511 10.4938   7
  -1 -10   1 -5.5205 4.42030   5
  -1 -10   1 -9.7139 4.84223   6
   1 -10  -1 -2.4745 4.28296   5
   1 -10  -1 -4.1335 5.67137   6
   1 -10  -1 -3.9723 8.87491   6
  -1 -10   1 -9.7874 8.03266   6
  -1 -10   1 1.76289 10.4993   7
   1  10  -1 -5.6335 7.62685   7
  -1  10   1 4.24895 5.42061   5
   1  10  -1 0.45303 6.19320   8
  -1  10   1 -10.454 7.25186   4
   1  10  -1 32.6510 23.6710   1
  -1  10   1 0.48433 6.47787   8
  -1  10   1 4.28367 15.3604   1
   1  10  -1 12.2883 10.1497   4
   1  10  -1 -4.7077 4.39721   5
  -1  10   1 -3.9919 6.23181   7
   0 -10  -1 48.4207 11.5890   5
   0 -10   1 41.3184 14.2729   6
   0 -10  -1 58.9447 30.1356   1
   0 -10   1 84.6807 25.2953   6
   0 -10  -1 70.4341 17.1985   7
   0 -10   1 76.6022 20.1213   7
   0 -10   1 22.9608 22.7976   1
   0 -10   1 40.4198 10.9814   5
   0 -10  -1 79.5292 22.7868   6
   0 -10  -1 53.9751 15.8172   6
   0  10  -1 37.4944 28.0866   1
   0  10  -1 56.3182 16.3261   4
   0  10  -1 58.8816 15.2318   8
   0  10   1 84.6213 16.9416   8
   0  10  -1 53.4013 12.3212   5
   0  10  -1 82.3657 19.6782   7
   0  10   1 73.9309 31.0152   1
   0  10   1 71.8797 18.5378   7
   0  10   1 60.8473 13.6183   5
   0  10   1 50.1302 15.4009   4
   1 -10   1 11.8900 10.5531   7
  -1 -10  -1 -1.5647 5.11880   5
  -1 -10  -1 8.67129 10.4577   6
   1 -10   1 2.12877 6.35148   6
   1 -10   1 26.9903 19.9817   1
   1 -10   1 5.00367 5.61789   5
  -1 -10  -1 -7.2935 8.99690   6
  -1 -10  -1 4.14633 16.2506   1
  -1 -10  -1 -1.0117 7.80772   7
   1 -10   1 3.82893 9.23850   6
  -1  10  -1 -1.5764 8.68116   7
   1  10   1 -9.4092 3.79921   5
  -1  10  -1 -4.2014 4.34744   5
  -1  10  -1 -11.825 6.71968   4
   1  10   1 -5.7920 8.44311   7
   1  10   1 -21.031 11.4792   1
   1  10   1 2.93978 8.79539   4
  -1  10  -1 -4.7152 13.6671   1
   2 -10   1 104.973 18.3969   5
   2 -10   1 103.579 21.2008   7
  -2 -10  -1 122.347 24.2170   7
  -2 -10  -1 98.3046 19.9649   4
  -2 -10  -1 72.6407 14.3475   5
  -2 -10  -1 75.2930 22.5643   6
  -2 -10  -1 71.7989 19.2460   6
   2 -10   1 84.6948 25.6746   6
  -2 -10  -1 85.8439 32.6070   1
   2 -10   1 57.7870 28.7614   1
  -2  10  -1 66.7890 17.1453   4
  -2  10  -1 95.1156 33.8971   1
  -2  10  -1 93.1866 27.9417   6
  -2  10  -1 74.1741 18.8444   7
   2  10   1 90.1838 14.7426   5
  -2  10  -1 90.4272 16.6132   5
   2  10   1 70.1119 16.6768   4
   2  10   1 97.9020 31.7882   1
  -3 -10  -1 57.2739 21.1781   6
  -3 -10  -1 75.1582 21.3589   7
   3 -10   1 71.0010 18.5152   7
   3 -10   1 78.1152 25.3132   6
   3 -10   1 60.7235 27.4005   1
  -3 -10  -1 68.8127 19.3259   6
   3 -10   1 66.5308 13.8649   5
  -3 -10  -1 66.2330 14.4395   5
  -3 -10  -1 70.7884 18.6508   4
  -3  10  -1 79.8502 23.6088   7
  -3  10  -1 73.5644 14.0330   5
  -3  10  -1 47.6105 14.6634   4
   3  10   1 70.0437 13.4679   5
   3  10   1 45.4503 25.8408   1
  -3  10  -1 69.7267 28.0979   1
   3  10   1 75.4834 19.5444   4
   4 -10   1 88.3201 17.2212   5
  -4 -10  -1 59.2254 18.9455   6
  -4 -10  -1 70.1337 14.1005   5
  -4 -10  -1 88.6120 23.5508   7
   4 -10   1 66.3614 22.4047   6
   4 -10   1 74.4997 33.5023   1
  -4 -10  -1 88.3262 20.3114   4
   4 -10   1 78.4065 19.4387   7
   4  10   1 79.2531 36.0979   1
   4  10   1 91.9974 16.1106   5
   4  10   1 78.7392 19.0171   6
  -4  10  -1 46.7785 24.0318   6
  -4  10  -1 74.3829 14.7775   5
  -4  10  -1 34.6267 25.8898   1
   4  10   1 86.8279 34.6947   1
  -4  10  -1 82.4062 20.6308   7
   4  10   1 93.9853 22.0316   4
   5 -10   1 -1.0202 6.16095   5
   5 -10   1 -22.710 12.9301   1
   5 -10   1 -7.0333 10.9007   6
   5 -10   1 14.5060 15.2391   7
  -5 -10  -1 -4.9238 7.05412   6
  -5 -10  -1 -16.218 8.71150   4
  -5 -10  -1 0.98072 13.2299   7
  -5 -10  -1 7.30966 7.47702   5
  -5  10  -1 -7.2102 8.51653   6
   5  10   1 -7.1044 9.94091   4
   5  10   1 8.91976 19.1188   1
   5  10   1 15.8524 9.93825   6
  -5  10  -1 37.8772 27.5577   1
  -5  10  -1 -5.2374 4.98119   5
   5  10   1 0.32317 6.31028   5
   5  10   1 -26.887 12.7319   1
  -5  10  -1 -3.1262 9.74849   7
   6 -10   1 91.0151 21.6111   8
   6 -10   1 88.5014 17.4910   5
  -6 -10  -1 86.2303 21.5594   4
  -6 -10  -1 168.956 35.7718   6
   6 -10   1 133.122 26.4431   7
   6 -10   1 54.5358 21.2866   6
  -6 -10  -1 71.3264 23.0128   7
  -6 -10  -1 121.789 17.9964   5
   6  10   1 93.9611 42.2634   1
  -6  10  -1 88.9863 26.7127   6
   6  10   1 93.7854 21.5150   6
   6  10   1 98.6386 16.7809   5
   6  10   1 99.7062 23.7815   4
   6  10   1 85.0836 37.6112   1
  -6  10  -1 91.2741 16.8949   5
  -6  10  -1 56.0502 18.4724   7
  -6  10  -1 79.4285 54.9457   1
  -7 -10  -1 -1.2843 12.7885   6
  -7 -10  -1 -6.1764 12.6120   7
   7 -10   1 -6.8272 8.47563   8
   7 -10   1 1.86585 7.86803   5
   7 -10   1 -0.7974 16.9227   6
  -7 -10  -1 -11.465 9.71484   4
  -7 -10  -1 9.48994 9.99789   5
   7  10   1 -3.6855 7.84590   6
   7  10   1 1.60711 19.3190   1
   7  10   1 25.5301 14.8961   4
   7  10   1 0.76879 6.23750   5
  -7  10  -1 4.86424 12.7307   6
  -7  10  -1 -0.5089 9.71881   7
  -7  10  -1 17.5842 10.2966   5
  -8 -10  -1 19.5027 16.4812   4
   8 -10   1 43.4597 13.0904   5
   8 -10   1 7.88970 10.6750   8
   8 -10   1 48.7727 23.3284   6
  -8 -10  -1 35.1305 17.7691   6
  -8 -10  -1 40.5762 11.8983   5
  -8 -10  -1 60.0552 22.8764   7
   8  10   1 36.8399 18.5726   4
   8  10   1 50.5287 18.4829   6
  -8  10  -1 29.7666 11.4053   5
  -8  10  -1 31.5627 19.0152   7
   8  10   1 32.9962 9.50040   5
   8  10   1 -8.1760 18.6850   1
  -8  10  -1 45.8907 21.4469   6
   9 -10   1 3.53352 12.9572   8
  -9 -10  -1 11.4949 13.9033   6
   9 -10   1 2.66540 7.27526   5
  -9 -10  -1 -4.9504 14.1891   4
   9 -10   1 -21.162 10.0155   6
  -9 -10  -1 -2.0840 5.71700   5
   9  10   1 28.5627 36.6134   1
  -9  10  -1 -12.642 13.5131   7
  -9  10  -1 -11.300 10.5003   6
   9  10   1 -6.5517 11.9854   6
   9  10   1 3.16063 12.9320   4
   9  10   1 5.56353 6.55994   5
  -9  10  -1 -15.289 5.42090   5
 -10 -10  -1 46.6633 22.3738   4
  10 -10   1 14.0610 13.8362   8
 -10 -10  -1 82.6916 29.3742   6
  10 -10   1 54.7850 14.9171   5
  10 -10   1 38.5240 23.7110   6
  10  10   1 54.0491 35.3789   1
  10  10   1 53.9194 10.9753   5
 -10  10  -1 80.9206 28.5006   7
 -10  10  -1 37.7468 21.2578   6
  10  10   1 24.5700 17.1148   6
  10  10   1 20.2193 18.3300   4
  11 -10   1 13.0944 17.7914   6
  11 -10   1 -13.651 5.82204   5
 -11 -10  -1 8.85472 17.5425   7
 -11 -10  -1 -12.845 11.5667   6
 -11 -10  -1 -1.2764 17.4077   4
  11  10   1 15.4297 24.8724   1
 -11  10  -1 -8.1345 13.3874   7
  11  10   1 -1.4512 12.3280   6
 -12 -10  -1 44.3175 23.4689   4
 -12 -10  -1 -1.1947 20.6787   7
  12  10   1 -29.133 22.4054   1
  12  10   1 68.1988 26.9463   6
 -13 -10  -1 5.28303 20.4363   4
 -13 -10  -1 -18.402 15.9555   7
 -13 -11   1 151.187 43.0133   7
 -13 -11   1 166.317 41.5352   4
 -12 -11   1 37.6771 28.4230   7
 -12 -11   1 72.1973 27.9262   4
 -11 -11   1 148.214 40.0897   7
 -11 -11   1 136.745 34.6270   4
 -11  11   1 76.2618 26.3855   7
 -11  11   1 147.094 24.6558   5
  11  11  -1 142.505 30.8064   6
  11  11  -1 155.233 54.3701   1
 -10 -11   1 64.5805 29.4323   6
  10 -11  -1 117.222 33.0268   6
 -10 -11   1 77.2188 33.7129   7
  10 -11  -1 113.491 21.9949   5
 -10 -11   1 132.191 31.9311   4
 -10  11   1 115.134 25.2082   5
  10  11  -1 136.012 31.0605   6
  10  11  -1 118.040 49.4767   1
 -10  11   1 65.0698 31.0248   7
  -9 -11   1 237.609 45.0505   6
   9 -11  -1 290.400 53.7689   6
   9 -11  -1 250.083 32.8290   5
  -9 -11   1 283.841 44.9097   4
  -9 -11   1 269.083 26.8912   5
  -9 -11   1 359.260 61.4438   7
   9  11  -1 328.655 46.4294   4
   9  11  -1 247.166 39.2814   6
   9  11  -1 302.346 26.8271   5
   9  11  -1 252.960 65.3268   1
  -9  11   1 234.896 41.3204   7
  -9  11   1 248.096 32.4566   5
  -9  11   1 243.020 44.9169   6
  -8 -11   1 55.1439 25.1746   4
  -8 -11   1 75.4257 27.5979   6
  -8 -11   1 62.4738 13.3333   5
  -8 -11   1 85.3729 31.1537   7
   8 -11  -1 53.3634 23.3431   6
   8 -11  -1 29.3523 10.9882   5
   8  11  -1 74.5248 14.4695   5
  -8  11   1 67.8857 23.4050   6
   8  11  -1 23.3954 29.0291   1
   8  11  -1 75.3724 21.0946   6
  -8  11   1 11.6325 16.2797   7
  -8  11   1 71.9699 16.2877   5
   8  11  -1 88.4862 26.3430   4
  -7 -11   1 541.511 64.6077   4
  -7 -11   1 572.852 67.5413   7
   7 -11  -1 414.218 59.9471   6
  -7 -11   1 437.694 37.8430   5
   7 -11  -1 416.253 40.1193   5
  -7 -11   1 494.892 64.3572   6
  -7  11   1 373.730 57.6002   6
  -7  11   1 307.889 46.4804   7
   7  11  -1 472.298 37.5896   5
   7  11  -1 465.074 55.7982   4
  -7  11   1 453.979 40.3005   5
   7  11  -1 493.548 46.8745   6
   7  11  -1 235.953 63.2274   1
   6 -11  -1 173.203 26.4284   5
  -6 -11   1 161.205 36.4621   6
  -6 -11   1 149.885 21.2534   5
  -6 -11   1 163.454 28.2707   4
  -6 -11   1 199.543 36.0865   7
  -6 -11   1 134.123 32.8836   6
   6 -11  -1 106.160 31.5004   6
  -6  11   1 131.006 27.5653   7
  -6  11   1 127.602 32.5232   6
   6  11  -1 170.021 49.1514   1
   6  11  -1 165.593 22.1612   5
   6  11  -1 145.631 28.8813   4
  -6  11   1 147.602 22.2551   5
  -5 -11   1 448.359 41.1456   4
  -5 -11   1 337.488 50.2779   6
  -5 -11   1 297.258 44.4299   7
   5 -11  -1 396.523 38.0887   7
   5 -11  -1 267.218 47.6757   6
  -5 -11   1 326.185 31.2349   5
   5 -11  -1 254.104 33.6292   5
  -5 -11   1 290.637 49.0700   6
   5  11  -1 360.295 65.6425   1
  -5  11   1 272.561 47.2651   6
  -5  11   1 329.827 43.1529   7
   5  11  -1 377.277 74.3257   1
   5  11  -1 322.632 30.2413   5
   5  11  -1 316.914 42.6745   4
  -5  11   1 417.738 82.2353   1
  -5  11   1 326.679 32.3533   5
   4 -11  -1 33.3313 11.9609   5
  -4 -11   1 88.8815 16.3973   5
   4 -11  -1 71.5530 34.3936   1
  -4 -11   1 78.8419 22.3011   6
   4 -11  -1 70.4753 22.1782   6
  -4 -11   1 111.968 45.0418   1
   4 -11  -1 69.7615 18.0545   7
  -4 -11   1 78.0981 24.1710   6
  -4 -11   1 123.901 26.2122   7
  -4 -11   1 103.982 21.4970   4
  -4  11   1 31.6898 18.1647   6
  -4  11   1 37.2488 15.2097   4
  -4  11   1 80.1974 20.7741   7
  -4  11   1 90.3161 16.7602   5
   4  11  -1 78.9252 15.2552   5
   4  11  -1 147.274 44.5151   1
   4  11  -1 88.5819 21.3356   4
  -4  11   1 83.7146 32.8878   1
   3 -11  -1 177.693 25.7337   5
  -3 -11   1 298.577 38.9738   6
  -3 -11   1 217.360 38.5656   6
  -3 -11   1 247.533 57.1641   1
   3 -11  -1 276.105 43.5424   6
  -3 -11   1 282.545 40.0339   7
   3 -11  -1 212.753 30.2512   6
  -3 -11   1 221.544 27.5026   5
   3 -11  -1 188.759 29.6883   7
   3 -11  -1 221.500 51.8941   1
  -3 -11   1 244.584 33.1556   4
  -3  11   1 230.738 28.4621   5
   3  11  -1 219.303 27.3764   5
  -3  11   1 167.602 30.2120   7
   3  11  -1 308.241 39.1964   4
   3  11  -1 217.001 54.8136   1
  -3  11   1 207.726 29.8832   4
  -3  11   1 163.446 49.3662   1
  -2 -11   1 179.816 31.0055   6
   2 -11  -1 173.039 24.1406   5
   2 -11  -1 220.791 41.8009   6
   2 -11  -1 165.362 29.3932   6
  -2 -11   1 189.206 24.9601   5
   2 -11  -1 157.064 26.4762   7
  -2 -11   1 174.112 37.3751   6
  -2 -11   1 96.3702 39.4980   1
  -2 -11   1 221.389 30.4416   4
   2 -11  -1 222.925 52.1811   1
  -2 -11   1 217.218 36.0467   7
  -2  11   1 126.943 40.5596   1
  -2  11   1 233.410 32.1146   8
   2  11  -1 193.301 25.2836   5
  -2  11   1 188.365 31.4686   7
   2  11  -1 130.838 39.7766   1
   2  11  -1 157.023 32.3858   7
   2  11  -1 181.822 24.1456   8
  -2  11   1 144.846 21.7157   5
   2  11  -1 159.720 27.7273   4
  -2  11   1 149.537 26.1397   4
   1 -11  -1 495.016 64.8112   6
  -1 -11   1 591.485 52.5759   7
  -1 -11   1 458.840 62.0838   6
  -1 -11   1 566.695 46.2662   5
   1 -11  -1 529.099 83.2439   1
  -1 -11   1 504.359 82.2476   1
   1 -11  -1 548.420 46.3030   5
   1 -11  -1 542.038 51.4991   6
  -1 -11   1 592.815 53.3515   6
   1 -11  -1 498.466 48.7900   7
  -1  11   1 596.253 52.0684   7
   1  11  -1 670.836 89.9470   1
  -1  11   1 550.778 45.8738   5
   1  11  -1 591.421 45.9476   5
  -1  11   1 562.208 49.9976   4
   1  11  -1 496.101 48.7370   4
  -1  11   1 598.848 48.9603   8
   1  11  -1 583.712 46.4626   8
   1  11  -1 568.791 54.5538   7
  -1  11   1 530.166 85.3791   1
   0 -11  -1 124.376 19.3057   5
   0 -11   1 183.311 37.2320   6
   0 -11  -1 220.514 30.9039   7
   0 -11   1 116.926 18.9001   5
   0 -11  -1 161.785 34.5314   6
   0 -11  -1 152.834 27.2504   6
   0 -11   1 97.0604 37.7950   1
   0 -11   1 185.131 30.4042   7
   0 -11   1 117.856 23.4948   6
   0 -11  -1 146.692 44.3412   1
   0  11  -1 165.515 31.4790   7
   0  11   1 138.407 24.1910   4
   0  11   1 155.184 24.0106   8
   0  11   1 152.818 28.6272   7
   0  11  -1 133.427 21.8902   8
   0  11   1 154.302 43.8988   1
   0  11   1 163.898 23.2118   5
   0  11  -1 111.787 37.6955   1
   0  11  -1 141.682 24.9317   4
   0  11  -1 152.178 21.4805   5
   1 -11   1 573.627 83.9806   1
  -1 -11  -1 631.354 91.6327   1
   1 -11   1 495.388 48.4344   7
  -1 -11  -1 407.081 56.4851   6
   1 -11   1 487.869 43.5508   5
   1 -11   1 507.161 47.8643   6
  -1 -11  -1 568.338 49.3783   7
  -1 -11  -1 481.024 50.0562   6
   1 -11   1 564.401 69.7983   6
  -1 -11  -1 555.265 44.4546   5
   1  11   1 511.299 50.9219   7
  -1  11  -1 499.573 46.8485   4
  -1  11  -1 480.367 81.0876   1
  -1  11  -1 594.908 52.1394   7
   1  11   1 585.480 49.0896   4
   1  11   1 511.212 42.9170   5
  -1  11  -1 482.895 42.6950   5
   1  11   1 454.596 79.5120   1
  -2 -11  -1 165.419 27.7723   4
  -2 -11  -1 163.153 23.1672   5
   2 -11   1 183.857 29.4786   7
  -2 -11  -1 213.810 36.0459   6
   2 -11   1 165.882 23.0136   5
  -2 -11  -1 126.528 30.6864   6
   2 -11   1 170.041 45.1307   1
  -2 -11  -1 168.899 29.0969   7
  -2 -11  -1 256.340 59.3875   1
   2 -11   1 189.207 38.4886   6
  -2  11  -1 142.671 28.3979   7
  -2  11  -1 106.351 40.4920   1
  -2  11  -1 201.114 25.4973   5
  -2  11  -1 305.721 49.1219   6
  -2  11  -1 154.210 25.7471   4
   2  11   1 162.039 23.8359   5
   2  11   1 161.217 27.6125   4
   2  11   1 286.050 59.9876   1
   3 -11   1 365.590 53.8553   6
   3 -11   1 324.309 31.4569   5
  -3 -11  -1 310.151 39.7413   4
   3 -11   1 278.609 37.8621   7
  -3 -11  -1 323.470 46.2865   6
  -3 -11  -1 247.674 38.7829   7
   3 -11   1 281.948 61.9910   1
  -3 -11  -1 313.698 30.1053   5
  -3 -11  -1 413.769 59.9718   6
   3  11   1 234.871 55.6124   1
  -3  11  -1 306.501 30.1146   5
   3  11   1 324.236 29.7822   5
  -3  11  -1 422.522 73.7190   1
  -3  11  -1 270.446 35.8360   4
   3  11   1 312.188 40.8902   4
  -3  11  -1 323.617 48.1459   6
  -3  11  -1 272.384 39.2382   7
  -4 -11  -1 87.0223 24.9331   6
  -4 -11  -1 70.3673 23.7102   6
  -4 -11  -1 113.147 26.9930   7
  -4 -11  -1 72.8502 15.2513   5
   4 -11   1 63.0172 14.4324   5
  -4 -11  -1 58.3597 18.0257   4
   4 -11   1 91.9614 27.6574   6
   4 -11   1 88.3843 35.6741   1
   4 -11   1 87.5018 20.6729   7
  -4  11  -1 99.5655 26.8869   6
  -4  11  -1 61.0430 34.6374   1
   4  11   1 78.7408 14.9519   5
   4  11   1 74.7233 22.1137   4
  -4  11  -1 54.1074 18.8297   7
   4  11   1 26.5979 27.7611   1
  -4  11  -1 49.1179 13.3796   5
   5 -11   1 363.682 35.2853   5
  -5 -11  -1 356.613 33.3020   5
  -5 -11  -1 354.318 49.5126   7
  -5 -11  -1 389.575 46.9630   4
   5 -11   1 297.486 52.0483   6
   5 -11   1 349.070 45.1749   7
  -5 -11  -1 377.701 50.1134   6
  -5  11  -1 329.704 33.6201   5
   5  11   1 419.978 50.5869   4
  -5  11  -1 327.907 46.0929   7
  -5  11  -1 281.899 47.8383   6
   5  11   1 303.376 41.1280   6
   5  11   1 545.936 94.6695   1
   5  11   1 397.069 33.2809   5
  -5  11  -1 392.733 74.6887   1
   6 -11   1 28.5790 15.9723   7
  -6 -11  -1 81.1452 26.7907   7
   6 -11   1 53.3471 23.5634   6
   6 -11   1 41.5758 12.8654   5
  -6 -11  -1 35.8181 11.3264   5
  -6 -11  -1 47.7464 18.6275   4
  -6 -11  -1 28.1576 18.4016   6
   6  11   1 45.6431 20.7589   4
   6  11   1 43.4640 18.4818   6
   6  11   1 42.8440 11.6179   5
  -6  11  -1 49.4878 13.3913   5
  -6  11  -1 39.5894 17.5055   7
   6  11   1 88.9636 38.1638   1
  -6  11  -1 42.0426 19.6374   6
  -7 -11  -1 341.498 32.8221   5
   7 -11   1 348.266 46.8458   8
  -7 -11  -1 437.338 61.8633   7
   7 -11   1 388.502 36.7339   5
   7 -11   1 376.683 57.0235   6
  -7 -11  -1 242.845 44.8007   6
  -7 -11  -1 490.819 55.3640   4
  -7  11  -1 406.977 61.5208   6
  -7  11  -1 382.835 35.6567   5
   7  11   1 325.967 44.8329   6
  -7  11  -1 220.115 40.5135   7
   7  11   1 443.877 34.1317   5
   7  11   1 360.954 80.0937   1
   7  11   1 311.547 56.8492   4
   8 -11   1 -25.072 9.14234   6
  -8 -11  -1 -10.678 13.9771   7
  -8 -11  -1 -8.5503 17.6952   4
   8 -11   1 0.30626 8.04262   5
   8 -11   1 -8.4631 8.06456   8
  -8 -11  -1 -4.7349 4.95560   5
  -8 -11  -1 2.81897 12.0025   6
   8  11   1 -13.707 15.9083   1
  -8  11  -1 -0.5884 12.0748   6
   8  11   1 10.8591 16.2463   4
   8  11   1 -2.4005 12.1902   6
  -8  11  -1 1.28937 7.10478   5
  -8  11  -1 5.60365 14.5603   7
   8  11   1 -7.6825 5.00716   5
   9 -11   1 201.138 45.3478   6
   9 -11   1 238.239 33.4402   5
  -9 -11  -1 245.427 48.9544   7
  -9 -11  -1 207.549 37.8853   4
   9 -11   1 206.742 35.6172   8
  -9 -11  -1 204.445 45.9108   6
   9  11   1 316.385 48.2638   6
   9  11   1 283.713 69.9626   1
   9  11   1 229.207 39.3533   4
   9  11   1 249.397 27.6750   5
  -9  11  -1 206.883 39.3772   7
  -9  11  -1 223.908 47.3418   6
 -10 -11  -1 37.0877 21.7923   4
 -10 -11  -1 51.9971 26.7742   6
 -10 -11  -1 27.8246 23.5379   7
  10 -11   1 30.9496 17.2147   5
  10 -11   1 74.0937 28.6096   6
 -10  11  -1 30.3762 19.9340   7
  10  11   1 30.3920 19.2530   6
 -11 -11  -1 226.735 41.1918   4
 -11 -11  -1 154.535 40.0084   7
  11 -11   1 132.923 38.0775   6
  11  11   1 88.1227 39.0454   1
 -12 -11  -1 3.38964 20.4040   4
 -12 -11  -1 39.9070 30.5100   7
  12  11   1 6.28952 16.3264   6
 -13 -11  -1 108.584 39.4304   7
 -12 -12   1 35.9087 23.6805   4
 -12 -12   1 -14.530 18.7639   7
 -11 -12   1 14.0169 22.2867   4
 -11 -12   1 36.8201 24.1694   7
 -11  12   1 24.7591 13.4562   5
 -11  12   1 28.3743 16.7354   7
 -10 -12   1 -19.715 13.0555   7
 -10 -12   1 2.44240 16.8170   4
  10 -12  -1 -9.1991 14.8318   6
  10 -12  -1 1.86570 7.86599   5
 -10  12   1 -17.401 11.1810   7
 -10  12   1 -1.0663 8.35980   5
  10  12  -1 2.58527 10.7713   6
  10  12  -1 -2.2220 15.9478   1
  -9 -12   1 -5.8686 15.6641   4
  -9 -12   1 11.3344 19.6447   7
   9 -12  -1 2.26420 8.22528   5
   9 -12  -1 5.48154 16.8551   6
  -9 -12   1 18.7628 15.7069   6
   9  12  -1 7.88057 6.67413   5
  -9  12   1 10.2326 17.0289   7
  -9  12   1 8.79596 12.8720   5
   9  12  -1 5.45987 11.1975   6
   9  12  -1 20.0839 36.3848   1
  -8 -12   1 61.6706 26.5525   7
  -8 -12   1 46.5498 12.5730   5
   8 -12  -1 22.6377 18.6052   6
  -8 -12   1 47.1819 20.6786   4
  -8 -12   1 43.6991 21.6853   6
   8  12  -1 42.5617 21.3770   4
  -8  12   1 21.5300 16.6971   7
   8  12  -1 32.3462 28.0264   1
   8  12  -1 31.4101 10.8589   5
  -8  12   1 44.8480 14.4109   5
  -8  12   1 34.5130 22.9234   6
   8  12  -1 21.2229 14.6426   6
  -7 -12   1 21.0378 10.1270   5
   7 -12  -1 28.5424 19.8812   6
  -7 -12   1 42.0916 22.1202   6
  -7 -12   1 50.1243 22.9800   7
   7 -12  -1 18.4630 11.1147   5
   7  12  -1 37.0350 11.4581   5
  -7  12   1 26.9885 19.2776   6
  -7  12   1 1.68809 13.1202   7
  -7  12   1 45.5211 14.9876   5
   7  12  -1 9.14641 18.7305   1
   7  12  -1 46.5039 20.1055   4
   6 -12  -1 12.1917 10.0200   5
  -6 -12   1 28.5211 20.1715   7
   6 -12  -1 28.8489 16.0160   7
   6 -12  -1 16.8292 17.7348   6
  -6 -12   1 13.4702 15.7985   6
  -6 -12   1 19.3651 16.1878   4
  -6 -12   1 1.01863 10.8125   6
  -6 -12   1 11.9978 8.73058   5
   6  12  -1 51.7846 35.1564   1
  -6  12   1 17.3980 15.0079   7
   6  12  -1 2.73967 17.7154   4
  -6  12   1 11.8009 10.1632   5
  -6  12   1 -0.7175 11.8317   6
   6  12  -1 8.50554 7.81411   5
   5 -12  -1 -8.1779 13.2643   6
  -5 -12   1 -6.2551 9.78012   6
  -5 -12   1 0.38477 14.8990   7
  -5 -12   1 19.9626 16.4683   6
   5 -12  -1 8.24269 12.9219   7
  -5 -12   1 25.7184 16.7326   4
   5 -12  -1 -0.6623 7.35448   5
  -5 -12   1 -1.0105 7.00108   5
   5  12  -1 4.07219 7.57652   5
  -5  12   1 -5.6962 6.07457   5
  -5  12   1 3.34669 12.3000   6
   5  12  -1 7.00359 21.5606   1
  -5  12   1 1.26211 13.5524   7
   5  12  -1 4.42717 14.0371   4
  -4 -12   1 33.6898 18.2536   6
   4 -12  -1 9.86913 8.64607   5
  -4 -12   1 22.8769 9.97464   5
  -4 -12   1 29.8351 16.7890   4
   4 -12  -1 2.26092 11.0288   7
  -4 -12   1 20.0420 16.6658   7
   4 -12  -1 8.80307 15.7524   6
  -4 -12   1 32.6317 19.4432   6
  -4  12   1 -0.0173 11.6415   4
   4  12  -1 -7.4267 12.0031   1
  -4  12   1 22.3030 10.0241   5
  -4  12   1 29.3392 15.8885   7
   4  12  -1 21.6921 16.4741   4
   4  12  -1 27.9327 11.1909   5
  -3 -12   1 21.0326 14.9170   6
   3 -12  -1 -6.0627 11.6081   7
   3 -12  -1 13.4918 10.0944   5
  -3 -12   1 0.31151 6.31478   5
  -3 -12   1 9.63404 11.9545   4
   3 -12  -1 3.44016 13.3656   6
  -3 -12   1 6.88871 27.9703   1
  -3 -12   1 -10.939 10.7201   6
  -3 -12   1 16.7490 15.8052   7
   3 -12  -1 1.38597 8.84663   6
  -3  12   1 13.7226 13.7872   4
  -3  12   1 -2.0072 6.73858   5
   3  12  -1 9.42429 9.35780   8
  -3  12   1 17.9494 24.4269   1
   3  12  -1 9.97012 8.58362   5
  -3  12   1 12.7056 11.9984   7
   3  12  -1 46.4834 31.2628   1
   3  12  -1 18.3158 13.2804   4
  -2 -12   1 12.2472 13.4337   7
   2 -12  -1 17.3226 11.5075   6
  -2 -12   1 31.3567 11.2620   5
  -2 -12   1 13.8624 15.2978   6
  -2 -12   1 11.1854 21.2128   1
   2 -12  -1 20.6680 18.4806   6
   2 -12  -1 27.3233 26.7640   1
   2 -12  -1 -0.9856 10.9272   7
  -2 -12   1 -1.3408 10.6191   6
   2 -12  -1 32.2213 12.3396   5
  -2  12   1 22.2172 14.5529   7
   2  12  -1 72.4961 35.1682   1
  -2  12   1 44.9453 31.0390   1
   2  12  -1 22.6851 11.4251   8
   2  12  -1 9.40104 13.2069   7
   2  12  -1 11.8724 7.93883   5
  -2  12   1 6.03049 10.2651   8
  -2  12   1 5.18328 11.6300   4
   2  12  -1 35.8382 15.6541   4
  -2  12   1 25.8483 10.8156   5
  -1 -12   1 18.4182 10.4083   5
   1 -12  -1 -0.4505 11.6053   6
  -1 -12   1 -1.7324 22.8669   1
   1 -12  -1 21.1071 13.8865   7
   1 -12  -1 1.77321 6.21292   5
  -1 -12   1 -4.1381 9.52896   6
   1 -12  -1 10.5748 11.5355   6
   1 -12  -1 34.1497 28.3225   1
  -1 -12   1 15.6631 16.5205   6
  -1 -12   1 9.49991 14.1500   7
   1  12  -1 8.10525 7.93058   5
  -1  12   1 1.87961 11.5641   7
  -1  12   1 9.92384 22.6472   1
  -1  12   1 18.6787 12.3220   8
   1  12  -1 7.48871 11.9081   4
   1  12  -1 -23.140 13.4366   1
  -1  12   1 5.01997 7.30799   5
  -1  12   1 4.70469 12.6653   4
   1  12  -1 -0.3497 11.8256   7
   1  12  -1 4.23703 10.5725   8
   0 -12  -1 53.5320 33.9091   1
   0 -12   1 40.8394 11.7704   5
   0 -12  -1 29.7273 14.9298   6
   0 -12  -1 64.8060 19.9699   7
   0 -12   1 70.2055 35.4728   1
   0 -12   1 63.5034 25.2859   6
   0 -12  -1 35.3893 11.4740   5
   0 -12   1 38.3528 17.5600   7
   0 -12   1 42.1108 16.6871   6
   0 -12  -1 63.7513 26.5106   6
   0  12   1 30.3915 29.3120   1
   0  12  -1 48.7389 15.1332   8
   0  12  -1 57.2082 13.6244   5
   0  12   1 43.2591 16.4130   4
   0  12   1 39.0879 13.8659   8
   0  12   1 77.6694 23.3736   7
   0  12  -1 55.4049 17.1681   4
   0  12  -1 22.9926 15.5198   7
   0  12   1 37.3911 12.1257   5
   0  12  -1 74.6965 33.5540   1
   1 -12   1 122.476 45.0553   1
  -1 -12  -1 140.708 28.9546   6
   1 -12   1 140.528 23.1563   5
  -1 -12  -1 185.680 29.6820   7
  -1 -12  -1 201.710 28.1711   5
   1 -12   1 163.128 30.8963   7
   1 -12   1 189.898 30.6572   6
   1 -12   1 165.323 34.8987   6
  -1 -12  -1 136.850 45.6383   1
  -1 -12  -1 175.596 40.7808   6
  -1  12  -1 154.801 27.2163   4
  -1  12  -1 170.922 32.3979   7
   1  12   1 214.357 32.4707   4
   1  12   1 133.453 22.3261   5
   1  12   1 204.681 28.8738   8
  -1  12  -1 193.969 56.2999   1
   1  12   1 173.180 49.4133   1
  -1  12  -1 217.880 28.5198   5
   1  12   1 197.641 34.6021   7
   2 -12   1 -6.1130 11.6826   6
  -2 -12  -1 6.96204 12.8990   6
  -2 -12  -1 2.83417 7.26583   5
  -2 -12  -1 3.50126 14.4799   6
   2 -12   1 8.23360 18.8445   1
  -2 -12  -1 -7.8317 21.5402   1
   2 -12   1 2.74206 9.47433   6
   2 -12   1 5.68135 7.29899   5
  -2 -12  -1 0.69808 13.6496   7
   2 -12   1 13.0859 15.3586   7
   2  12   1 5.07842 20.4920   1
  -2  12  -1 12.5707 9.67750   5
  -2  12  -1 10.4764 12.7970   4
  -2  12  -1 18.8314 26.1234   1
  -2  12  -1 30.4677 15.0344   7
   2  12   1 17.5874 14.1593   4
   2  12   1 22.1607 10.3733   5
   3 -12   1 18.3657 36.1350   1
  -3 -12  -1 49.6813 19.8987   7
  -3 -12  -1 81.9712 21.9554   4
  -3 -12  -1 93.9295 18.9483   5
  -3 -12  -1 72.4207 23.8842   6
  -3 -12  -1 90.3957 23.8557   6
   3 -12   1 54.2931 15.9214   5
   3 -12   1 26.1401 16.6205   7
   3 -12   1 90.9913 29.2309   6
  -3  12  -1 83.4424 17.1672   5
  -3  12  -1 78.8365 25.8790   6
   3  12   1 61.7657 19.7261   4
   3  12   1 49.1079 33.9216   1
  -3  12  -1 99.5284 43.8676   1
  -3  12  -1 80.5908 20.7452   4
   3  12   1 70.2839 15.9224   5
  -3  12  -1 38.0581 18.1672   7
  -4 -12  -1 3.96842 6.47246   5
   4 -12   1 -0.0786 7.02055   5
  -4 -12  -1 8.49396 13.4973   6
   4 -12   1 -1.0734 11.1328   7
  -4 -12  -1 5.07731 12.8676   7
   4 -12   1 8.65275 14.9992   6
  -4 -12  -1 -2.1579 13.6870   4
  -4 -12  -1 43.7216 23.2008   6
  -4  12  -1 5.78621 12.3565   6
   4  12   1 -3.4423 6.27469   5
   4  12   1 -3.0829 25.5912   1
  -4  12  -1 -11.667 8.90963   7
   4  12   1 7.39585 29.8187   1
   4  12   1 -10.302 11.1355   4
  -4  12  -1 -9.6810 10.6946   4
  -4  12  -1 1.29856 7.73950   5
  -5 -12  -1 165.704 24.3568   5
  -5 -12  -1 100.607 40.4385   4
   5 -12   1 131.325 35.5811   6
   5 -12   1 140.097 24.8872   5
   5 -12   1 135.103 29.1885   7
  -5 -12  -1 98.7003 26.1364   7
  -5 -12  -1 120.713 31.3254   6
  -5 -12  -1 81.6506 26.2103   6
  -5  12  -1 130.162 23.7234   5
   5  12   1 142.220 46.1688   1
   5  12   1 99.5853 18.8620   5
  -5  12  -1 143.045 34.3818   6
   5  12   1 96.8314 25.4538   4
  -5  12  -1 97.7750 24.6326   7
  -6 -12  -1 6.79231 7.85350   5
  -6 -12  -1 5.39290 12.7058   7
   6 -12   1 8.32619 16.4200   6
   6 -12   1 7.40585 15.2773   7
   6 -12   1 -4.3558 6.72279   5
  -6 -12  -1 11.1562 15.8752   6
  -6 -12  -1 20.3821 15.8008   4
   6  12   1 26.4554 13.4040   6
   6  12   1 1.61970 6.80700   5
   6  12   1 15.5246 22.4739   1
  -6  12  -1 9.67010 13.4333   7
  -6  12  -1 -2.5807 12.8746   6
   6  12   1 -8.0764 12.4449   4
  -7 -12  -1 46.2558 20.3152   4
   7 -12   1 81.8538 29.1334   6
  -7 -12  -1 39.2404 22.0098   6
   7 -12   1 98.8164 24.5006   5
  -7 -12  -1 64.4559 26.3483   7
  -7 -12  -1 54.3312 14.4338   5
   7  12   1 11.1378 23.3613   1
  -7  12  -1 29.1470 18.3522   7
   7  12   1 58.7958 21.2676   4
   7  12   1 40.6825 18.7404   6
  -7  12  -1 71.8683 17.5230   5
  -7  12  -1 52.4439 23.5678   6
   7  12   1 87.1648 16.4372   5
   8 -12   1 6.88890 9.11494   5
  -8 -12  -1 3.58591 15.5191   4
  -8 -12  -1 -4.9291 17.1663   7
  -8 -12  -1 17.7979 16.6629   6
  -8 -12  -1 9.09104 7.69961   5
   8 -12   1 -2.2589 14.3283   6
   8  12   1 42.5561 28.6682   1
  -8  12  -1 20.6316 15.8781   7
   8  12   1 -4.1012 12.5456   4
   8  12   1 6.82003 7.46740   5
  -8  12  -1 16.0484 10.0333   5
   8  12   1 7.63264 10.4681   6
  -8  12  -1 22.5099 17.8769   6
  -9 -12  -1 23.2296 22.1224   7
  -9 -12  -1 74.4410 31.0218   6
   9 -12   1 19.1365 12.4296   5
   9 -12   1 39.3933 27.8990   6
  -9 -12  -1 33.5167 20.2251   4
   9  12   1 56.1756 32.3410   6
  -9  12  -1 63.2277 22.9877   5
  -9  12  -1 27.3477 18.3694   7
   9  12   1 31.4448 27.9177   1
  -9  12  -1 39.1950 25.5847   6
   9  12   1 45.0354 12.9226   5
  10 -12   1 5.31569 19.3070   6
 -10 -12  -1 -1.3762 17.6752   7
 -10 -12  -1 -12.890 13.4874   4
  10 -12   1 2.32080 9.00970   5
  10  12   1 37.7775 37.4022   1
  10  12   1 -12.282 11.2375   6
 -10  12  -1 -10.431 9.18017   7
 -11 -12  -1 10.0726 19.1009   4
 -11 -12  -1 12.6640 22.8103   7
 -12 -12  -1 16.0976 27.6674   7
 -12 -12  -1 38.7474 23.6716   4
 -11 -13   1 41.6982 25.9471   4
 -11 -13   1 32.5053 28.3101   7
 -11  13   1 -1.5582 9.18065   5
 -10 -13   1 90.2344 28.7370   4
 -10 -13   1 139.671 40.0766   7
 -10  13   1 90.0684 20.3902   5
  10  13  -1 115.989 27.3329   6
 -10  13   1 46.3566 25.2250   7
  10  13  -1 39.0957 34.6869   1
  -9 -13   1 50.9172 26.5172   7
   9 -13  -1 0.11092 8.07709   5
  -9 -13   1 -0.7981 15.9824   4
   9 -13  -1 -6.2519 16.2167   6
  -9 -13   1 4.81429 17.5642   6
  -9 -13   1 9.28237 16.7131   6
  -9  13   1 -11.409 12.9878   7
  -9  13   1 15.0313 10.9894   5
   9  13  -1 8.53238 9.03631   5
   9  13  -1 13.6548 24.3282   1
  -8 -13   1 157.228 40.6413   7
   8 -13  -1 180.325 43.4399   6
  -8 -13   1 172.140 26.6363   5
  -8 -13   1 196.744 38.5456   4
   8 -13  -1 154.378 25.9026   5
  -8 -13   1 131.944 38.4233   6
  -8 -13   1 148.640 37.5446   6
  -8  13   1 122.529 29.6897   7
   8  13  -1 156.344 22.7026   5
  -8  13   1 137.925 24.1411   5
   8  13  -1 157.899 52.8395   1
  -7 -13   1 21.1065 18.2620   4
  -7 -13   1 4.37062 18.2131   7
   7 -13  -1 18.0721 12.0673   5
  -7 -13   1 25.7225 17.8453   6
  -7 -13   1 2.65561 13.6388   6
   7 -13  -1 49.9526 28.7022   6
  -7 -13   1 10.9351 9.04197   5
  -7  13   1 -3.8090 13.5130   7
  -7  13   1 -1.3213 13.8805   6
   7  13  -1 16.9792 27.3213   1
  -7  13   1 8.56111 9.79319   5
   7  13  -1 3.88877 7.66894   5
   7  13  -1 -2.7883 11.9001   4
  -6 -13   1 363.291 62.7036   6
  -6 -13   1 216.686 35.6447   4
  -6 -13   1 311.681 52.9923   7
   6 -13  -1 204.311 30.6285   5
   6 -13  -1 212.634 33.7629   7
   6 -13  -1 252.273 51.7316   6
  -6 -13   1 260.562 32.6328   5
  -6 -13   1 205.260 43.6723   6
   6  13  -1 196.362 52.1873   1
  -6  13   1 266.036 48.9842   6
   6  13  -1 269.493 46.2289   4
  -6  13   1 252.844 46.9752   5
  -6  13   1 180.069 35.8650   7
   6  13  -1 242.100 29.4552   5
   5 -13  -1 7.52118 9.12696   5
  -5 -13   1 23.8226 18.0902   4
  -5 -13   1 27.2246 17.4832   6
   5 -13  -1 16.9962 19.3170   6
  -5 -13   1 -23.803 11.4694   7
  -5 -13   1 16.2615 9.74205   5
   5 -13  -1 9.51042 13.9249   7
  -5 -13   1 23.5945 19.6981   6
  -5  13   1 12.2766 10.1065   5
  -5  13   1 -2.9086 9.60355   7
   5  13  -1 22.3373 23.0160   1
  -5  13   1 1.31030 14.0852   4
   5  13  -1 8.11914 7.88474   5
   5  13  -1 -1.4722 12.8397   4
  -4 -13   1 277.933 54.2117   6
  -4 -13   1 391.964 49.3008   4
   4 -13  -1 454.020 64.7034   6
   4 -13  -1 343.293 45.5751   7
  -4 -13   1 476.387 60.8582   7
  -4 -13   1 379.928 52.5271   6
  -4 -13   1 408.944 38.1605   5
   4 -13  -1 379.316 51.5120   5
   4  13  -1 410.215 79.9806   1
  -4  13   1 359.519 37.2772   5
  -4  13   1 507.399 79.4202   4
   4  13  -1 382.991 36.3337   5
  -4  13   1 400.681 51.7580   7
   4  13  -1 459.364 64.4850   4
   3 -13  -1 23.1424 14.7982   7
   3 -13  -1 41.2682 20.9753   6
   3 -13  -1 26.1829 10.5649   5
  -3 -13   1 26.7170 19.1681   6
  -3 -13   1 46.0001 20.3383   7
   3 -13  -1 26.6014 15.6602   6
  -3 -13   1 31.4275 12.9623   5
  -3 -13   1 23.1529 15.0056   6
   3  13  -1 46.5801 14.1672   8
   3  13  -1 4.05217 18.5402   1
  -3  13   1 11.2230 13.5463   4
   3  13  -1 44.9805 18.9882   4
  -3  13   1 12.5913 10.3840   5
   3  13  -1 28.7098 11.5773   5
  -3  13   1 -3.5561 8.98631   7
  -2 -13   1 347.436 48.8336   7
   2 -13  -1 505.163 69.7671   6
   2 -13  -1 454.839 44.1029   7
  -2 -13   1 327.826 54.5897   6
  -2 -13   1 430.207 54.0448   6
   2 -13  -1 416.634 51.0559   6
  -2 -13   1 407.558 82.3459   1
   2 -13  -1 418.214 40.1591   5
  -2 -13   1 363.830 38.0225   5
   2  13  -1 504.952 41.5417   8
   2  13  -1 415.984 61.1247   7
   2  13  -1 421.761 49.6667   4
  -2  13   1 355.258 46.8619   4
  -2  13   1 430.936 53.6161   7
   2  13  -1 456.321 83.1462   1
  -2  13   1 395.483 52.2382   5
   2  13  -1 437.178 38.6980   5
  -1 -13   1 13.9878 8.99215   5
   1 -13  -1 8.42331 9.20287   5
  -1 -13   1 7.21976 19.7694   1
   1 -13  -1 19.8587 18.6117   6
   1 -13  -1 17.8529 13.8246   6
   1 -13  -1 6.20838 13.9704   7
  -1 -13   1 1.11428 8.47805   6
  -1 -13   1 36.3903 20.3040   6
  -1 -13   1 8.96710 15.2926   7
   1  13  -1 24.2488 17.3993   7
  -1  13   1 27.3120 14.8951   8
   1  13  -1 17.4525 10.4552   8
   1  13  -1 3.08640 12.9639   4
  -1  13   1 2.11003 13.1802   4
  -1  13   1 7.82553 28.0519   1
   1  13  -1 -17.048 17.5381   1
  -1  13   1 22.7556 12.5157   5
  -1  13   1 3.16493 11.5778   7
   1  13  -1 4.61926 8.53977   5
   0 -13   1 310.022 53.4509   6
   0 -13   1 259.016 38.8613   7
   0 -13  -1 264.183 38.7695   7
   0 -13   1 241.848 31.0727   5
   0 -13  -1 237.330 39.2178   6
   0 -13   1 316.804 45.0464   6
   0 -13  -1 361.654 55.1928   6
   0 -13  -1 225.255 30.0476   5
   0 -13   1 207.906 55.9928   1
   0  13   1 259.627 62.4900   1
   0  13  -1 281.151 33.2181   5
   0  13   1 246.171 31.6703   5
   0  13   1 280.832 37.8235   4
   0  13  -1 315.488 45.1963   7
   0  13  -1 243.184 62.9329   1
   0  13   1 234.996 41.9123   7
   0  13  -1 245.319 36.3655   4
   0  13   1 252.173 35.7515   8
  -1 -13  -1 42.9333 19.1989   7
  -1 -13  -1 46.1236 35.1457   1
   1 -13   1 14.9366 16.1676   7
  -1 -13  -1 51.6844 20.7241   6
   1 -13   1 51.0111 17.9980   6
  -1 -13  -1 51.0483 20.3830   6
   1 -13   1 35.1896 12.2779   5
   1 -13   1 28.4524 19.1039   6
  -1 -13  -1 43.3747 14.6403   5
   1  13   1 49.4573 16.5822   8
   1  13   1 11.4651 21.0703   1
  -1  13  -1 22.9151 17.1964   7
  -1  13  -1 21.5628 11.0739   5
   1  13   1 31.9831 11.9801   5
  -1  13  -1 87.9732 43.8010   1
  -1  13  -1 40.3653 15.7038   4
   1  13   1 23.4893 16.4234   4
   1  13   1 18.6012 16.2554   7
   2 -13   1 772.177 65.0036   7
  -2 -13  -1 798.439 121.820   1
  -2 -13  -1 651.532 58.0950   5
  -2 -13  -1 681.691 87.5025   6
  -2 -13  -1 767.061 70.5007   6
  -2 -13  -1 707.603 65.0711   7
   2 -13   1 648.588 63.7604   6
   2 -13   1 692.326 90.3785   6
  -2  13  -1 763.582 64.4010   4
   2  13   1 723.215 106.886   1
   2  13   1 721.496 58.2051   5
  -2  13  -1 701.343 66.4259   7
   2  13   1 688.460 63.9499   4
   2  13   1 860.306 62.3343   8
  -3 -13  -1 1.82907 13.0081   6
   3 -13   1 0.05013 13.5423   7
  -3 -13  -1 -0.3310 7.10375   5
  -3 -13  -1 12.4597 14.1855   7
  -3 -13  -1 15.9395 15.4216   4
   3 -13   1 4.92122 9.68782   5
   3 -13   1 -17.435 9.02715   6
   3 -13   1 3.95867 8.60630   6
  -3 -13  -1 10.8204 13.4232   6
  -3  13  -1 4.02209 12.9390   7
  -3  13  -1 23.7871 15.3352   4
   3  13   1 8.34412 13.1492   4
   3  13   1 -2.5536 21.1558   1
  -3  13  -1 0.30292 7.65292   5
   3  13   1 -3.2629 5.88099   5
  -4 -13  -1 233.190 31.0112   5
  -4 -13  -1 243.950 41.3000   7
  -4 -13  -1 180.765 47.7658   6
  -4 -13  -1 279.309 43.1475   6
  -4 -13  -1 288.330 39.8503   4
   4 -13   1 319.598 42.0439   7
   4 -13   1 273.595 51.6719   6
  -4  13  -1 210.216 43.4437   4
   4  13   1 192.720 42.8425   4
   4  13   1 201.088 54.0234   1
  -4  13  -1 283.839 44.0736   7
   4  13   1 287.593 34.6158   5
  -4  13  -1 269.383 50.5970   6
  -4  13  -1 263.556 33.0294   5
   5 -13   1 8.95361 18.1871   6
  -5 -13  -1 10.7883 8.95910   5
   5 -13   1 -9.0786 11.4158   7
   5 -13   1 -1.7625 8.07473   5
  -5 -13  -1 -1.3905 10.6803   6
  -5 -13  -1 23.2210 18.0455   6
  -5 -13  -1 33.0308 21.3138   7
  -5  13  -1 9.02104 15.5216   7
  -5  13  -1 -3.5390 12.5495   4
   5  13   1 31.9185 12.0653   5
   5  13   1 15.9730 16.5106   4
  -5  13  -1 20.6284 11.8855   5
   5  13   1 -10.009 23.4740   1
  -5  13  -1 11.4068 15.1236   6
  -6 -13  -1 223.071 36.2125   4
  -6 -13  -1 162.475 35.9089   7
   6 -13   1 214.317 45.8922   6
  -6 -13  -1 155.295 35.9266   6
   6 -13   1 107.501 28.0598   7
  -6 -13  -1 130.757 34.7609   6
   6 -13   1 188.024 27.3532   5
  -6 -13  -1 188.858 26.4857   5
   6  13   1 102.940 41.0548   1
  -6  13  -1 213.521 43.5338   6
   6  13   1 237.473 39.6557   4
   6  13   1 205.302 27.7692   5
  -6  13  -1 164.252 33.6916   5
  -6  13  -1 163.735 33.6591   7
   7 -13   1 26.6207 18.7561   6
  -7 -13  -1 10.2108 9.09400   5
  -7 -13  -1 26.6168 19.6885   6
  -7 -13  -1 14.1543 17.4319   4
  -7 -13  -1 15.7122 24.9709   7
   7 -13   1 13.1311 11.2346   5
  -7  13  -1 13.0443 10.3173   5
   7  13   1 13.8654 22.5755   1
   7  13   1 0.80158 7.46847   5
  -7  13  -1 21.8007 18.4042   6
  -7  13  -1 -7.1723 10.5580   7
  -8 -13  -1 97.3555 27.3625   4
   8 -13   1 201.554 48.4468   6
   8 -13   1 146.097 27.1909   5
  -8  13  -1 132.031 32.8028   7
   8  13   1 117.829 20.5558   5
  -8  13  -1 145.804 41.2751   6
   8  13   1 149.818 32.9550   6
   8  13   1 149.752 51.4614   1
  -8  13  -1 111.164 22.6540   5
   9 -13   1 23.1740 16.4438   5
  -9 -13  -1 40.8709 21.2448   4
   9 -13   1 4.88462 20.7005   6
  -9 -13  -1 -3.0105 13.0657   6
  -9 -13  -1 13.2105 18.2015   7
  -9  13  -1 -5.9601 14.2568   7
   9  13   1 24.1690 28.1709   1
  -9  13  -1 3.71749 11.5800   5
   9  13   1 16.5107 9.75371   5
 -10 -13  -1 55.5823 30.5248   7
 -10 -13  -1 112.534 31.5656   4
  10 -13   1 91.5379 50.6335   6
  10  13   1 88.4442 26.7259   6
  10  13   1 103.256 64.2097   1
 -11 -13  -1 -4.5142 19.7489   7
 -11 -13  -1 19.2479 20.8973   4
  11  13   1 -2.0012 12.2710   6
 -10 -14   1 -25.030 13.8082   7
 -10 -14   1 2.12425 22.7286   4
 -10 -14   1 -21.255 13.9779   6
 -10  14   1 -10.562 8.55977   5
  -9 -14   1 12.8920 18.4293   6
  -9 -14   1 -0.3984 20.2148   7
  -9 -14   1 36.1261 24.5399   4
   9  14  -1 12.2973 27.3452   1
  -9  14   1 6.07254 10.4988   5
  -8 -14   1 -6.4384 13.0477   6
  -8 -14   1 -3.2270 13.7990   7
  -8 -14   1 11.7386 18.4495   4
  -8 -14   1 -17.893 9.69232   6
   8 -14  -1 -6.2656 16.2218   6
   8  14  -1 -8.8572 6.38326   5
  -8  14   1 -5.7520 7.29529   5
   8  14  -1 -7.8485 15.7664   1
  -7 -14   1 17.9212 20.1810   7
  -7 -14   1 16.7388 22.1302   6
  -7 -14   1 -21.324 14.9399   4
   7 -14  -1 16.7597 18.1714   6
  -7 -14   1 9.83215 17.0438   6
  -7 -14   1 22.1096 10.5440   5
  -7  14   1 -5.4877 7.17348   5
   7  14  -1 12.8143 9.59814   5
   7  14  -1 16.1301 28.1029   1
  -7  14   1 0.48561 15.1724   7
  -6 -14   1 4.27556 8.47418   5
  -6 -14   1 11.0067 17.2772   6
   6 -14  -1 -15.088 12.3731   7
   6 -14  -1 -12.253 5.64571   5
  -6 -14   1 -4.7239 10.9749   6
  -6 -14   1 10.7740 17.3479   4
   6 -14  -1 -5.4419 13.3539   6
  -6 -14   1 39.3048 20.1865   7
  -6  14   1 -2.5932 11.1176   7
   6  14  -1 25.6449 27.0808   1
  -6  14   1 1.74736 8.54678   5
   6  14  -1 17.2514 10.8708   5
  -5 -14   1 -19.443 13.0500   4
  -5 -14   1 16.6156 24.4520   7
   5 -14  -1 18.9340 11.7789   5
   5 -14  -1 25.8652 19.5264   7
  -5 -14   1 1.37739 15.0189   6
   5 -14  -1 -6.3854 13.5387   6
   5 -14  -1 10.1871 12.6626   6
  -5 -14   1 36.5637 20.2372   6
  -5 -14   1 20.9252 10.5027   5
   5  14  -1 11.6021 16.5931   4
  -5  14   1 11.9064 14.7156   7
  -5  14   1 14.0912 10.2482   5
   5  14  -1 -7.1785 16.6994   1
  -5  14   1 -19.321 9.72243   4
  -4 -14   1 31.4534 20.4903   6
  -4 -14   1 4.90844 16.2969   7
   4 -14  -1 29.8899 15.4399   6
   4 -14  -1 27.7441 16.8291   7
  -4 -14   1 9.22616 10.1278   5
  -4 -14   1 2.35656 10.6476   6
  -4 -14   1 38.6536 21.7725   4
   4 -14  -1 43.5811 26.5129   6
   4 -14  -1 32.8990 12.6740   5
   4  14  -1 11.8775 11.3085   5
   4  14  -1 7.54630 9.59010   8
   4  14  -1 22.0845 16.6808   4
  -4  14   1 16.2461 10.5350   5
   4  14  -1 -23.357 14.2980   1
  -4  14   1 37.9954 16.8473   4
  -4  14   1 56.5269 21.4012   7
  -3 -14   1 35.2487 20.7212   6
  -3 -14   1 86.4772 28.1501   7
   3 -14  -1 54.6407 19.0360   6
   3 -14  -1 44.7808 19.7488   7
  -3 -14   1 69.3284 17.3006   5
   3 -14  -1 77.2092 31.3796   6
  -3 -14   1 96.3853 27.8950   6
   3 -14  -1 64.0114 17.1612   5
  -3 -14   1 113.220 78.5496   1
   3  14  -1 54.3495 15.4056   8
   3  14  -1 71.3950 22.6847   4
  -3  14   1 37.6938 13.4077   5
   3  14  -1 61.1292 37.6219   1
  -3  14   1 92.4778 24.3892   7
   3  14  -1 83.5683 19.5141   5
  -3  14   1 77.9236 22.5713   4
  -2 -14   1 29.2934 20.2982   6
   2 -14  -1 40.7391 17.4994   6
   2 -14  -1 0.22222 13.7872   6
   2 -14  -1 5.12011 8.70371   5
  -2 -14   1 37.9999 20.6503   7
   2 -14  -1 28.1869 17.8407   7
  -2 -14   1 8.07891 10.6330   5
  -2 -14   1 15.7130 15.1820   6
   2  14  -1 14.1315 16.3989   4
  -2  14   1 0.00670 13.2593   7
  -2  14   1 -2.3356 13.8183   4
   2  14  -1 36.8928 15.0003   8
   2  14  -1 -5.9600 17.9011   1
   2  14  -1 -0.0330 15.3604   7
   2  14  -1 14.0242 10.3368   5
  -1 -14   1 61.2832 46.5636   6
   1 -14  -1 33.4078 14.0554   5
  -1 -14   1 29.6132 20.0035   7
   1 -14  -1 3.56823 13.9849   7
   1 -14  -1 -4.0631 11.5941   6
   1 -14  -1 43.9064 25.0300   6
  -1 -14   1 18.1534 15.7067   6
   1  14  -1 -1.9933 11.7694   8
   1  14  -1 45.7914 23.5964   7
  -1  14   1 12.5559 12.9301   4
   1  14  -1 30.4799 12.4390   5
  -1  14   1 24.3259 11.7997   5
   1  14  -1 13.3468 14.8955   4
  -1  14   1 -12.945 10.6502   7
  -1  14   1 55.8315 20.3105   8
   0 -14  -1 -21.458 10.7248   7
   0 -14   1 16.9244 14.7190   7
   0 -14  -1 -6.4032 5.83206   5
   0 -14  -1 27.2570 20.8838   6
   0 -14   1 -15.457 7.39401   6
   0 -14   1 27.5377 11.4463   5
   0 -14   1 0.73559 13.3164   6
   0  14   1 -3.9569 9.31415   8
   0  14  -1 13.6710 16.3633   7
   0  14   1 30.2798 17.5095   7
   0  14   1 16.6615 10.3977   5
   0  14  -1 0.71332 13.1171   4
   0  14   1 -2.2867 13.0606   4
   0  14  -1 10.8015 9.43692   5
   1 -14   1 15.6943 9.60504   5
  -1 -14  -1 8.80783 18.9826   6
  -1 -14  -1 -8.8343 12.5190   7
   1 -14   1 7.04166 15.9372   6
  -1 -14  -1 9.57117 15.9177   6
   1 -14   1 7.86261 13.0950   7
  -1  14  -1 13.7679 10.8274   5
   1  14   1 11.5755 14.6034   4
   1  14   1 11.8355 17.2455   7
   1  14   1 -20.356 9.69032   8
   1  14   1 6.14031 8.12673   5
  -1  14  -1 7.56880 16.4208   7
  -1  14  -1 -12.655 11.8406   4
  -2 -14  -1 86.4031 29.5583   6
  -2 -14  -1 47.8734 23.4083   5
   2 -14   1 60.4021 24.0526   7
  -2 -14  -1 87.7790 27.9012   6
  -2 -14  -1 57.1832 23.1467   7
   2 -14   1 41.8536 22.6717   6
   2 -14   1 37.9344 16.4443   6
   2 -14   1 58.9461 16.0437   5
   2  14   1 89.1060 20.2252   8
  -2  14  -1 57.5366 23.9853   5
   2  14   1 38.2215 12.1666   5
  -2  14  -1 61.6420 23.7940   7
   2  14   1 52.4797 20.0494   4
  -2  14  -1 48.1882 19.9211   4
   3 -14   1 32.4298 22.2316   6
  -3 -14  -1 25.7302 11.8405   5
  -3 -14  -1 48.8997 22.7160   7
  -3 -14  -1 11.5923 18.1581   6
   3 -14   1 55.3375 20.8153   7
  -3 -14  -1 13.0121 19.0719   6
   3 -14   1 31.9608 16.0447   6
   3 -14   1 24.0152 13.5871   5
  -3  14  -1 13.8480 14.8319   4
  -3  14  -1 17.0689 10.0396   5
  -3  14  -1 44.1784 21.5265   7
   3  14   1 30.1206 16.2312   4
   3  14   1 7.58619 8.75203   5
   4 -14   1 -12.081 5.16272   5
  -4 -14  -1 -6.9247 6.59172   5
  -4 -14  -1 2.75315 12.9986   7
   4 -14   1 -17.074 10.7358   6
  -4 -14  -1 25.0006 17.7928   4
  -4 -14  -1 10.7226 18.1485   6
   4 -14   1 -9.9329 7.18103   6
   4 -14   1 -7.0934 15.4348   7
   4  14   1 2.82876 13.7330   4
  -4  14  -1 -2.1214 11.1822   7
   4  14   1 -13.054 5.01164   5
  -4  14  -1 -6.7617 12.7406   4
  -4  14  -1 6.87418 10.2492   5
  -5 -14  -1 30.7719 12.8740   5
   5 -14   1 84.0210 32.9689   6
  -5 -14  -1 66.3837 25.1772   6
   5 -14   1 76.0891 19.7111   5
   5 -14   1 62.5240 23.6655   7
  -5 -14  -1 44.1637 21.1376   7
  -5 -14  -1 109.011 28.6401   4
  -5 -14  -1 60.5759 27.3083   6
  -5  14  -1 78.2457 17.2666   5
   5  14   1 112.559 29.0784   4
   5  14   1 49.4344 17.1584   5
  -5  14  -1 51.5998 23.4825   6
  -5  14  -1 32.8893 19.5318   7
  -5  14  -1 72.8153 21.7442   4
  -6 -14  -1 4.66548 15.5862   4
  -6 -14  -1 15.1716 21.1558   7
   6 -14   1 31.9922 28.5044   7
   6 -14   1 10.5238 18.8694   6
  -6 -14  -1 -2.8443 15.9300   6
  -6 -14  -1 4.90497 15.2710   6
  -6 -14  -1 8.19258 9.05573   5
  -6  14  -1 5.18115 8.95257   5
  -6  14  -1 -14.209 12.6872   7
  -6  14  -1 1.11563 14.3752   6
  -7 -14  -1 54.3534 14.5857   5
  -7 -14  -1 70.8664 29.4426   6
  -7 -14  -1 53.3131 21.9955   4
  -7 -14  -1 91.1284 43.3172   7
   7 -14   1 18.1157 19.8277   6
  -7 -14  -1 7.26817 16.1178   6
  -7  14  -1 41.2370 15.3295   5
   7  14   1 48.2086 21.7392   5
  -7  14  -1 13.1186 16.8825   6
  -7  14  -1 58.3819 25.3141   7
  -8 -14  -1 -10.096 15.6249   6
  -8 -14  -1 44.0833 26.1251   6
   8 -14   1 73.7187 39.1000   6
  -8 -14  -1 -0.4868 18.0800   4
  -8 -14  -1 39.4760 25.1156   7
  -8  14  -1 33.6350 20.0577   7
  -8  14  -1 2.88900 9.59317   5
  -9 -14  -1 59.1985 27.0719   4
  -9 -14  -1 117.038 37.7007   7
   9 -14   1 97.4107 32.7439   6
  -9  14  -1 27.1355 14.6845   5
 -10 -14  -1 29.9687 22.9826   4
 -10 -14  -1 30.4629 26.5418   7
  10  14   1 -1.0582 11.6016   6
  -9 -15   1 54.0635 31.9765   6
  -9 -15   1 67.8996 33.5542   7
  -9 -15   1 94.1358 31.0941   4
  -9  15   1 85.0824 21.6442   5
  -8 -15   1 31.0611 22.3942   6
  -8 -15   1 29.4602 22.6141   4
  -8 -15   1 119.605 35.1604   7
   8 -15  -1 58.4187 30.4685   6
  -8  15   1 10.9837 12.3868   5
   8  15  -1 35.2657 14.5335   5
   7 -15  -1 78.4391 36.9259   6
  -7 -15   1 43.9076 23.9787   6
  -7 -15   1 87.5316 30.3744   4
  -7 -15   1 85.9063 35.3216   7
  -7 -15   1 46.6691 28.0445   6
  -7  15   1 40.3280 15.8029   5
  -6 -15   1 92.2442 19.6608   5
  -6 -15   1 70.6985 27.1107   6
  -6 -15   1 51.1389 23.0097   6
   6 -15  -1 87.0317 32.7762   7
  -6 -15   1 85.6864 25.8357   4
  -6 -15   1 72.3023 30.5157   7
   6  15  -1 72.4594 25.1690   5
  -6  15   1 71.3717 18.2465   5
  -5 -15   1 80.9475 28.6895   6
   5 -15  -1 65.0180 23.5377   7
  -5 -15   1 91.5451 32.9181   6
  -5 -15   1 63.9196 28.4611   7
  -5 -15   1 68.0510 24.9381   4
  -5 -15   1 62.3465 17.0000   5
   5 -15  -1 122.433 67.5897   6
  -5  15   1 84.4764 18.7892   5
   5  15  -1 106.671 22.4655   5
   5  15  -1 132.361 33.5595   8
  -5  15   1 12.1160 16.9191   7
  -4 -15   1 78.9201 26.5541   7
  -4 -15   1 125.655 37.2319   6
  -4 -15   1 120.765 22.6991   5
  -4 -15   1 138.332 33.2147   6
   4 -15  -1 185.114 75.6726   6
   4 -15  -1 78.8704 23.4709   7
   4  15  -1 102.766 22.1501   5
   4  15  -1 133.305 23.1786   8
  -4  15   1 135.073 32.4955   7
  -4  15   1 104.403 22.7589   5
  -3 -15   1 83.1174 29.0436   6
  -3 -15   1 31.8368 13.6375   5
   3 -15  -1 44.5944 19.1764   7
  -3 -15   1 34.9862 25.9824   7
  -3 -15   1 90.6323 27.3241   6
   3  15  -1 24.1047 21.2536   4
  -3  15   1 48.1223 22.1863   7
  -3  15   1 58.0954 17.9093   5
   3  15  -1 20.4611 10.9867   5
   3  15  -1 47.6482 16.0594   8
  -2 -15   1 58.6863 16.7614   5
  -2 -15   1 50.1942 24.6347   6
   2 -15  -1 76.2136 32.6461   6
   2 -15  -1 99.3307 22.9571   5
   2 -15  -1 74.5878 24.4922   7
   2 -15  -1 65.7801 22.2431   6
  -2 -15   1 75.1315 27.9746   7
  -2 -15   1 63.5586 24.2485   6
  -2  15   1 70.8994 18.3438   5
   2  15  -1 63.4989 22.6014   4
   2  15  -1 78.6048 28.3209   7
   2  15  -1 67.5801 19.3182   8
  -2  15   1 71.6631 24.1979   7
   2  15  -1 47.3054 15.2504   5
  -2  15   1 97.6359 24.7613   4
  -1 -15   1 98.5207 28.0419   6
  -1 -15   1 74.3205 32.5678   6
  -1 -15   1 92.2967 21.9287   5
   1 -15  -1 87.6987 24.2218   7
   1 -15  -1 199.104 38.6314   6
  -1 -15   1 123.081 31.8093   7
   1 -15  -1 103.624 21.8190   5
   1 -15  -1 127.799 38.8716   6
   1  15  -1 81.3276 18.3248   5
  -1  15   1 101.515 29.2794   7
   1  15  -1 145.532 37.0615   7
  -1  15   1 90.7978 25.2032   4
  -1  15   1 107.066 20.5278   5
   1  15  -1 153.028 31.4968   4
   0 -15   1 114.287 23.3530   5
   0 -15   1 101.442 37.2444   6
   0 -15  -1 81.5549 28.2527   7
   0 -15  -1 79.4464 31.3442   6
   0 -15   1 106.875 27.6855   7
   0 -15   1 68.2109 22.9240   6
   0 -15  -1 101.885 23.1439   5
   0 -15  -1 107.617 28.1870   6
   0  15   1 134.810 29.3886   4
   0  15   1 159.826 27.8970   8
   0  15  -1 90.9151 27.0230   4
   0  15   1 94.6063 19.3323   5
   0  15  -1 85.8110 29.4999   7
   0  15   1 116.923 34.0578   7
   0  15  -1 81.7876 20.9233   5
  -1 -15  -1 140.332 43.6461   6
   1 -15   1 155.904 40.0504   6
  -1 -15  -1 173.865 36.0107   7
  -1 -15  -1 227.731 43.9548   6
   1 -15   1 167.755 26.7708   5
  -1 -15  -1 218.726 32.7143   5
   1 -15   1 130.653 33.0159   7
   1 -15   1 194.335 37.8771   6
   1  15   1 158.669 33.1525   4
   1  15   1 166.635 30.3314   8
  -1  15  -1 221.090 31.0460   5
   1  15   1 220.797 44.7106   7
  -1  15  -1 175.398 35.7644   4
   1  15   1 168.252 26.9978   5
  -1  15  -1 133.558 36.2490   7
   2 -15   1 118.503 30.3470   7
  -2 -15  -1 143.057 25.9753   5
   2 -15   1 110.726 25.5071   5
  -2 -15  -1 184.636 42.9503   6
  -2 -15  -1 222.400 42.1133   7
  -2 -15  -1 133.184 33.0450   6
   2 -15   1 123.075 37.8792   6
   2 -15   1 93.0498 29.5180   6
  -2  15  -1 141.629 30.5191   4
  -2  15  -1 88.2301 18.7646   5
   2  15   1 78.2931 26.5175   4
   2  15   1 126.021 21.8755   5
  -2  15  -1 115.425 32.9380   7
   2  15   1 134.351 25.7902   8
   3 -15   1 103.670 27.7259   7
  -3 -15  -1 45.5306 22.1568   7
   3 -15   1 51.8558 26.2803   6
  -3 -15  -1 76.8065 19.3127   5
  -3 -15  -1 100.401 27.9600   6
  -3 -15  -1 31.6198 22.4945   6
  -3  15  -1 47.4766 22.2686   7
  -3  15  -1 74.8098 32.8363   4
   3  15   1 43.5196 14.3851   5
   3  15   1 79.2889 19.1709   8
  -3  15  -1 62.9287 15.9556   5
  -4 -15  -1 103.889 20.5626   5
   4 -15   1 24.4986 21.6248   7
   4 -15   1 81.9050 31.3406   6
  -4 -15  -1 106.180 30.5302   6
  -4 -15  -1 178.326 47.9717   6
  -4 -15  -1 45.1676 22.3328   7
   4  15   1 96.1233 20.6705   5
  -4  15  -1 97.0840 19.8372   5
  -4  15  -1 139.852 32.9185   7
   5 -15   1 18.9119 20.7735   7
  -5 -15  -1 39.6423 22.6395   6
  -5 -15  -1 53.2598 25.1776   7
  -5 -15  -1 38.5906 25.0943   6
  -5 -15  -1 25.3031 13.9275   5
  -5 -15  -1 53.5354 24.0289   4
   5 -15   1 43.6682 26.6303   6
  -5  15  -1 23.9168 13.5589   5
  -5  15  -1 34.7386 23.2517   7
   5  15   1 46.0543 13.9317   5
  -6 -15  -1 77.1623 19.3081   5
  -6 -15  -1 152.061 67.7385   7
  -6 -15  -1 47.9348 26.4824   6
   6 -15   1 60.6042 33.9997   7
  -6 -15  -1 75.1111 29.8429   6
  -6 -15  -1 126.061 34.6536   4
   6 -15   1 94.4046 37.2377   6
  -6  15  -1 96.8024 30.4301   7
  -6  15  -1 69.8777 29.9151   6
   6  15   1 90.8863 21.1554   5
  -6  15  -1 80.6166 21.1183   5
  -7 -15  -1 20.0161 21.3106   6
  -7 -15  -1 39.4594 24.2514   4
  -7 -15  -1 55.1417 25.8463   7
   7  15   1 44.8217 17.8080   5
  -7  15  -1 55.2612 18.6948   5
  -7  15  -1 25.4529 21.8553   7
  -8 -15  -1 58.3015 27.0361   4
  -8 -15  -1 31.7727 26.3981   7
  -8 -15  -1 53.9512 28.3398   6
   8 -15   1 28.8596 25.1424   6
  -8  15  -1 40.5401 17.0505   5
   8  15   1 55.9967 24.5437   5
  -9 -15  -1 88.7887 32.2326   4
  -9 -15  -1 17.7316 22.2265   7
  -9 -15  -1 59.2951 30.0691   6
  -9  15  -1 47.2017 16.7027   5
  -8 -16   1 20.4096 25.1613   4
  -8 -16   1 18.9536 27.4933   7
  -8 -16   1 -12.607 12.0152   6
  -8  16   1 12.0753 12.2689   5
  -7 -16   1 14.9817 19.1399   6
  -7 -16   1 -11.798 18.6610   7
  -7 -16   1 21.0225 23.8955   4
   7 -16  -1 -8.2274 18.0048   6
   7  16  -1 -0.2744 7.91436   5
  -7  16   1 12.5332 10.8479   5
   6 -16  -1 3.25593 16.2709   7
   6 -16  -1 27.4324 27.3632   6
  -6 -16   1 3.39549 18.6118   7
  -6 -16   1 23.0233 23.2746   4
  -6 -16   1 27.1892 20.9124   6
   6  16  -1 15.8131 9.99919   5
  -6  16   1 7.03621 10.1688   5
  -5 -16   1 -0.8234 13.5463   6
   5 -16  -1 24.7395 32.4685   6
  -5 -16   1 2.92414 16.4918   7
   5 -16  -1 -4.7619 15.0793   7
  -5  16   1 -7.0470 6.90009   5
   5  16  -1 -8.6126 6.04001   5
  -4 -16   1 15.7747 23.0704   6
   4 -16  -1 -4.3392 17.2903   7
  -4 -16   1 1.09703 16.4071   7
   4 -16  -1 -14.015 33.2610   6
  -4  16   1 38.9546 13.2089   5
   4  16  -1 15.8653 11.2934   5
   3 -16  -1 7.32647 18.1582   6
  -3 -16   1 1.75100 17.8393   7
  -3 -16   1 25.8812 22.2359   6
   3 -16  -1 8.62609 14.6346   7
  -3  16   1 18.3366 11.6876   5
   3  16  -1 13.8870 9.99412   5
   3  16  -1 4.55302 10.3710   8
   2 -16  -1 50.3951 28.6559   6
  -2 -16   1 13.8877 18.0602   6
  -2 -16   1 23.9115 20.3304   7
   2 -16  -1 20.9443 20.6226   7
   2  16  -1 31.5685 12.6993   5
  -2  16   1 29.1263 13.3784   5
   1 -16  -1 -9.9554 16.7970   7
   1 -16  -1 -0.4771 14.0566   6
  -1 -16   1 29.5756 22.4924   6
  -1 -16   1 -7.2666 13.6563   7
  -1  16   1 7.68866 8.25197   5
   1  16  -1 -3.4605 12.9872   7
   1  16  -1 -1.1301 9.15419   5
   0 -16   1 33.9600 26.6764   6
   0 -16   1 8.32344 18.7848   7
   0 -16  -1 1.90501 17.3716   6
   0 -16  -1 29.0084 20.1641   7
   0  16   1 23.6442 16.9962   8
   0  16   1 7.79632 9.94703   5
   0  16  -1 3.18406 9.62770   5
   0  16  -1 33.1855 21.6197   7
   0  16   1 -1.7630 23.8988   7
  -1 -16  -1 34.9583 22.9991   6
   1 -16   1 -22.516 10.1970   6
  -1 -16  -1 15.5693 18.1290   7
   1 -16   1 -7.6334 20.2447   7
   1  16   1 -11.217 11.1358   8
  -1  16  -1 4.80731 13.9906   7
  -1  16  -1 9.38139 8.91603   5
   1  16   1 4.70149 8.94162   5
  -2 -16  -1 -4.3607 12.9496   7
   2 -16   1 -1.2391 16.9068   7
  -2 -16  -1 -1.2184 15.5206   6
   2 -16   1 50.7118 27.1819   6
  -2  16  -1 -1.1594 7.37153   5
   2  16   1 12.9852 14.1099   8
   2  16   1 20.0081 11.0296   5
  -2  16  -1 9.22164 16.0903   7
  -3 -16  -1 -12.501 26.8317   7
  -3 -16  -1 9.09193 20.2217   6
   3 -16   1 35.2583 20.8718   7
   3 -16   1 10.9655 19.0663   6
   3  16   1 0.30765 10.4259   8
  -3  16  -1 -4.3237 6.58281   5
   3  16   1 8.24042 8.48032   5
   4 -16   1 33.2061 24.4545   7
  -4 -16  -1 31.7395 20.9068   7
   4 -16   1 31.0490 23.4055   6
  -4 -16  -1 41.4381 28.7455   6
  -4  16  -1 34.5964 14.2548   5
  -4  16  -1 60.5191 31.6492   7
   4  16   1 46.0728 15.7999   8
   4  16   1 21.5713 11.5423   5
  -5 -16  -1 19.2966 23.8631   7
   5 -16   1 -10.300 14.5516   7
  -5 -16  -1 9.43196 20.0168   6
   5 -16   1 20.9629 23.0911   6
   5  16   1 -4.3076 7.58879   5
  -5  16  -1 9.63199 10.5841   5
   6 -16   1 14.1922 22.4045   6
  -6 -16  -1 21.8419 20.9239   6
   6 -16   1 57.8411 26.2161   7
  -6 -16  -1 59.8080 29.5279   7
  -6 -16  -1 20.5821 23.5241   4
  -6  16  -1 24.4498 13.6348   5
   6  16   1 41.5049 15.6174   5
  -7 -16  -1 -15.904 10.9495   6
  -7 -16  -1 31.8594 24.8646   4
  -7 -16  -1 -4.0562 16.3126   7
   7 -16   1 -8.1282 18.4642   6
  -7  16  -1 -6.3265 8.21130   5
   7  16   1 -4.7935 6.73238   5
   6 -17  -1 -17.405 14.4074   6
  -6 -17   1 1.51402 16.8855   6
  -6 -17   1 -4.4780 20.1523   7
  -6  17   1 5.14257 9.56539   5
   6  17  -1 1.25059 8.90410   5
  -5 -17   1 99.7264 37.1182   6
  -5 -17   1 146.066 39.9682   7
   5 -17  -1 77.9927 38.2596   6
  -5  17   1 159.109 32.1277   5
   5  17  -1 104.241 21.8243   5
   4 -17  -1 -11.048 14.8696   7
  -4 -17   1 7.01209 17.9854   7
   4 -17  -1 4.64452 19.8168   6
  -4 -17   1 27.6717 23.6906   6
   4  17  -1 -0.3202 9.12878   5
  -4  17   1 3.33172 8.78326   5
   3 -17  -1 26.6269 18.0067   7
   3 -17  -1 83.6081 34.4427   6
  -3 -17   1 59.0160 28.8152   6
  -3 -17   1 99.7928 30.2527   7
  -3  17   1 56.9646 19.7840   5
   3  17  -1 48.1910 15.7701   5
  -2 -17   1 -21.283 9.96785   6
   2 -17  -1 -24.414 11.6262   6
  -2 -17   1 27.7690 20.9575   7
   2 -17  -1 -0.4307 16.9837   7
   2  17  -1 -4.4573 6.66274   5
  -2  17   1 -12.094 6.73768   5
   1 -17  -1 72.8789 34.3635   6
  -1 -17   1 37.5416 23.8534   6
   1 -17  -1 72.4264 33.7827   7
  -1 -17   1 46.2431 24.2465   7
   1  17  -1 73.2592 18.5597   5
  -1  17   1 100.825 23.4771   5
   0 -17   1 22.1519 23.1958   6
   0 -17  -1 25.6472 25.9315   6
   0 -17   1 9.49343 19.3566   7
   0 -17  -1 2.30941 17.4537   7
   0  17  -1 2.04437 8.55703   5
   0  17   1 0.95986 7.55643   5
   1 -17   1 184.002 44.3064   6
   1 -17   1 136.043 45.0874   7
  -1 -17  -1 124.797 40.7401   6
  -1 -17  -1 126.512 33.6636   7
  -1  17  -1 138.002 26.6429   5
   1  17   1 148.306 29.8205   8
  -2 -17  -1 -4.6015 13.8500   6
   2 -17   1 -15.599 16.2737   7
  -2 -17  -1 21.4901 20.7407   7
   2 -17   1 2.16513 19.2323   6
   2  17   1 6.68067 14.2194   8
  -2  17  -1 -1.4182 10.6315   5
   2  17   1 9.33890 10.1493   5
  -3 -17  -1 70.5382 31.9794   6
   3 -17   1 75.9978 34.5315   6
   3 -17   1 154.043 35.6827   7
  -3  17  -1 97.9398 21.2382   5
   3  17   1 105.638 22.3020   5
  -4 -17  -1 -18.713 13.6197   6
   4 -17   1 -1.0516 17.5102   6
  -4 -17  -1 -4.9396 15.3763   7
   4 -17   1 7.13242 18.7321   7
   4  17   1 0.27943 8.73733   5
  -4  17  -1 -3.0079 6.39713   5
   5 -17   1 124.484 35.3162   7
  -5 -17  -1 121.308 43.7101   6
  -5 -17  -1 72.0052 30.6857   7
   5 -17   1 57.5937 33.3791   6
  -5  17  -1 64.3297 19.2571   5
   5  17   1 90.8563 21.2083   5
   3 -18  -1 -17.329 13.5084   6
  -3 -18   1 -0.2932 16.9055   6
  -3 -18   1 -1.8475 17.9657   7
   3  18  -1 6.18608 10.4820   5
  -3  18   1 -0.2222 7.52490   5
  -2 -18   1 8.56962 21.4580   6
  -2 -18   1 -2.5161 18.6140   7
   2 -18  -1 12.7619 26.8720   6
   2  18  -1 13.4954 11.6627   5
  -2  18   1 9.52291 12.4924   5
  -1 -18   1 -19.809 14.4971   6
  -1 -18   1 -7.1610 17.5004   7
   1 -18  -1 -2.3482 18.5401   6
   1  18  -1 -0.6764 11.2140   5
  -1  18   1 -3.1740 8.23239   5
   0 -18   1 -17.879 16.9843   7
   0 -18  -1 37.5279 28.4438   6
   0 -18   1 -10.579 14.5186   6
   0  18  -1 -1.5180 9.78865   5
   0  18   1 -10.311 9.18244   5
   1 -18   1 -4.4091 19.1005   7
  -1 -18  -1 -7.3031 18.4470   6
   1 -18   1 -21.689 12.9481   6
   1  18   1 3.12508 10.5952   5
  -1  18  -1 -4.5441 8.44535   5
   2 -18   1 -20.380 15.0455   7
   2 -18   1 -18.527 14.1249   6
  -2 -18  -1 17.6450 21.6123   6
   2  18   1 5.64026 9.79769   5
  -2  18  -1 -0.0927 9.56251   5
 -16   0   2 107.071 30.5858   4
 -15   0   2 -2.0229 16.6506   4
 -14   0   2 181.580 36.5879   4
  13   0  -2 2.79324 12.7901   6
 -13   0   2 0.48619 12.0362   6
 -13   0   2 -24.082 18.9901   4
 -12   0   2 220.618 39.7068   6
  12   0  -2 195.309 35.8077   6
 -12   0   2 198.157 43.4236   4
 -11   0   2 -4.2667 7.72371   6
 -11   0   2 4.71880 16.9008   1
  11   0  -2 -11.308 8.37673   6
 -11   0   2 -3.1863 9.92385   4
  10   0  -2 506.893 70.7925   1
 -10   0   2 534.986 51.4523   4
 -10   0   2 575.936 54.2195   6
  10   0  -2 601.001 53.5641   6
 -10   0   2 622.140 81.1792   1
   9   0  -2 -6.5839 9.83644   1
  -9   0   2 -9.4827 5.95574   1
  -9   0   2 -9.9482 8.58891   4
  -9   0   2 15.9807 11.0489   6
   9   0  -2 0.69287 7.47042   6
  -8   0   2 1488.22 110.365   6
   8   0  -2 1429.17 118.320   1
   8   0  -2 1521.16 109.398   6
  -8   0   2 1600.40 109.182   4
  -8   0   2 1560.57 121.623   1
  -7   0   2 8.05127 8.44501   6
  -7   0   2 0.18172 9.14568   1
   7   0  -2 -4.1692 9.22504   1
   7   0  -2 -0.5289 8.33130   6
  -7   0   2 -6.7733 7.42374   4
   6   0  -2 1687.75 124.754   1
  -6   0   2 1689.33 117.166   4
   6   0  -2 1648.42 117.295   6
  -6   0   2 1793.08 126.577   1
  -6   0   2 1771.93 118.486   6
  -5   0   2 -4.4719 6.03849   4
  -5   0   2 -8.9471 4.61093   6
   5   0  -2 -1.2575 7.35729   1
  -5   0   2 -1.8709 6.19899   1
   5   0  -2 -3.1545 5.21347   6
   4   0  -2 2432.27 166.605   1
  -4   0   2 2484.33 162.580   4
  -4   0   2 2558.34 167.454   1
   4   0  -2 2519.69 162.454   6
  -4   0   2 2474.71 162.634   6
  -3   0   2 1.15815 5.27205   4
   3   0  -2 3.00768 5.20463   1
   3   0  -2 0.50368 4.46508   6
  -3   0   2 2.88341 5.13494   1
  -3   0   2 1.82914 3.94473   6
  -2   0   2 2249.31 137.564   3
  -2   0   2 2108.17 137.911   4
   2   0  -2 2096.90 138.138   1
  -1   0   2 3.65126 2.76797   7
  -1   0   2 -0.2169 1.44270   3
   1   0  -2 1.94000 1.97536   3
   0   0   2 6030.63 396.011   2
   1   0   2 0.17814 2.49206   4
  -1   0  -2 -3.9210 3.85097   1
  -1   0  -2 -1.7181 3.13316   6
  -1   0  -2 -2.3384 2.35438   4
   1   0   2 -3.6291 3.25670   1
   1   0   2 -5.6985 3.14956   6
   2   0   2 948.884 61.3777   4
   2   0   2 850.765 68.0306   1
   2   0   2 924.682 64.7741   6
  -2   0  -2 924.091 61.3657   4
  -2   0  -2 869.995 68.3301   1
  -2   0  -2 957.332 64.8374   6
  -3   0  -2 3.09139 5.75191   4
   3   0   2 -4.1863 6.19925   1
   3   0   2 -5.5328 4.68808   4
  -3   0  -2 -0.3704 5.99470   6
   3   0   2 -5.8947 6.34488   6
  -3   0  -2 4.82173 8.55679   1
  -4   0  -2 68.1318 20.1307   1
  -4   0  -2 60.9085 13.6387   6
   4   0   2 51.3463 17.5865   1
  -4   0  -2 56.0685 11.2898   4
   4   0   2 48.5468 10.5342   4
   4   0   2 34.3476 10.9467   6
   5   0   2 8.21751 10.2883   1
  -5   0  -2 1.52219 7.32999   4
   5   0   2 0.66173 7.78957   6
  -5   0  -2 -2.8101 6.57494   6
  -5   0  -2 5.37203 11.3832   1
  -6   0  -2 660.627 50.6556   4
   6   0   2 618.946 53.5264   6
  -6   0  -2 659.444 63.0483   1
  -6   0  -2 520.480 51.6768   6
   6   0   2 612.091 72.5702   1
  -7   0  -2 16.3194 10.5815   4
   7   0   2 -10.491 9.78859   1
  -7   0  -2 6.37515 15.2711   1
  -7   0  -2 -3.4765 6.96002   6
   7   0   2 23.2454 12.0709   6
  -8   0  -2 1191.02 110.897   1
  -8   0  -2 1211.66 99.8137   6
   8   0   2 1437.02 115.157   1
   8   0   2 1388.50 101.389   6
  -8   0  -2 1259.93 94.2361   4
  -9   0  -2 0.26149 10.2372   4
  -9   0  -2 13.9455 17.8477   1
   9   0   2 6.66304 13.1609   1
   9   0   2 15.0003 12.2046   6
  -9   0  -2 12.7569 12.7044   6
  10   0   2 405.997 66.6241   1
 -10   0  -2 372.777 43.8975   4
 -10   0  -2 316.213 60.5907   1
  10   0   2 354.361 47.5505   6
 -10   0  -2 322.394 50.1540   6
 -11   0  -2 -1.4400 11.2108   6
  11   0   2 -15.001 9.52903   6
 -11   0  -2 4.94540 13.9781   4
 -12   0  -2 115.545 34.1311   6
  12   0   2 190.772 37.3292   6
 -12   0  -2 139.694 28.9096   4
 -13   0  -2 4.65156 15.2032   4
 -13   0  -2 16.4103 19.2506   6
  13   0   2 1.44889 16.5077   6
  14   0   2 156.680 40.7767   6
 -14   0  -2 105.331 29.3652   4
 -15   0  -2 7.52327 20.7923   4
 -16   0  -2 86.4365 29.5456   4
 -16  -1   2 11.9121 19.7318   4
 -16   1   2 -0.8404 18.1414   4
 -15  -1   2 51.1345 25.6644   4
 -15   1   2 44.9532 23.0980   4
 -14  -1   2 -18.332 13.8425   4
 -14   1   2 -5.9873 14.0230   4
  13  -1  -2 106.664 26.6882   6
 -13  -1   2 58.1793 27.7436   4
 -13  -1   2 136.119 33.6577   6
 -13   1   2 99.0208 31.1929   4
 -13   1   2 109.626 37.8827   6
  13   1  -2 76.1585 24.1192   6
  12  -1  -2 -5.3502 9.60773   6
 -12  -1   2 -17.523 10.4881   4
 -12  -1   2 29.8817 16.9703   6
  12   1  -2 -0.9711 11.7461   6
 -12   1   2 6.12852 12.0170   6
 -12   1   2 -12.414 21.6031   4
  11  -1  -2 100.333 24.2045   6
 -11  -1   2 96.1237 34.6125   1
 -11  -1   2 129.238 27.5077   6
 -11  -1   2 61.7051 21.2889   4
 -11   1   2 93.7918 33.5020   1
 -11   1   2 96.4370 24.4406   4
  11   1  -2 90.2336 22.2804   6
 -11   1   2 75.4414 20.8384   6
 -10  -1   2 152.415 27.2915   4
  10  -1  -2 111.995 25.0092   6
 -10  -1   2 174.558 42.7307   1
  10  -1  -2 174.223 39.5410   1
 -10  -1   2 194.840 30.6123   6
  10   1  -2 117.085 23.5536   6
  10   1  -2 152.790 36.3090   1
 -10   1   2 133.932 27.3777   6
 -10   1   2 149.147 26.1880   4
 -10   1   2 144.838 38.1298   1
  -9  -1   2 363.186 57.3916   1
   9  -1  -2 404.308 39.2409   6
   9  -1  -2 369.180 55.0020   1
  -9  -1   2 371.065 37.7044   4
  -9  -1   2 306.426 41.8051   6
  -9   1   2 376.092 55.9147   1
  -9   1   2 413.116 40.0877   6
  -9   1   2 362.106 37.5581   4
   9   1  -2 320.152 51.0748   1
   9   1  -2 383.996 38.3801   6
   8  -1  -2 334.543 48.6614   1
   8  -1  -2 332.401 38.9315   6
  -8  -1   2 333.163 33.6341   4
  -8  -1   2 304.506 39.0728   6
  -8  -1   2 365.875 54.9247   1
   8   1  -2 323.472 49.4654   1
  -8   1   2 361.232 52.7723   1
  -8   1   2 260.415 34.4292   4
   8   1  -2 314.002 37.2617   6
  -8   1   2 364.507 35.4778   6
  -7  -1   2 1189.08 89.3385   6
   7  -1  -2 1169.83 95.8893   1
  -7  -1   2 1226.09 88.1495   4
   7  -1  -2 1186.15 88.5040   6
  -7  -1   2 1271.22 100.042   1
   7   1  -2 1166.81 87.2979   4
  -7   1   2 1279.14 88.2708   4
  -7   1   2 1234.45 97.7103   1
  -7   1   2 1306.70 90.0894   6
   7   1  -2 1252.19 98.5398   1
   7   1  -2 1165.40 88.1501   6
  -6  -1   2 251.339 31.1512   6
  -6  -1   2 280.729 28.1014   4
  -6  -1   2 244.265 37.6616   1
   6  -1  -2 297.214 28.6693   6
   6  -1  -2 267.787 36.8289   1
  -6   1   2 294.074 28.1338   4
   6   1  -2 305.141 41.9391   1
   6   1  -2 281.333 31.1486   6
  -6   1   2 281.018 39.2848   1
  -6   1   2 270.860 30.8920   6
   6   1  -2 269.134 30.6144   4
  -5  -1   2 391.541 34.5417   4
  -5  -1   2 409.020 40.8653   1
   5  -1  -2 428.959 35.1876   6
   5  -1  -2 359.809 37.6852   1
  -5  -1   2 430.199 35.5047   6
   5   1  -2 421.880 34.5269   4
  -5   1   2 423.721 34.7276   4
   5   1  -2 489.946 42.3380   1
   5   1  -2 484.957 35.6690   6
  -5   1   2 439.484 39.8898   1
  -5   1   2 392.061 37.1290   6
  -4  -1   2 70.1528 15.6726   1
  -4  -1   2 69.9933 12.3076   4
   4  -1  -2 79.3439 7.45669   5
   4  -1  -2 62.8636 13.7131   1
   4  -1  -2 70.1689 11.9755   6
  -4  -1   2 68.9763 11.6837   6
  -4   1   2 70.6821 14.4236   1
   4   1  -2 58.5550 14.1831   1
  -4   1   2 72.8105 11.8773   6
  -4   1   2 78.8507 6.75319   5
   4   1  -2 61.9814 11.1738   6
   4   1  -2 76.5465 12.5680   4
  -3  -1   2 350.156 23.7916   3
  -3  -1   2 295.855 25.6889   4
   3  -1  -2 328.570 25.6470   6
   3  -1  -2 314.416 25.1217   8
  -3  -1   2 305.982 25.5083   6
   3  -1  -2 267.915 26.7132   1
  -3  -1   2 324.457 29.6707   1
  -3   1   2 322.014 25.3618   6
   3   1  -2 302.767 25.7368   4
   3   1  -2 368.939 30.0835   1
  -3   1   2 366.699 22.7918   5
   3   1  -2 368.540 25.6614   6
  -3   1   2 360.330 28.2309   1
  -2  -1   2 3338.90 211.549   4
   2  -1  -2 3303.07 212.696   1
   2   1  -2 3334.18 211.544   4
  -2   1   2 3214.96 212.577   1
  -2   1   2 3232.32 210.836   6
   2   1  -2 3528.48 214.962   1
  -1  -1   2 2567.07 159.927   1
   1  -1  -2 2430.37 158.886   1
   1   1  -2 2472.71 159.674   1
  -1   1   2 2430.09 158.854   1
   0  -1  -2 1907.99 126.060   1
   0  -1   2 1991.29 125.822   1
   0  -1   2 1946.44 122.683   7
   0  -1  -2 1935.09 121.398   3
   0  -1  -2 1836.39 121.228   4
   0   1   2 1874.26 121.284   3
   0   1   2 1961.03 126.159   1
   0   1   2 1854.80 121.249   4
   0   1   2 1883.13 122.534   6
   0   1  -2 1948.48 125.639   1
   1  -1   2 841.747 56.2844   7
   1  -1   2 873.565 58.4227   6
  -1  -1  -2 824.554 57.6175   6
   1  -1   2 812.227 60.7690   1
  -1  -1  -2 826.099 55.3486   4
  -1  -1  -2 912.720 62.5905   1
   1   1   2 782.502 61.4631   1
  -1   1  -2 838.682 56.3610   7
  -1   1  -2 905.410 58.5227   6
   1   1   2 837.738 54.6238   5
  -1   1  -2 839.120 61.1445   1
   1   1   2 826.159 56.2541   4
  -2  -1  -2 379.672 37.2530   1
   2  -1   2 418.416 37.1024   1
   2  -1   2 423.532 33.8862   6
  -2  -1  -2 441.698 33.6518   6
  -2  -1  -2 428.235 30.2234   4
   2   1   2 430.038 30.3691   4
   2   1   2 400.846 32.7496   6
   2   1   2 422.724 38.1371   1
  -2   1  -2 384.098 36.0700   1
  -2   1  -2 373.707 32.9343   6
  -2   1  -2 404.358 30.7692   7
  -3  -1  -2 2044.70 139.213   4
   3  -1   2 2136.26 148.937   1
   3  -1   2 2237.72 143.844   6
  -3  -1  -2 2099.16 143.078   6
  -3  -1  -2 2165.75 150.384   1
  -3   1  -2 2256.00 143.814   6
   3   1   2 2060.46 149.601   1
  -3   1  -2 2143.31 149.277   1
   3   1   2 2160.48 142.979   6
   3   1   2 2096.80 139.380   4
   4  -1   2 1347.88 97.1004   6
   4  -1   2 1375.82 103.992   1
  -4  -1  -2 1379.86 97.3693   6
  -4  -1  -2 1308.59 92.5949   4
  -4  -1  -2 1345.85 104.629   1
   4   1   2 1419.99 93.2818   4
   4   1   2 1458.44 106.044   1
  -4   1  -2 1377.90 104.071   1
  -4   1  -2 1374.09 97.2605   6
  -4   1  -2 1374.95 92.5807   4
   4   1   2 1312.44 96.2478   6
   5  -1   2 383.171 39.9522   6
   5  -1   2 436.098 30.9533   5
  -5  -1  -2 441.767 40.9321   6
   5  -1   2 473.767 57.6511   1
  -5  -1  -2 493.406 37.5832   4
  -5  -1  -2 419.169 54.7592   1
  -5   1  -2 450.832 41.3467   6
   5   1   2 424.619 36.9081   4
  -5   1  -2 469.146 37.1076   4
   5   1   2 420.755 40.1930   6
   5   1   2 523.259 59.9741   1
  -5   1  -2 500.378 60.1306   1
  -6  -1  -2 10.2198 10.2646   6
   6  -1   2 43.0719 15.3813   6
   6  -1   2 66.5348 22.7532   1
   6  -1   2 38.2861 6.27049   5
  -6  -1  -2 50.2509 21.8931   1
  -6   1  -2 35.8916 14.6413   4
  -6   1  -2 37.7973 17.1865   1
   6   1   2 20.2654 15.5548   1
   6   1   2 29.0565 12.6052   6
  -6   1  -2 34.0698 12.6824   6
   6   1   2 23.2226 10.9741   4
   7  -1   2 91.5392 27.4246   1
  -7  -1  -2 123.076 21.5097   4
   7  -1   2 98.0299 10.9030   5
  -7  -1  -2 73.7582 19.5660   6
   7  -1   2 93.7497 20.6514   6
  -7  -1  -2 156.415 37.0577   1
   7   1   2 79.5727 16.5169   4
  -7   1  -2 100.931 23.1001   6
   7   1   2 130.133 24.2743   6
  -7   1  -2 131.094 32.3158   1
   7   1   2 77.1429 27.5889   1
  -7   1  -2 62.0025 15.8165   4
  -8  -1  -2 245.096 38.2895   6
   8  -1   2 209.342 33.8025   6
   8  -1   2 246.929 47.8258   1
  -8  -1  -2 197.040 42.3017   1
   8  -1   2 214.764 17.0142   5
  -8  -1  -2 199.721 28.2020   4
  -8   1  -2 199.400 28.7771   4
   8   1   2 166.443 26.2212   4
  -8   1  -2 257.623 48.7102   1
   8   1   2 225.340 36.2640   6
   8   1   2 256.652 46.9475   1
  -8   1  -2 224.075 34.0252   6
   9  -1   2 277.297 41.8633   6
  -9  -1  -2 277.625 54.2032   1
  -9  -1  -2 248.666 39.3587   6
  -9  -1  -2 301.480 38.4016   4
   9  -1   2 255.025 51.8296   1
  -9   1  -2 230.699 38.3657   6
   9   1   2 273.308 51.0805   1
  -9   1  -2 300.630 55.9143   1
  -9   1  -2 289.291 36.6905   4
   9   1   2 255.457 42.1447   6
  10  -1   2 62.1912 28.4669   1
  10  -1   2 34.9238 16.4910   6
 -10  -1  -2 16.6075 16.8808   1
 -10  -1  -2 28.8704 18.4488   6
 -10  -1  -2 46.0813 16.2575   4
 -10   1  -2 34.0495 15.8802   4
 -10   1  -2 46.5113 26.0413   1
 -10   1  -2 30.5340 17.1671   6
  10   1   2 56.0222 27.6803   1
  10   1   2 19.8551 13.7693   6
 -11  -1  -2 240.137 42.3784   6
  11  -1   2 272.185 44.7980   6
 -11  -1  -2 264.081 38.4289   4
 -11   1  -2 277.836 45.0115   6
  11   1   2 320.855 49.1214   6
 -11   1  -2 315.320 42.1212   4
  12  -1   2 -12.018 12.0121   6
 -12  -1  -2 3.99083 14.6335   4
 -12   1  -2 -13.037 12.4489   4
 -12   1  -2 30.3806 21.0262   6
  12   1   2 14.3385 15.0447   6
 -13  -1  -2 132.154 28.8327   4
  13  -1   2 126.323 34.4836   6
 -13  -1  -2 103.201 30.4988   6
 -13   1  -2 156.499 38.0664   6
 -13   1  -2 137.994 31.7398   4
  13   1   2 129.436 33.4181   6
  14  -1   2 104.739 33.1266   6
 -14  -1  -2 75.1300 25.8736   4
 -14   1  -2 67.8456 25.7858   4
  14   1   2 69.0657 28.2064   6
 -15  -1  -2 93.8070 28.1901   4
 -15   1  -2 33.4041 21.7977   4
 -16  -1  -2 45.7360 25.9930   4
 -16   1  -2 17.7969 21.9782   4
 -16  -2   2 24.8988 21.5462   4
 -16   2   2 65.8837 26.7522   4
 -15  -2   2 122.166 33.2614   4
 -15   2   2 79.2373 26.9806   4
 -14  -2   2 67.1673 26.5499   4
 -14   2   2 60.7797 22.5668   4
 -13  -2   2 203.068 50.6443   6
  13  -2  -2 309.905 48.1077   6
 -13  -2   2 290.057 44.3269   4
 -13   2   2 197.703 37.9686   4
 -12  -2   2 412.832 53.8673   6
  12  -2  -2 339.851 49.0630   6
  12   2  -2 344.571 48.1594   6
 -12   2   2 339.311 48.4723   6
 -11  -2   2 205.052 68.0107   1
 -11  -2   2 198.407 32.2603   4
 -11  -2   2 112.193 28.6014   6
  11  -2  -2 184.483 31.8812   6
 -11   2   2 156.917 40.9588   1
  11   2  -2 151.114 29.1326   6
 -11   2   2 120.307 26.4302   4
 -11   2   2 193.802 32.8939   6
  10  -2  -2 79.4014 25.9432   1
 -10  -2   2 53.9377 23.6635   1
 -10  -2   2 80.4669 20.5963   4
 -10  -2   2 83.6818 22.7339   6
  10  -2  -2 50.0101 18.4411   6
 -10   2   2 81.8212 21.5513   4
  10   2  -2 59.6865 24.6775   1
  10   2  -2 65.3481 18.9003   6
 -10   2   2 55.8282 18.0804   6
 -10   2   2 85.9574 31.4016   1
  -9  -2   2 547.640 74.0846   1
   9  -2  -2 442.181 44.2940   6
  -9  -2   2 520.598 46.7783   6
  -9  -2   2 465.454 43.2419   4
   9  -2  -2 405.334 60.1710   1
   9   2  -2 462.293 42.9351   4
  -9   2   2 499.592 65.6870   1
   9   2  -2 494.417 44.6090   6
  -9   2   2 340.854 44.4514   4
  -9   2   2 428.147 43.4991   6
   9   2  -2 366.063 58.7219   1
  -8  -2   2 315.594 51.4899   1
  -8  -2   2 442.902 38.0698   4
   8  -2  -2 315.328 49.2001   1
  -8  -2   2 322.913 41.0491   6
   8  -2  -2 367.475 42.7598   6
   8   2  -2 408.507 57.1482   1
  -8   2   2 322.813 50.1292   1
  -8   2   2 375.835 36.3920   4
   8   2  -2 361.435 36.3427   6
  -8   2   2 360.470 36.7447   6
   7  -2  -2 639.326 43.4596   5
   7  -2  -2 672.530 53.5061   6
  -7  -2   2 580.839 61.3495   1
  -7  -2   2 642.802 52.2444   4
  -7  -2   2 673.677 54.1648   6
  -7   2   2 613.217 52.3622   6
  -7   2   2 634.229 43.0863   5
   7   2  -2 648.404 51.9677   4
  -7   2   2 600.723 59.5131   1
   7   2  -2 584.283 51.5788   6
   7   2  -2 723.028 64.6467   1
  -7   2   2 680.362 52.3948   4
  -6  -2   2 1104.86 90.2408   1
   6  -2  -2 1119.93 71.9555   5
  -6  -2   2 1090.29 80.5850   6
   6  -2  -2 1039.76 79.5185   6
  -6  -2   2 1045.78 78.7229   4
   6  -2  -2 1067.46 86.0234   1
   6   2  -2 1182.08 90.3518   1
   6   2  -2 1091.77 79.1502   6
  -6   2   2 1049.32 79.2960   6
  -6   2   2 1073.68 71.4946   5
  -6   2   2 1255.74 89.0220   1
   6   2  -2 1108.93 79.1927   4
  -5  -2   2 657.230 48.7606   4
   5  -2  -2 644.768 43.1290   5
  -5  -2   2 620.146 49.1992   6
  -5  -2   2 571.613 56.0191   1
   5  -2  -2 595.768 49.1204   6
   5  -2  -2 697.677 54.9447   1
   5   2  -2 624.486 48.4262   4
  -5   2   2 627.326 42.7994   5
   5   2  -2 659.279 57.1471   1
  -5   2   2 584.349 53.4374   1
  -5   2   2 674.621 49.5578   6
   5   2  -2 682.915 49.0429   6
  -4  -2   2 417.152 33.6361   6
   4  -2  -2 421.646 32.4900   8
   4  -2  -2 387.964 33.4820   6
   4  -2  -2 422.715 37.1850   1
   4  -2  -2 406.069 28.8753   5
  -4  -2   2 441.170 33.4091   4
  -4  -2   2 465.519 41.6948   1
  -4   2   2 425.540 33.5005   6
   4   2  -2 404.882 32.7305   6
   4   2  -2 394.087 32.9399   4
  -4   2   2 414.477 28.7530   5
  -4   2   2 378.157 36.3620   1
   4   2  -2 418.402 39.4875   1
   3  -2  -2 2463.74 160.133   8
   3  -2  -2 2520.83 157.800   5
   3  -2  -2 2302.10 160.412   6
  -3  -2   2 2530.96 161.125   6
   3  -2  -2 2442.42 164.426   1
  -3  -2   2 2455.14 160.292   4
   3   2  -2 2632.43 168.304   1
   3   2  -2 2423.64 159.983   6
  -3   2   2 2453.72 164.607   1
  -3   2   2 2434.28 157.637   5
   3   2  -2 2722.53 168.975   1
  -3   2   2 2420.11 160.612   6
   3   2  -2 2442.46 160.343   4
  -2  -2   2 7.21404 4.70809   6
  -2  -2   2 11.3288 8.74385   1
  -2  -2   2 12.9783 6.74567   7
   2  -2  -2 8.25837 3.33441   5
   2  -2  -2 3.75630 6.13036   1
   2  -2  -2 3.78437 4.40261   8
   2  -2  -2 4.13377 4.66314   6
  -2  -2   2 5.28154 5.26728   4
  -2  -2   2 4.06133 2.43520   5
   2   2  -2 3.27285 7.90543   1
   2   2  -2 4.64661 3.88787   6
  -2   2   2 5.27017 3.31317   5
   2   2  -2 6.58120 5.10343   4
  -2   2   2 9.82891 6.60425   1
  -2   2   2 6.81056 4.51049   8
  -2   2   2 5.99209 4.58059   6
  -1  -2   2 316.761 24.0461   7
  -1  -2   2 309.092 24.0353   6
  -1  -2   2 301.218 21.4754   4
  -1  -2   2 241.169 25.7276   1
  -1  -2   2 306.574 20.4082   5
   1  -2  -2 273.235 21.0097   6
   1  -2  -2 265.025 22.9361   6
   1   2  -2 296.434 20.4363   5
   1   2  -2 316.204 24.1165   6
  -1   2   2 287.110 25.9359   1
   1   2  -2 279.922 21.2569   4
   1   2  -2 284.036 26.5445   1
   1   2  -2 269.686 23.4590   7
  -1   2   2 295.362 20.9717   5
   0  -2   2 639.923 43.5452   5
   0  -2   2 631.615 45.7011   7
   0  -2  -2 668.505 44.4857   4
   0  -2   2 634.854 46.8607   6
   0  -2  -2 613.596 51.3697   1
   0  -2   2 669.142 50.4512   1
   0  -2  -2 669.338 43.8647   5
   0  -2  -2 647.551 45.4463   6
   0  -2  -2 682.409 43.7851   3
   0   2   2 668.553 45.4396   6
   0   2  -2 713.097 50.8479   1
   0   2  -2 683.051 43.6981   5
   0   2  -2 601.159 46.5145   6
   0   2   2 671.068 51.2536   1
   0   2  -2 642.978 45.8267   7
   0   2   2 664.749 43.8665   5
   0   2  -2 684.672 44.0124   4
   0   2   2 682.060 43.6913   3
   0   2   2 619.263 44.1396   4
   1  -2   2 2366.56 152.994   7
   1  -2   2 2361.43 159.485   1
   1  -2   2 2289.93 155.081   6
  -1  -2  -2 2438.65 150.268   3
  -1  -2  -2 2295.12 151.870   4
  -1  -2  -2 2304.52 161.103   1
  -1  -2  -2 2444.68 154.615   6
   1   2   2 2414.96 154.275   6
   1   2   2 2452.33 161.750   1
   1   2   2 2294.30 152.003   4
  -1   2  -2 2416.18 153.307   7
  -1   2  -2 2398.90 155.300   6
  -1   2  -2 2315.24 159.242   1
   2  -2   2 324.375 26.2561   7
  -2  -2  -2 341.242 25.6394   4
  -2  -2  -2 324.138 22.8709   5
   2  -2   2 314.502 32.0181   1
   2  -2   2 315.567 23.1208   5
  -2  -2  -2 310.049 38.2960   1
  -2  -2  -2 293.946 27.7478   6
   2   2   2 295.165 25.0804   4
  -2   2  -2 293.567 25.7860   7
  -2   2  -2 352.139 29.1098   6
  -2   2  -2 363.512 33.3033   1
   2   2   2 360.722 41.1802   1
   2   2   2 341.434 23.0111   5
   2   2   2 300.466 27.5565   6
   3  -2   2 2202.51 155.589   1
  -3  -2  -2 2247.40 145.448   4
  -3  -2  -2 2155.05 148.863   6
   3  -2   2 2191.70 142.436   5
   3  -2   2 2073.08 149.056   6
  -3  -2  -2 2179.54 157.163   1
   3   2   2 2450.64 159.553   1
  -3   2  -2 2379.41 156.627   1
   3   2   2 2197.85 145.547   4
  -3   2  -2 2231.95 149.531   6
   3   2   2 2151.49 148.526   6
   3   2   2 2328.49 142.016   5
  -3   2  -2 2174.18 145.979   7
  -4  -2  -2 320.846 43.5432   1
  -4  -2  -2 271.425 25.6296   4
   4  -2   2 286.540 33.9779   6
   4  -2   2 283.276 21.6497   5
   4  -2   2 291.961 40.4671   1
  -4  -2  -2 273.090 32.2353   6
   4   2   2 325.320 44.9846   1
  -4   2  -2 251.342 32.2617   6
   4   2   2 308.376 26.4895   4
  -4   2  -2 363.362 46.1060   1
  -4   2  -2 284.282 26.3798   7
   4   2   2 285.265 20.8537   5
   4   2   2 318.406 29.6506   6
   5  -2   2 1599.31 110.789   6
   5  -2   2 1472.64 117.249   1
  -5  -2  -2 1551.86 105.196   4
  -5  -2  -2 1365.99 108.829   6
   5  -2   2 1564.22 99.7337   5
  -5  -2  -2 1305.68 117.498   1
   5   2   2 1639.41 98.7677   5
   5   2   2 1628.24 110.154   6
   5   2   2 1514.46 120.078   1
  -5   2  -2 1432.72 117.345   1
  -5   2  -2 1645.92 111.202   6
   5   2   2 1513.12 105.281   4
  -5   2  -2 1462.64 105.019   7
  -6  -2  -2 33.4394 13.1107   6
   6  -2   2 20.1912 5.54766   5
  -6  -2  -2 34.4785 12.9306   4
  -6  -2  -2 43.8821 19.2897   1
   6  -2   2 25.4807 16.9520   1
   6  -2   2 29.4542 12.9193   6
  -6   2  -2 6.25223 8.49486   6
  -6   2  -2 43.6668 19.7770   1
   6   2   2 3.06841 9.80888   4
  -6   2  -2 26.1509 12.5882   4
   6   2   2 12.5584 15.3689   1
   6   2   2 31.5892 12.3427   6
   7  -2   2 515.609 54.1186   6
   7  -2   2 581.078 69.4565   1
   7  -2   2 372.149 28.1727   5
  -7  -2  -2 330.891 42.6354   6
  -7  -2  -2 362.718 35.9502   4
  -7  -2  -2 371.777 59.1093   1
   7   2   2 406.801 36.9189   4
   7   2   2 351.550 43.3244   6
  -7   2  -2 346.607 45.4631   6
  -7   2  -2 403.576 59.1695   1
  -7   2  -2 390.854 36.1114   4
   7   2   2 370.238 59.5871   1
   8  -2   2 451.315 32.3361   5
  -8  -2  -2 490.665 48.0028   6
   8  -2   2 458.910 55.0772   6
   8  -2   2 474.291 68.0203   1
  -8  -2  -2 441.807 41.7696   4
  -8  -2  -2 527.912 75.4432   1
   8   2   2 428.952 65.2253   1
   8   2   2 464.602 46.1823   6
   8   2   2 405.202 40.8328   4
  -8   2  -2 388.842 40.0232   4
  -8   2  -2 576.318 77.0837   1
  -8   2  -2 435.828 51.2529   6
  -9  -2  -2 109.238 21.9682   4
   9  -2   2 67.0061 26.8399   1
   9  -2   2 110.836 26.9910   6
   9  -2   2 75.5861 10.2176   5
  -9  -2  -2 77.9532 31.5562   1
  -9  -2  -2 53.9784 19.2587   6
  -9   2  -2 67.9190 21.4155   6
   9   2   2 66.6606 18.5537   4
  -9   2  -2 35.6518 16.9711   4
   9   2   2 49.3358 26.1875   1
  -9   2  -2 107.638 33.2898   1
   9   2   2 109.136 25.3000   6
 -10  -2  -2 109.706 26.2585   6
 -10  -2  -2 98.2964 22.3686   4
 -10  -2  -2 81.7703 34.1086   1
  10  -2   2 76.2188 24.7074   6
  10  -2   2 83.3604 30.3462   1
 -10   2  -2 81.9152 24.7728   6
  10   2   2 34.6869 23.5887   1
  10   2   2 81.4084 20.5183   4
 -10   2  -2 118.443 36.8976   1
  10   2   2 97.9074 24.9981   6
 -10   2  -2 120.652 24.8637   4
  11  -2   2 255.808 44.2195   6
 -11  -2  -2 258.577 43.5309   6
 -11  -2  -2 205.576 35.0457   4
 -11   2  -2 221.763 35.6157   4
  11   2   2 247.385 41.4845   6
 -11   2  -2 180.617 36.1729   6
  12  -2   2 192.603 39.8607   6
 -12  -2  -2 123.449 28.0844   4
 -12  -2  -2 101.129 30.1915   6
 -12   2  -2 167.596 31.0377   4
 -12   2  -2 145.798 37.7853   6
  12   2   2 194.677 36.4151   6
 -12   2  -2 84.5807 26.8675   7
 -13  -2  -2 55.4258 25.8489   6
  13  -2   2 24.3701 19.1605   6
 -13  -2  -2 54.7157 19.6080   4
 -13   2  -2 85.9867 36.5263   6
 -13   2  -2 40.5336 20.1679   7
 -13   2  -2 49.8087 22.5807   4
  13   2   2 64.3630 25.4676   6
 -14  -2  -2 35.3619 22.8173   4
 -14   2  -2 23.2163 19.9680   4
  14   2   2 49.0743 22.6100   6
 -15  -2  -2 14.1174 19.3647   4
 -15   2  -2 35.8914 22.2052   4
 -16  -2  -2 59.0664 26.5109   4
 -16   2  -2 50.7744 26.9569   4
 -16  -3   2 58.1603 26.7785   4
 -16   3   2 73.7628 28.1901   4
 -15  -3   2 9.64100 16.4617   4
 -15   3   2 -8.7503 15.3735   4
 -14  -3   2 133.912 32.1469   4
 -14   3   2 143.853 34.4217   4
  13  -3  -2 40.5867 20.3852   6
 -13  -3   2 35.3797 18.6300   4
 -13   3   2 4.87795 15.4018   4
  13   3  -2 16.2742 12.2363   6
 -12  -3   2 110.976 27.1308   4
 -12  -3   2 111.562 23.3996   3
 -12  -3   2 181.946 35.4164   6
  12  -3  -2 160.328 33.1929   6
  12   3  -2 129.173 28.1963   6
 -12   3   2 116.069 28.6037   6
 -12   3   2 150.468 30.2940   4
 -11  -3   2 -10.268 8.34084   6
 -11  -3   2 5.16424 12.7490   4
  11  -3  -2 9.58758 11.6999   6
  11   3  -2 4.51165 10.5434   6
 -11   3   2 10.0896 12.3615   4
  11   3  -2 1.39579 12.9394   4
 -11   3   2 19.5663 12.4549   6
  10  -3  -2 353.157 49.5860   6
 -10  -3   2 371.353 46.2822   4
 -10  -3   2 369.334 49.7855   6
 -10  -3   2 385.847 68.2107   1
  10  -3  -2 482.260 66.9066   1
 -10   3   2 500.208 45.9166   4
  10   3  -2 428.876 43.7872   4
 -10   3   2 457.440 65.8595   1
  10   3  -2 487.457 72.8393   1
 -10   3   2 453.763 53.3373   6
  10   3  -2 466.226 44.9319   6
  -9  -3   2 -17.122 8.93248   1
  -9  -3   2 1.08399 10.0831   4
  -9  -3   2 -0.3607 8.92057   6
   9  -3  -2 7.61194 4.26866   5
   9  -3  -2 1.80564 7.76053   6
   9  -3  -2 5.06902 14.0208   1
  -9   3   2 -1.6100 7.54702   6
   9   3  -2 4.07089 10.2891   4
   9   3  -2 -1.1027 7.84366   6
   9   3  -2 -2.7301 9.64140   1
  -9   3   2 -10.199 7.21702   1
  -9   3   2 -3.5656 9.27715   4
   8  -3  -2 661.835 65.5708   1
  -8  -3   2 669.867 58.7580   6
  -8  -3   2 725.501 86.3438   1
  -8  -3   2 684.394 56.7392   4
   8  -3  -2 738.571 59.5537   6
   8  -3  -2 681.852 47.5989   5
  -8   3   2 644.678 65.9139   1
   8   3  -2 670.240 56.8083   4
   8   3  -2 726.353 70.5918   1
   8   3  -2 672.139 56.6763   6
  -8   3   2 619.345 57.0391   6
  -8   3   2 719.955 47.3864   5
  -7  -3   2 203.618 27.6234   4
  -7  -3   2 195.142 27.8619   6
   7  -3  -2 204.724 16.8939   5
   7  -3  -2 207.216 35.3039   1
  -7  -3   2 159.218 35.8273   1
   7  -3  -2 227.834 29.9970   6
  -7   3   2 193.721 35.8538   1
  -7   3   2 190.242 27.3497   6
   7   3  -2 186.260 26.1222   4
   7   3  -2 175.188 36.4113   1
  -7   3   2 180.216 16.2787   5
   7   3  -2 177.887 25.9591   6
   6  -3  -2 489.934 42.4326   6
  -6  -3   2 426.474 59.3813   1
  -6  -3   2 528.805 42.8528   6
   6  -3  -2 467.302 33.8336   5
   6  -3  -2 458.770 47.0214   1
  -6  -3   2 498.821 41.2294   4
   6   3  -2 438.090 56.0235   1
  -6   3   2 444.811 41.0329   6
   6   3  -2 455.379 40.3775   6
  -6   3   2 450.078 54.9533   1
   6   3  -2 500.190 41.2297   4
  -6   3   2 464.819 33.5829   5
  -5  -3   2 290.036 29.6611   6
   5  -3  -2 282.182 32.9435   6
   5  -3  -2 330.049 28.5646   8
  -5  -3   2 280.627 28.4722   4
   5  -3  -2 290.962 39.0846   1
   5  -3  -2 332.189 23.8935   5
  -5   3   2 335.531 41.4605   1
  -5   3   2 314.806 23.6772   5
  -5   3   2 293.255 29.3440   6
   5   3  -2 332.241 44.7023   1
   5   3  -2 355.320 29.8324   6
   5   3  -2 288.617 28.6920   4
  -4  -3   2 334.840 28.5978   4
   4  -3  -2 321.324 29.7205   6
  -4  -3   2 342.200 23.3202   5
   4  -3  -2 324.784 27.9856   8
   4  -3  -2 330.225 24.8557   5
   4  -3  -2 282.186 37.0286   1
  -4  -3   2 342.753 29.8530   6
  -4   3   2 326.542 39.5824   1
  -4   3   2 330.567 29.5920   6
   4   3  -2 364.798 45.1065   1
   4   3  -2 347.005 23.2456   5
   4   3  -2 316.454 28.3841   4
  -4   3   2 331.783 27.5124   7
  -4   3   2 333.217 24.7862   5
   4   3  -2 344.733 28.7407   6
  -3  -3   2 820.933 62.7507   7
   3  -3  -2 764.042 57.6907   8
  -3  -3   2 809.323 54.3850   5
   3  -3  -2 782.176 55.5656   5
   3  -3  -2 891.469 65.1181   1
   3  -3  -2 810.559 59.7717   6
  -3  -3   2 870.808 59.5851   6
  -3  -3   2 841.494 58.3279   4
  -3   3   2 864.585 57.1610   7
   3   3  -2 838.107 67.4191   1
  -3   3   2 807.059 55.5828   5
   3   3  -2 852.613 54.4462   5
   3   3  -2 813.737 58.1518   6
  -3   3   2 840.438 64.6566   1
  -3   3   2 874.125 60.4372   6
   3   3  -2 848.098 58.5508   4
  -2  -3   2 3777.39 244.993   7
   2  -3  -2 3850.43 240.339   7
  -2  -3   2 3837.56 241.699   4
  -2  -3   2 3872.52 242.662   6
   2  -3  -2 3534.84 243.519   6
  -2  -3   2 3939.01 252.211   1
  -2   3   2 3698.18 246.224   6
  -2   3   2 3850.76 240.528   7
  -2   3   2 3694.58 241.997   8
   2   3  -2 3720.45 241.766   4
  -2   3   2 3643.06 248.376   1
   2   3  -2 3917.97 251.241   1
   2   3  -2 3792.47 245.763   7
  -1  -3   2 401.389 26.8577   5
   1  -3  -2 378.777 27.3914   5
   1  -3  -2 387.834 26.7349   7
  -1  -3   2 398.195 28.1598   4
   1  -3  -2 346.712 27.7985   6
  -1  -3   2 402.999 36.6119   1
   1  -3  -2 330.346 30.4842   6
  -1  -3   2 410.862 32.1189   6
  -1  -3   2 346.594 30.1277   7
   1   3  -2 432.591 36.8391   1
  -1   3   2 386.376 27.4298   5
  -1   3   2 392.677 27.7591   7
   1   3  -2 340.475 31.0238   6
   1   3  -2 348.001 30.3482   7
  -1   3   2 364.303 34.8390   1
   1   3  -2 385.905 28.2041   4
   1   3  -2 380.272 26.7673   5
   0  -3   2 0.83030 7.91830   1
   0  -3  -2 3.04861 4.21702   7
   0  -3  -2 13.0918 6.13286   4
   0  -3   2 6.13554 6.05163   7
   0  -3   2 3.92553 3.52282   8
   0  -3  -2 19.5130 10.4134   1
   0  -3  -2 9.86135 3.88920   5
   0  -3  -2 2.36500 4.57243   6
   0  -3   2 7.15170 3.46298   5
   0  -3   2 2.42634 6.08056   6
   0   3   2 9.87393 4.88652   7
   0   3  -2 4.86440 6.09757   7
   0   3   2 9.67490 8.75262   1
   0   3   2 2.08266 4.90605   4
   0   3   2 7.26534 5.10491   6
   0   3  -2 5.76512 6.25486   6
   0   3  -2 6.13095 3.66431   5
   0   3  -2 9.75821 5.26013   4
   0   3   2 7.60850 4.04365   5
   0   3   2 7.46246 4.56338   3
   0   3  -2 15.3176 9.87180   1
  -1  -3  -2 96.8745 12.5168   4
   1  -3   2 113.010 17.8312   6
   1  -3   2 107.987 13.2483   7
   1  -3   2 92.7726 18.9098   1
  -1  -3  -2 94.8427 12.9620   7
   1  -3   2 81.4579 9.73223   5
  -1  -3  -2 96.8304 14.5503   6
  -1  -3  -2 91.4651 9.91189   5
  -1   3  -2 85.0467 15.1716   6
  -1   3  -2 79.4042 18.3308   1
   1   3   2 100.256 22.7189   1
   1   3   2 107.100 8.87657   3
   1   3   2 87.4533 9.79763   5
  -1   3  -2 90.9108 13.6809   7
   1   3   2 146.767 25.5283   1
  -1   3  -2 75.4346 9.48462   5
   1   3   2 95.4250 12.1183   4
   1   3   2 116.600 15.0397   6
   2  -3   2 1389.53 109.032   1
  -2  -3  -2 1545.65 97.8972   5
   2  -3   2 1566.50 98.3113   5
   2  -3   2 1479.94 100.816   7
  -2  -3  -2 1586.95 113.953   1
  -2  -3  -2 1426.40 99.7519   4
  -2  -3  -2 1531.93 103.524   6
   2  -3   2 1483.29 104.394   6
  -2   3  -2 1371.02 108.953   1
  -2   3  -2 1536.87 104.424   6
   2   3   2 1580.37 97.9493   5
   2   3   2 1485.89 102.709   6
   2   3   2 1597.00 114.097   1
   2   3   2 1471.64 100.204   4
  -2   3  -2 1479.46 98.0790   5
  -2   3  -2 1564.18 101.278   7
  -3  -3  -2 22.0396 7.91880   4
  -3  -3  -2 25.0851 14.0379   1
   3  -3   2 27.3478 10.8448   6
  -3  -3  -2 42.1085 6.33142   5
   3  -3   2 38.7505 14.2107   1
  -3  -3  -2 32.1821 10.6222   6
   3  -3   2 44.0211 7.35204   5
   3  -3   2 24.1513 9.86824   7
  -3   3  -2 15.3049 11.9003   1
   3   3   2 31.1162 5.65684   5
   3   3   2 32.8055 8.84168   4
  -3   3  -2 42.1865 7.51632   5
  -3   3  -2 56.5312 13.5677   6
  -3   3  -2 37.0165 9.98657   7
   3   3   2 56.2017 19.5078   1
   3   3   2 22.6362 9.07127   6
   4  -3   2 1512.19 101.035   5
   4  -3   2 1517.62 117.025   1
  -4  -3  -2 1539.65 100.148   5
  -4  -3  -2 1485.94 119.841   1
  -4  -3  -2 1430.27 108.753   6
   4  -3   2 1563.38 110.500   6
  -4  -3  -2 1553.82 105.069   4
   4   3   2 1544.94 105.416   4
   4   3   2 1571.28 100.169   5
  -4   3  -2 1459.83 116.836   1
   4   3   2 1695.25 109.682   6
  -4   3  -2 1562.03 110.036   6
  -4   3  -2 1587.18 105.939   7
   4   3   2 1572.53 120.847   1
  -5  -3  -2 44.0964 21.8701   1
   5  -3   2 29.0792 12.5354   6
  -5  -3  -2 25.4818 12.7138   6
   5  -3   2 28.8984 6.79796   5
  -5  -3  -2 43.5227 12.7979   4
   5  -3   2 32.1174 15.1951   1
   5   3   2 35.6172 6.28228   5
  -5   3  -2 60.0907 15.9398   6
  -5   3  -2 53.9047 13.5890   7
  -5   3  -2 59.6454 21.0801   1
   5   3   2 45.6927 22.5060   1
   5   3   2 60.6390 13.9187   4
   5   3   2 28.3475 11.9210   6
  -6  -3  -2 1004.88 77.2890   6
   6  -3   2 948.233 64.6559   5
  -6  -3  -2 951.909 70.9906   4
   6  -3   2 961.137 77.2001   6
   6  -3   2 909.017 84.1656   1
  -6  -3  -2 933.191 87.5313   1
   6   3   2 980.210 63.1594   5
  -6   3  -2 993.527 71.8577   7
   6   3   2 899.744 87.2003   1
  -6   3  -2 910.037 85.0440   1
   6   3   2 925.871 71.2622   4
   6   3   2 1027.00 76.1951   6
  -6   3  -2 887.485 75.3058   6
   7  -3   2 -2.4009 9.00901   6
  -7  -3  -2 -13.116 8.07483   4
  -7  -3  -2 -13.586 12.0117   1
   7  -3   2 20.6625 16.5693   1
  -7  -3  -2 18.0283 11.6501   6
   7  -3   2 9.45967 4.88862   5
  -7   3  -2 4.17019 8.58695   6
   7   3   2 18.1987 10.3247   4
  -7   3  -2 -5.3004 10.2458   1
   7   3   2 5.88525 12.7403   1
  -7   3  -2 5.60134 9.04308   7
   7   3   2 12.9106 9.67974   6
  -8  -3  -2 402.633 68.7813   1
   8  -3   2 552.133 54.6703   6
  -8  -3  -2 566.278 49.1980   4
   8  -3   2 665.473 82.8818   1
  -8  -3  -2 637.576 56.7427   6
   8  -3   2 582.951 40.4463   5
  -8   3  -2 522.543 48.6627   7
   8   3   2 515.666 48.6864   4
   8   3   2 508.680 74.4841   1
  -8   3  -2 518.078 53.1423   6
  -8   3  -2 584.587 78.0367   1
  -8   3  -2 609.328 49.7214   4
   8   3   2 558.592 54.2891   6
  -9  -3  -2 -0.4058 10.4315   6
  -9  -3  -2 -24.303 9.35488   1
   9  -3   2 2.66600 4.03574   5
  -9  -3  -2 -5.3036 8.27378   4
   9  -3   2 -12.502 13.6940   1
  -9   3  -2 -16.059 8.81817   4
  -9   3  -2 13.7878 11.9921   7
  -9   3  -2 3.52867 14.3853   1
   9   3   2 4.37410 13.3944   1
   9   3   2 -1.5563 8.81140   6
  -9   3  -2 1.54701 9.59576   6
   9   3   2 -7.7783 7.51150   4
  10  -3   2 564.331 66.4231   6
 -10  -3  -2 591.455 72.0450   6
 -10  -3  -2 583.144 53.6409   4
  10  -3   2 553.557 40.5986   5
 -10  -3  -2 538.211 85.7262   1
 -10   3  -2 533.928 81.0745   1
 -10   3  -2 597.946 53.6509   4
  10   3   2 507.744 61.5140   6
 -10   3  -2 450.862 50.7836   7
  10   3   2 608.559 54.2777   4
 -10   3  -2 647.337 60.5445   6
  11  -3   2 39.5822 20.8260   6
 -11  -3  -2 44.2299 21.5675   6
 -11  -3  -2 35.1971 18.7726   4
  11  -3   2 24.1750 7.40409   5
 -11   3  -2 39.6664 18.5083   4
  11   3   2 22.4133 15.3368   6
  11   3   2 44.9203 18.4411   4
 -11   3  -2 34.0202 17.6177   6
 -11   3  -2 29.8169 17.9282   7
 -12  -3  -2 194.673 38.5544   6
  12  -3   2 158.622 35.5154   6
 -12  -3  -2 187.075 32.8400   4
  12   3   2 154.000 35.1156   6
 -12   3  -2 87.3743 25.9792   7
 -12   3  -2 133.034 29.8135   4
  13  -3   2 -10.553 11.3029   6
 -13  -3  -2 -5.6933 13.9624   6
 -13  -3  -2 3.78556 14.5674   4
 -13   3  -2 -4.1839 16.1470   4
 -13   3  -2 4.28899 15.1423   7
  13   3   2 5.37494 13.3363   6
 -14  -3  -2 78.4555 24.2339   4
 -14   3  -2 111.255 31.5957   4
  14   3   2 71.4251 27.1114   6
 -15  -3  -2 -7.7118 18.6602   4
 -15   3  -2 -0.6509 16.3457   4
 -16  -4   2 -4.7679 18.6264   4
 -16   4   2 20.3544 22.5070   4
 -15  -4   2 138.410 35.5738   4
 -15   4   2 133.348 37.1686   4
 -14  -4   2 9.41724 19.0832   4
 -14   4   2 18.1670 18.7644   4
  13  -4  -2 200.891 34.1445   8
 -13  -4   2 220.935 38.9580   4
  13  -4  -2 193.243 43.5296   6
  13   4  -2 201.935 37.3765   6
 -13   4   2 260.050 43.0960   4
 -13   4   2 130.398 31.4975   7
  12  -4  -2 70.1072 20.7912   8
  12  -4  -2 61.6117 22.3651   6
 -12  -4   2 45.7295 21.4582   6
 -12  -4   2 25.9921 17.0984   4
 -12   4   2 56.2910 20.1649   4
 -12   4   2 108.460 29.4979   6
 -12   4   2 20.7208 15.3643   7
  12   4  -2 49.4726 19.6080   6
  11  -4  -2 419.236 54.3425   6
 -11  -4   2 409.368 49.2897   4
  11  -4  -2 323.661 41.7783   8
 -11  -4   2 394.460 53.5116   6
 -11   4   2 293.820 42.7048   7
 -11   4   2 360.853 47.4574   4
  11   4  -2 344.205 44.9664   4
  11   4  -2 410.179 51.1574   6
 -11   4   2 464.897 56.0081   6
  10  -4  -2 70.8372 28.3503   1
 -10  -4   2 12.7612 20.8380   1
 -10  -4   2 48.7547 18.3826   6
  10  -4  -2 12.6522 13.8075   6
 -10  -4   2 35.3854 16.6226   4
  10  -4  -2 46.6711 8.92736   5
  10  -4  -2 33.3192 14.4771   8
 -10   4   2 38.7506 16.4722   4
  10   4  -2 33.0475 17.1711   4
  10   4  -2 32.0278 14.0912   6
 -10   4   2 22.5555 12.6192   7
  10   4  -2 18.5600 16.5206   1
 -10   4   2 27.1528 20.9376   1
 -10   4   2 44.6666 16.3020   6
   9  -4  -2 720.602 58.9200   8
  -9  -4   2 686.050 63.0060   6
   9  -4  -2 729.939 50.1515   5
  -9  -4   2 773.327 60.8813   4
   9  -4  -2 810.619 64.7809   6
   9  -4  -2 709.287 71.3711   1
  -9  -4   2 765.919 97.4999   1
  -9   4   2 608.465 80.0652   1
  -9   4   2 682.836 61.4956   6
   9   4  -2 738.667 61.3259   4
  -9   4   2 636.170 57.8267   7
   9   4  -2 751.579 61.1448   6
  -9   4   2 674.250 49.2177   5
   9   4  -2 503.970 76.8788   1
   8  -4  -2 39.9440 8.47440   5
   8  -4  -2 69.9413 21.6545   1
  -8  -4   2 53.3483 15.2955   4
   8  -4  -2 38.5164 15.9919   6
   8  -4  -2 47.2727 13.8105   8
  -8  -4   2 36.6710 14.9669   6
   8   4  -2 84.2859 27.5921   1
  -8   4   2 28.6236 12.5803   7
  -8   4   2 44.2633 8.81979   5
  -8   4   2 53.7680 16.2028   6
  -8   4   2 70.7519 23.7571   1
   8   4  -2 26.1630 11.6618   6
   8   4  -2 36.8984 13.8834   4
  -7  -4   2 960.571 72.5636   4
   7  -4  -2 899.227 82.0073   1
   7  -4  -2 951.279 65.4320   5
  -7  -4   2 989.852 75.6375   6
   7  -4  -2 942.755 75.2406   6
   7  -4  -2 987.928 72.3141   8
  -7   4   2 900.941 74.2756   6
   7   4  -2 1055.05 74.2485   4
  -7   4   2 923.978 64.8911   5
  -7   4   2 942.691 71.3115   7
  -7   4   2 974.827 84.8261   1
   7   4  -2 1042.29 74.1857   6
   7   4  -2 866.529 86.7468   1
  -6  -4   2 69.5041 16.3995   6
  -6  -4   2 97.5204 17.9978   4
   6  -4  -2 76.7409 17.1062   6
   6  -4  -2 87.5886 22.8720   1
   6  -4  -2 69.4456 10.7989   5
   6  -4  -2 66.7603 14.0503   8
   6   4  -2 80.1206 16.4222   4
   6   4  -2 76.2233 15.7567   6
   6   4  -2 92.8394 26.5148   1
  -6   4   2 59.4403 13.7036   7
  -6   4   2 66.3334 16.9464   6
  -6   4   2 73.4286 10.6859   5
  -6   4   2 85.0779 23.1376   1
   5  -4  -2 458.180 36.0738   5
  -5  -4   2 505.834 34.4839   5
  -5  -4   2 561.086 42.0833   4
  -5  -4   2 523.212 43.7413   6
   5  -4  -2 487.622 43.1382   6
   5  -4  -2 539.611 50.4393   1
   5  -4  -2 490.147 40.6028   8
  -5   4   2 442.617 48.1050   1
   5   4  -2 455.294 40.9128   4
  -5   4   2 507.911 40.0532   7
  -5   4   2 508.132 36.2995   5
   5   4  -2 507.588 34.1380   5
   5   4  -2 486.974 62.7402   1
  -5   4   2 500.347 43.0317   6
   5   4  -2 487.315 41.2924   6
  -4  -4   2 2.65046 6.57117   6
   4  -4  -2 2.98918 5.80591   8
  -4  -4   2 -4.6703 6.55529   4
   4  -4  -2 3.53039 4.05336   5
   4  -4  -2 10.2662 11.3787   1
   4  -4  -2 2.04186 6.68186   6
  -4  -4   2 -0.9232 7.88305   7
  -4  -4   2 3.87627 3.35205   5
  -4   4   2 -4.9566 2.94368   5
   4   4  -2 -3.7101 2.30696   5
  -4   4   2 1.28691 6.22394   6
  -4   4   2 -1.7777 7.21381   1
   4   4  -2 1.84833 5.36112   6
   4   4  -2 0.16204 6.99497   4
  -4   4   2 0.93996 6.71169   7
   4   4  -2 -16.947 5.56284   1
   3  -4  -2 440.637 38.1398   6
  -3  -4   2 432.571 31.7002   5
  -3  -4   2 468.717 39.9702   7
   3  -4  -2 432.749 32.9491   5
  -3  -4   2 464.330 47.3066   1
  -3  -4   2 434.472 35.2932   4
  -3  -4   2 437.671 36.6097   6
   3  -4  -2 468.439 35.8722   8
  -3   4   2 408.629 41.6254   1
  -3   4   2 415.864 35.1397   8
  -3   4   2 509.803 34.9693   7
   3   4  -2 428.300 35.2653   4
  -3   4   2 470.321 33.1158   5
   3   4  -2 522.411 57.8810   1
   3   4  -2 451.807 35.7197   6
   3   4  -2 485.227 31.9202   5
  -3   4   2 462.217 38.4484   6
  -2  -4   2 321.377 29.8510   7
  -2  -4   2 347.209 42.9098   1
   2  -4  -2 344.666 30.5673   6
  -2  -4   2 319.970 27.6577   6
  -2  -4   2 343.476 27.1993   4
   2  -4  -2 353.130 26.0199   7
  -2  -4   2 348.135 31.2465   6
  -2  -4   2 307.487 24.2731   5
   2  -4  -2 313.728 25.2039   5
   2   4  -2 343.489 31.0137   7
  -2   4   2 344.237 25.5465   5
   2   4  -2 333.355 27.1470   4
   2   4  -2 482.777 50.3634   1
  -2   4   2 306.614 39.1146   1
  -2   4   2 338.221 27.3245   8
  -2   4   2 328.306 30.2242   6
  -2   4   2 312.298 25.7609   7
   2   4  -2 328.009 24.3751   5
   1  -4  -2 2156.18 149.036   1
  -1  -4   2 1871.43 147.764   1
  -1  -4   2 2120.19 137.730   4
   1  -4  -2 2098.01 138.190   6
  -1  -4   2 2002.20 142.059   6
   1  -4  -2 2209.31 137.289   5
   1  -4  -2 2119.65 142.017   6
  -1  -4   2 2154.00 136.406   5
   1  -4  -2 2118.43 136.592   7
  -1  -4   2 2184.47 140.674   7
   1   4  -2 2062.71 136.111   5
  -1   4   2 1904.93 147.212   1
   1   4  -2 2190.71 135.460   8
   1   4  -2 2088.51 142.509   6
  -1   4   2 1992.66 136.666   7
   1   4  -2 2217.89 141.105   7
   1   4  -2 2169.10 138.060   4
   1   4  -2 2340.64 152.121   1
   0  -4   2 10.3351 7.12270   7
   0  -4  -2 2.89333 4.59390   7
   0  -4  -2 10.1021 5.34887   6
   0  -4   2 10.7819 11.4647   1
   0  -4   2 -0.9332 5.86615   6
   0  -4   2 4.90013 3.33676   5
   0  -4  -2 3.53049 3.34032   5
   0  -4  -2 -1.1793 4.89895   4
   0  -4  -2 -2.6279 8.62997   1
   0  -4   2 4.75038 3.85390   8
   0   4   2 0.21342 2.93565   5
   0   4  -2 13.5636 9.99340   1
   0   4  -2 3.80919 3.32186   5
   0   4   2 -0.3479 5.26362   4
   0   4  -2 -5.4292 5.89090   7
   0   4  -2 10.5524 8.24621   6
   0   4   2 2.99956 8.89226   1
   0   4   2 1.91268 4.58680   7
   0   4   2 2.30527 4.96274   6
   0   4  -2 4.03899 5.52874   4
   1  -4   2 336.278 24.7839   5
   1  -4   2 319.828 30.8175   6
   1  -4   2 279.124 27.2539   7
  -1  -4  -2 306.595 24.4190   5
   1  -4   2 308.072 40.5576   1
  -1  -4  -2 439.073 51.2466   1
  -1  -4  -2 308.216 26.5090   7
  -1  -4  -2 283.168 26.0163   4
  -1  -4  -2 297.610 28.1019   6
   1  -4   2 311.142 25.2011   8
   1   4   2 359.864 25.0229   5
   1   4   2 320.273 26.4909   4
   1   4   2 306.212 27.6760   6
  -1   4  -2 368.961 44.8466   1
  -1   4  -2 340.842 28.1618   7
  -1   4  -2 308.692 30.6307   6
  -1   4  -2 332.368 24.6854   5
   1   4   2 378.017 23.6755   3
   1   4   2 273.992 40.9292   1
  -2  -4  -2 443.723 31.4302   5
  -2  -4  -2 445.539 34.0885   4
   2  -4   2 430.981 31.6095   5
   2  -4   2 425.466 34.9684   7
   2  -4   2 440.073 38.6232   6
  -2  -4  -2 415.772 36.6680   6
   2  -4   2 441.097 43.5951   1
  -2   4  -2 436.485 31.5823   5
   2   4   2 524.858 49.8185   1
  -2   4  -2 379.559 37.1661   6
   2   4   2 433.484 33.9681   4
   2   4   2 472.778 47.8142   1
   2   4   2 444.484 31.3723   5
  -2   4  -2 365.067 34.1941   7
  -2   4  -2 397.310 42.7261   1
   2   4   2 467.568 36.6318   6
   3  -4   2 1057.82 70.7964   7
  -3  -4  -2 994.804 69.3738   4
  -3  -4  -2 916.985 72.9668   6
   3  -4   2 943.033 80.6502   1
  -3  -4  -2 1006.69 65.9307   5
   3  -4   2 945.665 66.3716   5
   3  -4   2 970.136 74.4769   6
   3   4   2 956.386 72.1535   6
  -3   4  -2 1008.86 70.3930   7
  -3   4  -2 1057.00 74.9186   6
   3   4   2 991.474 65.8363   5
   3   4   2 947.637 69.3478   4
  -3   4  -2 1000.52 81.9107   1
   3   4   2 1035.19 85.8764   1
  -3   4  -2 960.638 66.3568   5
   4  -4   2 490.024 37.1554   5
  -4  -4  -2 487.063 44.8620   6
   4  -4   2 452.895 40.9800   7
   4  -4   2 448.562 57.8604   1
   4  -4   2 550.902 47.6775   6
  -4  -4  -2 500.161 41.3232   4
  -4  -4  -2 507.650 36.2749   5
  -4  -4  -2 630.638 74.6013   1
  -4   4  -2 518.019 52.8402   1
   4   4   2 557.778 36.5866   5
   4   4   2 505.809 44.3538   6
  -4   4  -2 608.106 47.7369   6
  -4   4  -2 502.402 37.1665   5
   4   4   2 531.782 66.5508   1
   4   4   2 503.066 41.4452   4
  -4   4  -2 493.826 41.7999   7
  -5  -4  -2 633.530 52.1947   6
   5  -4   2 570.520 41.4044   5
  -5  -4  -2 637.589 78.2822   1
   5  -4   2 553.243 58.1973   1
  -5  -4  -2 567.325 40.0307   5
  -5  -4  -2 632.311 47.8571   4
   5  -4   2 487.801 50.6057   6
  -5   4  -2 547.420 46.5390   7
   5   4   2 585.784 73.1451   1
  -5   4  -2 513.706 49.9368   6
  -5   4  -2 617.909 61.0508   1
   5   4   2 594.044 40.1135   5
   5   4   2 566.165 49.6331   6
   5   4   2 564.276 46.7460   4
  -6  -4  -2 -5.9812 11.4908   1
  -6  -4  -2 8.50356 9.47243   6
   6  -4   2 -10.643 8.94645   1
   6  -4   2 8.50011 10.2274   6
  -6  -4  -2 -6.1545 8.30363   4
   6  -4   2 7.30646 4.78871   5
   6   4   2 7.32349 3.92439   5
  -6   4  -2 -0.9122 7.49426   7
   6   4   2 29.2132 19.5948   1
   6   4   2 13.8945 10.6645   6
   6   4   2 8.86865 10.0041   4
  -6   4  -2 1.80073 8.68486   6
  -6   4  -2 23.8457 15.8854   1
  -7  -4  -2 704.167 63.4651   6
  -7  -4  -2 697.130 57.4212   4
   7  -4   2 682.187 63.5184   6
  -7  -4  -2 720.973 89.7369   1
   7  -4   2 686.372 50.2560   5
   7  -4   2 733.740 73.0483   1
   7   4   2 733.912 63.3123   4
   7   4   2 748.091 62.2373   6
   7   4   2 796.088 79.0586   1
   7   4   2 721.324 48.2847   5
  -7   4  -2 704.102 73.3939   1
  -7   4  -2 653.134 61.9368   6
  -8  -4  -2 7.13113 9.49093   4
   8  -4   2 23.3930 7.19897   5
  -8  -4  -2 11.9107 12.2019   6
  -8  -4  -2 22.2634 19.3997   1
   8  -4   2 27.1978 14.3142   6
   8  -4   2 15.4846 17.7342   1
   8   4   2 1.36330 10.8615   4
   8   4   2 8.18377 19.2507   1
  -8   4  -2 5.63335 10.1116   7
   8   4   2 6.69780 10.3576   6
  -8   4  -2 16.8568 21.4305   1
  -8   4  -2 19.3546 12.0008   6
  -9  -4  -2 495.871 62.8420   6
   9  -4   2 501.225 61.9926   6
  -9  -4  -2 373.338 69.3864   1
   9  -4   2 469.188 73.3889   1
  -9  -4  -2 506.012 46.8141   4
   9  -4   2 483.887 36.6208   5
  -9   4  -2 510.898 46.9120   4
  -9   4  -2 533.799 61.9343   6
  -9   4  -2 417.656 45.0827   7
   9   4   2 589.767 86.5630   1
   9   4   2 539.745 51.6627   6
   9   4   2 449.348 46.5825   4
  -9   4  -2 382.765 67.6144   1
  10  -4   2 39.9160 9.18999   5
 -10  -4  -2 32.0965 18.3547   6
 -10  -4  -2 -23.549 21.6579   1
 -10  -4  -2 55.2453 19.4787   4
  10  -4   2 53.8454 22.0194   6
  10   4   2 56.1319 20.2513   4
 -10   4  -2 43.4156 19.1491   4
 -10   4  -2 44.3127 20.6690   6
  10   4   2 55.6945 21.0744   6
 -10   4  -2 39.3170 16.6544   7
  11  -4   2 382.466 56.1210   6
 -11  -4  -2 314.310 46.8170   4
 -11  -4  -2 341.322 55.2716   6
  11  -4   2 317.267 26.9061   5
  11   4   2 318.883 48.6176   6
 -11   4  -2 264.610 39.9593   7
 -11   4  -2 303.464 48.4081   6
  11   4   2 286.608 41.5234   4
 -11   4  -2 345.260 45.9106   4
  12  -4   2 53.7265 24.2467   6
 -12  -4  -2 39.6423 20.4257   6
 -12   4  -2 -2.3347 15.4901   7
  12   4   2 91.5287 27.4642   6
 -12   4  -2 33.9103 20.5665   6
 -12   4  -2 13.9667 15.1404   4
  12   4   2 25.0146 17.2308   4
  13  -4   2 212.963 41.7744   6
 -13  -4  -2 172.175 33.8104   4
  13   4   2 204.300 39.5482   6
 -13   4  -2 53.9315 30.9020   7
 -13   4  -2 182.526 35.7035   4
 -14  -4  -2 7.48311 17.8710   4
  14   4   2 -16.788 19.3957   6
 -14   4  -2 17.3401 19.8600   4
 -15  -4  -2 26.1575 20.9493   4
 -15   4  -2 73.5130 28.1153   4
 -16  -5   2 51.6684 28.2621   4
 -16   5   2 75.4811 31.1015   4
 -15  -5   2 42.6692 21.3031   4
 -15   5   2 -1.0338 18.2856   4
 -14  -5   2 34.4022 21.2714   4
 -14   5   2 37.6538 22.4893   4
 -13  -5   2 5.49318 15.5230   4
  13  -5  -2 7.14032 12.5387   8
  13   5  -2 26.7951 18.2059   6
 -13   5   2 16.7921 19.1899   7
  13   5  -2 22.8043 19.8500   4
 -13   5   2 20.6616 18.8601   4
  12  -5  -2 83.1807 33.9213   8
  12  -5  -2 115.838 31.5877   6
  12  -5  -2 93.9503 20.9580   5
 -12  -5   2 41.0518 18.1533   6
 -12  -5   2 62.8316 26.5515   4
 -12   5   2 78.2363 28.2622   4
 -12   5   2 59.0721 22.6251   6
 -12   5   2 39.2929 19.3160   7
  12   5  -2 46.7515 19.6886   4
  12   5  -2 70.1988 22.8426   6
  11  -5  -2 144.587 31.8563   6
 -11  -5   2 127.718 30.1623   6
  11  -5  -2 65.9765 20.6335   8
  11  -5  -2 123.091 16.6275   5
 -11  -5   2 110.071 25.7179   4
 -11   5   2 185.942 36.4085   4
 -11   5   2 95.0338 24.5838   7
  11   5  -2 117.721 27.2264   6
  11   5  -2 76.6997 22.9943   4
 -11   5   2 126.423 28.1246   6
 -10  -5   2 154.497 31.2510   6
 -10  -5   2 124.743 24.8272   4
  10  -5  -2 102.838 22.0015   8
  10  -5  -2 119.970 27.3834   6
  10  -5  -2 132.239 17.5164   5
  10   5  -2 139.603 28.5638   4
 -10   5   2 136.024 25.8147   7
  10   5  -2 163.575 29.6603   6
 -10   5   2 156.157 29.9664   6
 -10   5   2 108.185 34.1182   1
   9  -5  -2 193.273 42.7727   1
  -9  -5   2 197.091 31.7540   4
   9  -5  -2 217.799 20.7704   5
   9  -5  -2 265.311 38.2369   6
  -9  -5   2 196.440 34.0238   6
   9  -5  -2 264.896 37.7052   8
   9   5  -2 234.429 34.5866   4
  -9   5   2 207.358 20.0571   5
  -9   5   2 245.589 49.0023   1
  -9   5   2 195.946 33.9055   6
  -9   5   2 198.512 29.8978   7
   9   5  -2 246.760 34.7396   6
   9   5  -2 194.368 45.0343   1
   8  -5  -2 219.845 40.3524   1
   8  -5  -2 244.691 20.7455   5
   8  -5  -2 201.263 32.5163   6
  -8  -5   2 266.652 36.9130   6
  -8  -5   2 255.426 34.0625   4
   8  -5  -2 199.071 28.4654   8
   8   5  -2 172.299 28.3497   4
   8   5  -2 241.740 31.5755   6
  -8   5   2 199.419 32.8666   6
   8   5  -2 157.404 41.2770   1
  -8   5   2 194.167 41.4972   1
  -8   5   2 206.158 19.6300   5
   7  -5  -2 60.9875 21.8712   1
  -7  -5   2 66.2632 16.1349   4
  -7  -5   2 104.450 22.5745   6
   7  -5  -2 54.3459 10.2487   5
   7  -5  -2 90.1970 16.7433   8
   7  -5  -2 79.4116 19.2831   6
  -7   5   2 52.7701 22.5132   1
  -7   5   2 81.8921 17.1515   7
   7   5  -2 70.9787 16.0082   6
  -7   5   2 52.3758 16.2434   6
  -7   5   2 59.3749 10.5690   5
   7   5  -2 71.4799 17.6051   4
  -6  -5   2 437.122 31.7125   5
   6  -5  -2 456.975 39.2209   8
   6  -5  -2 433.434 34.0582   5
  -6  -5   2 501.324 43.2565   6
   6  -5  -2 491.025 43.8813   6
  -6  -5   2 423.570 39.4235   4
   6  -5  -2 485.425 60.8865   1
  -6   5   2 427.446 33.7145   5
  -6   5   2 521.620 64.2317   1
   6   5  -2 449.867 31.3521   5
   6   5  -2 470.358 40.3552   6
   6   5  -2 441.225 63.7145   1
   6   5  -2 403.209 39.0400   4
  -6   5   2 414.649 37.8971   7
  -6   5   2 430.797 41.6550   6
   5  -5  -2 17.2211 6.03542   5
   5  -5  -2 13.3870 9.88867   6
  -5  -5   2 16.6860 9.40132   6
  -5  -5   2 7.11805 11.2979   7
   5  -5  -2 30.2359 11.7219   8
  -5  -5   2 25.6012 5.96727   5
  -5  -5   2 38.4119 12.3898   4
   5  -5  -2 -10.611 9.00661   1
  -5   5   2 23.6220 9.15485   7
  -5   5   2 15.0758 9.14991   6
   5   5  -2 17.3062 10.1886   4
  -5   5   2 27.7310 15.7244   1
  -5   5   2 21.7501 6.71885   5
   5   5  -2 25.0637 17.4059   1
   5   5  -2 32.6301 18.8808   1
   5   5  -2 19.8793 9.94912   6
   5   5  -2 23.2533 5.65327   5
  -4  -5   2 1189.93 78.4699   5
  -4  -5   2 1243.32 83.7605   4
   4  -5  -2 1262.11 87.8712   6
  -4  -5   2 1246.23 86.4315   6
  -4  -5   2 1114.96 88.0996   7
   4  -5  -2 1191.87 83.4118   8
   4  -5  -2 1099.72 79.7656   5
   4   5  -2 1314.05 102.286   1
  -4   5   2 1132.95 79.6663   5
  -4   5   2 1201.18 95.2628   1
   4   5  -2 1174.32 78.0670   5
   4   5  -2 1132.30 97.1194   1
   4   5  -2 1101.62 83.0771   4
  -4   5   2 1200.21 87.1229   6
  -4   5   2 1144.71 81.9766   7
   4   5  -2 1301.59 84.6560   6
   3  -5  -2 406.855 31.7024   5
  -3  -5   2 403.707 34.1265   4
   3  -5  -2 378.176 36.9232   6
  -3  -5   2 371.686 35.0431   6
  -3  -5   2 515.810 62.2371   1
  -3  -5   2 464.349 39.1667   7
   3  -5  -2 395.336 32.6625   7
  -3  -5   2 415.769 30.4348   5
  -3   5   2 430.119 33.1660   7
   3   5  -2 495.364 58.7375   1
  -3   5   2 448.382 44.4645   1
  -3   5   2 391.173 31.3029   5
   3   5  -2 391.029 34.2627   4
   3   5  -2 426.889 34.2004   6
  -3   5   2 365.445 33.6460   8
  -3   5   2 432.005 38.1174   6
   3   5  -2 451.650 30.4845   5
  -2  -5   2 841.327 57.4515   5
  -2  -5   2 863.458 61.6019   6
  -2  -5   2 869.855 74.4664   1
  -2  -5   2 786.235 62.6934   7
   2  -5  -2 835.254 58.5141   7
   2  -5  -2 943.138 65.6992   6
   2  -5  -2 800.381 70.9943   1
   2  -5  -2 851.632 58.4756   5
  -2  -5   2 760.261 64.5089   6
  -2  -5   2 841.145 59.9707   4
   2   5  -2 998.592 76.1083   1
   2   5  -2 851.971 60.1846   4
  -2   5   2 757.268 69.8780   1
   2   5  -2 802.466 63.7946   7
  -2   5   2 894.003 60.7482   8
  -2   5   2 791.961 64.0859   6
  -2   5   2 828.064 58.2118   5
   2   5  -2 888.959 57.4306   5
  -2   5   2 834.299 59.0177   7
  -1  -5   2 97.9883 14.8259   6
   1  -5  -2 114.143 15.5481   6
  -1  -5   2 146.740 17.7880   4
   1  -5  -2 110.360 25.1955   1
  -1  -5   2 124.672 19.2011   6
   1  -5  -2 107.135 14.2624   5
  -1  -5   2 129.830 12.9191   5
   1  -5  -2 121.373 20.2852   6
   1  -5  -2 147.637 16.4707   7
  -1  -5   2 150.289 30.1039   1
  -1  -5   2 86.5421 16.7334   7
   1   5  -2 147.143 20.4175   7
   1   5  -2 115.847 15.5503   4
   1   5  -2 143.410 13.1229   5
  -1   5   2 107.119 25.9796   1
   1   5  -2 133.468 12.6151   8
  -1   5   2 128.227 14.4058   5
  -1   5   2 157.919 17.5022   4
  -1   5   2 124.288 15.7790   7
   1   5  -2 233.394 36.8312   1
   0  -5   2 -1.7938 2.60803   5
   0  -5  -2 0.11437 7.07441   6
   0  -5  -2 -8.8247 6.87166   1
   0  -5  -2 1.70311 3.85962   5
   0  -5   2 4.30821 7.42257   6
   0  -5  -2 7.41209 6.11078   6
   0  -5  -2 4.63869 5.58900   7
   0  -5   2 1.44320 9.35905   1
   0  -5   2 0.58397 7.45482   7
   0   5  -2 4.93753 9.68279   1
   0   5   2 3.31184 9.54503   1
   0   5  -2 4.16936 6.80435   6
   0   5  -2 8.82961 6.58208   4
   0   5   2 9.18163 6.16960   7
   0   5   2 7.44689 6.41713   4
   0   5  -2 -0.8046 5.91285   7
   0   5  -2 1.43681 4.18997   5
   0   5   2 7.05423 4.88450   5
  -1  -5  -2 1378.84 91.9581   4
  -1  -5  -2 1301.60 107.201   1
   1  -5   2 1406.40 105.734   1
  -1  -5  -2 1406.69 94.7791   6
  -1  -5  -2 1298.35 91.4171   7
   1  -5   2 1351.35 90.3062   8
   1  -5   2 1297.31 96.9385   6
   1  -5   2 1341.83 89.7988   5
  -1  -5  -2 1402.47 90.0460   5
   1  -5   2 1379.73 93.3296   7
  -1   5  -2 1345.59 97.4852   6
   1   5   2 1355.10 89.7285   5
   1   5   2 1319.62 93.1649   6
   1   5   2 1316.28 91.7913   4
  -1   5  -2 1192.03 102.962   1
  -1   5  -2 1372.60 89.7455   5
   1   5   2 1172.00 104.034   1
   1   5   2 1436.73 88.3121   3
  -1   5  -2 1373.22 93.6248   7
  -2  -5  -2 452.898 34.1245   5
   2  -5   2 427.448 35.7021   8
   2  -5   2 477.886 34.6699   5
   2  -5   2 422.727 55.1888   1
  -2  -5  -2 478.228 38.6883   7
   2  -5   2 437.656 41.8465   6
  -2  -5  -2 492.606 40.6197   6
   2  -5   2 489.559 38.2963   7
  -2  -5  -2 452.352 36.8237   4
   2   5   2 497.380 62.7928   1
  -2   5  -2 474.643 34.5088   5
  -2   5  -2 448.219 37.9099   7
  -2   5  -2 458.853 56.8864   1
   2   5   2 478.390 34.2374   5
   2   5   2 467.956 61.5928   1
  -2   5  -2 431.972 41.3253   6
   2   5   2 464.003 37.0574   4
   2   5   2 461.979 38.9119   6
   3  -5   2 844.348 76.6215   1
   3  -5   2 820.719 63.9240   7
  -3  -5  -2 919.506 60.1407   5
  -3  -5  -2 886.976 67.9726   6
  -3  -5  -2 860.743 63.5048   4
   3  -5   2 890.294 60.7046   5
   3  -5   2 835.614 69.1475   6
  -3   5  -2 867.782 64.7890   7
   3   5   2 811.144 79.7176   1
   3   5   2 882.112 81.2783   1
  -3   5  -2 828.226 68.4710   6
  -3   5  -2 891.615 60.4628   5
   3   5   2 845.965 63.7726   4
  -3   5  -2 880.115 77.6809   1
   3   5   2 837.184 65.9039   6
   3   5   2 946.157 60.1249   5
   4  -5   2 673.995 53.4139   7
  -4  -5  -2 702.529 48.0045   5
  -4  -5  -2 631.156 56.7262   6
   4  -5   2 720.972 59.4379   6
   4  -5   2 667.507 48.8745   5
   4  -5   2 720.368 67.0372   1
   4   5   2 711.092 47.9865   5
  -4   5  -2 660.892 57.8647   6
  -4   5  -2 675.550 53.4675   7
   4   5   2 706.777 71.8868   1
   4   5   2 675.100 53.1418   4
  -4   5  -2 620.812 48.3175   5
  -4   5  -2 667.925 66.5318   1
   4   5   2 722.182 71.6028   1
   4   5   2 766.946 56.9448   6
  -5  -5  -2 1030.39 75.8159   4
   5  -5   2 1041.13 82.5377   6
   5  -5   2 956.078 89.4998   1
   5  -5   2 1038.64 71.1740   5
  -5  -5  -2 1044.10 81.7310   6
  -5  -5  -2 964.774 69.4481   5
  -5   5  -2 999.958 76.5049   7
   5   5   2 1077.79 69.7591   5
  -5   5  -2 1006.35 91.1135   1
  -5   5  -2 1084.72 82.3713   6
   5   5   2 1137.71 98.2053   1
   5   5   2 1013.15 76.2603   4
  -5   5  -2 1075.25 71.2192   5
   5   5   2 1025.20 79.3637   6
  -6  -5  -2 5.86562 16.6788   1
   6  -5   2 3.03961 4.55476   5
   6  -5   2 9.67055 10.6540   6
  -6  -5  -2 5.08497 3.86995   5
  -6  -5  -2 -4.7338 7.52344   6
   6  -5   2 18.2203 16.1008   1
  -6  -5  -2 10.8972 9.93212   4
  -6   5  -2 8.07511 10.4367   7
   6   5   2 2.11197 4.01294   5
  -6   5  -2 -7.7234 6.24065   6
   6   5   2 5.63801 8.84201   6
   6   5   2 -1.6724 8.25248   4
   6   5   2 23.8692 19.2205   1
  -6   5  -2 5.52897 14.8776   1
   7  -5   2 525.210 41.1217   5
  -7  -5  -2 573.830 54.3493   6
  -7  -5  -2 459.403 74.0689   1
  -7  -5  -2 561.873 48.6563   4
   7  -5   2 547.481 63.4186   6
   7  -5   2 516.466 74.3584   1
   7   5   2 592.100 52.7516   6
  -7   5  -2 570.150 49.0786   7
   7   5   2 533.969 38.8758   5
  -7   5  -2 561.285 53.8316   6
   7   5   2 587.719 49.6117   4
  -7   5  -2 508.574 73.8893   1
   7   5   2 600.467 84.4035   1
   8  -5   2 84.4067 23.4158   6
  -8  -5  -2 112.492 25.8773   6
  -8  -5  -2 105.038 36.8409   1
   8  -5   2 102.278 14.5354   5
   8  -5   2 163.303 41.7628   1
  -8  -5  -2 145.740 25.3082   4
   8   5   2 106.746 23.0419   4
  -8   5  -2 141.363 38.4523   1
  -8   5  -2 122.841 26.8607   6
   8   5   2 139.819 27.9075   6
  -8   5  -2 69.6618 18.1406   7
   8   5   2 168.714 43.7589   1
  -9  -5  -2 209.046 32.0124   4
  -9  -5  -2 272.688 41.1149   6
   9  -5   2 168.663 42.7714   1
   9  -5   2 183.122 21.7221   5
   9  -5   2 277.750 44.7521   6
  -9  -5  -2 238.812 57.0727   1
  -9   5  -2 205.717 38.5800   6
   9   5   2 202.309 32.0845   4
  -9   5  -2 288.429 60.0402   1
   9   5   2 184.250 34.0254   6
   9   5   2 203.060 52.3626   1
  -9   5  -2 165.992 29.3433   7
 -10  -5  -2 182.792 51.3069   6
 -10  -5  -2 198.189 32.1967   4
  10  -5   2 181.201 21.7044   5
  10  -5   2 208.848 40.0281   6
 -10   5  -2 192.395 38.0520   6
 -10   5  -2 202.234 32.3881   4
  10   5   2 178.492 34.6093   6
  10   5   2 237.072 37.3307   4
 -10   5  -2 136.456 28.6092   7
 -11  -5  -2 81.9337 26.7678   6
 -11  -5  -2 99.0524 26.2113   4
  11  -5   2 56.7252 11.7347   5
  11  -5   2 88.0216 30.5788   6
  11   5   2 65.2385 22.9070   6
  11   5   2 66.8629 21.3408   4
 -11   5  -2 40.1898 19.0562   7
 -12  -5  -2 69.8600 23.6080   4
  12  -5   2 61.2952 26.0476   6
 -12  -5  -2 76.4240 26.1859   6
 -12   5  -2 19.5868 17.5445   7
 -12   5  -2 76.9367 28.1784   4
  12   5   2 73.1989 24.8172   6
 -12   5  -2 7.15728 15.4797   6
  12   5   2 49.1285 21.6993   4
 -13  -5  -2 119.563 29.7147   4
  13  -5   2 97.2153 33.2621   6
  13   5   2 111.401 29.8221   6
 -13   5  -2 121.184 30.2162   4
 -14  -5  -2 26.1032 21.3563   4
 -14   5  -2 56.0256 25.8980   4
 -15  -5  -2 28.7388 22.3145   4
 -15   5  -2 10.3889 17.0943   4
 -15  -6   2 7.54755 21.7942   4
 -15   6   2 25.2399 21.9468   4
 -14  -6   2 143.804 34.4082   4
 -14   6   2 111.531 32.4927   4
 -13  -6   2 -3.7412 16.0894   4
 -13   6   2 2.61673 15.8186   4
  13   6  -2 -1.2055 18.0117   1
  13   6  -2 23.5046 16.2555   6
 -13   6   2 3.55580 18.0175   7
  12  -6  -2 254.716 53.4944   6
  12  -6  -2 282.069 43.0864   8
 -12  -6   2 260.801 48.1785   6
 -12  -6   2 248.407 39.7070   4
 -12   6   2 187.115 37.2002   7
  12   6  -2 356.690 48.2952   6
  12   6  -2 297.217 43.5721   4
 -12   6   2 237.748 42.2851   4
 -11  -6   2 5.78194 12.2884   6
  11  -6  -2 15.0109 16.3633   6
  11  -6  -2 16.6747 7.36361   5
  11  -6  -2 19.6099 13.9020   8
 -11  -6   2 18.8464 16.9723   4
  11   6  -2 -2.1098 13.0753   4
  11   6  -2 13.2805 12.7210   6
 -11   6   2 -7.1540 12.2517   7
 -11   6   2 25.4192 15.7539   6
  11   6  -2 0.04735 20.8303   1
 -10  -6   2 348.079 43.1711   4
  10  -6  -2 372.708 45.6473   8
  10  -6  -2 306.183 28.4306   5
  10  -6  -2 418.454 52.3584   6
 -10  -6   2 251.877 41.7234   6
  10   6  -2 378.910 48.0700   4
  10   6  -2 356.229 46.1825   6
 -10   6   2 275.974 38.1825   7
  10   6  -2 196.656 50.2612   1
 -10   6   2 329.916 28.3394   5
 -10   6   2 389.140 50.4721   6
  -9  -6   2 65.1027 18.1352   4
   9  -6  -2 45.0300 16.3986   8
   9  -6  -2 51.2922 11.5254   5
  -9  -6   2 80.1263 23.2341   6
   9  -6  -2 34.5531 17.8517   6
   9  -6  -2 29.0338 21.3707   1
   9   6  -2 67.6442 18.3081   6
   9   6  -2 88.9555 35.0389   1
  -9   6   2 23.2312 13.5784   6
   9   6  -2 25.1162 14.7286   4
  -9   6   2 72.6067 12.6625   5
  -9   6   2 40.6669 16.4649   7
  -9   6   2 52.6729 26.8992   1
  -8  -6   2 175.899 27.8459   4
   8  -6  -2 186.306 28.4300   8
   8  -6  -2 220.553 37.1787   6
   8  -6  -2 158.570 36.9555   1
  -8  -6   2 175.057 32.4390   6
   8  -6  -2 161.694 20.0912   5
  -8   6   2 170.514 20.3163   5
   8   6  -2 228.403 32.0843   6
  -8   6   2 189.554 31.0552   6
   8   6  -2 160.935 27.7288   4
  -8   6   2 149.175 39.0307   1
  -8   6   2 162.292 25.4778   7
   8   6  -2 147.133 40.2122   1
  -7  -6   2 60.3500 8.81287   5
   7  -6  -2 56.5639 11.1781   5
  -7  -6   2 43.4434 20.6076   7
   7  -6  -2 29.7924 11.7591   8
  -7  -6   2 69.9963 19.0202   6
  -7  -6   2 23.2431 11.9415   4
   7  -6  -2 32.3649 17.2281   1
   7  -6  -2 35.4855 15.8941   6
  -7   6   2 41.8749 16.1392   6
  -7   6   2 46.3672 20.6066   1
  -7   6   2 60.5840 11.2906   5
   7   6  -2 48.0158 7.65702   5
   7   6  -2 78.8024 27.9606   1
  -7   6   2 44.7615 14.7493   7
   7   6  -2 29.5605 20.7537   1
   7   6  -2 39.0077 14.0899   6
   7   6  -2 60.1262 18.0398   4
  -6  -6   2 670.186 60.7442   7
  -6  -6   2 666.603 45.5085   5
  -6  -6   2 625.757 55.8042   6
   6  -6  -2 643.602 56.5905   6
   6  -6  -2 673.385 82.7184   1
   6  -6  -2 589.197 47.1727   5
  -6  -6   2 632.719 52.5876   4
  -6   6   2 647.745 47.3810   5
   6   6  -2 707.773 54.4711   6
   6   6  -2 627.358 44.6794   5
  -6   6   2 617.194 51.0456   7
  -6   6   2 690.851 67.5431   1
  -6   6   2 666.388 56.7536   6
   6   6  -2 661.492 84.4943   1
   6   6  -2 599.460 53.2158   4
   6   6  -2 790.583 90.9152   1
  -5  -6   2 37.2417 13.3227   6
   5  -6  -2 24.4790 7.51668   5
  -5  -6   2 57.8752 14.9839   4
  -5  -6   2 65.6116 18.9188   7
  -5  -6   2 49.5548 8.77204   5
   5  -6  -2 31.4713 12.5750   6
   5  -6  -2 37.4991 12.3094   8
   5   6  -2 50.8106 8.04201   5
   5   6  -2 63.1201 23.6171   1
  -5   6   2 34.7001 15.5990   6
   5   6  -2 60.5443 25.1652   1
   5   6  -2 35.0856 11.0486   6
   5   6  -2 42.9655 13.7559   4
  -5   6   2 28.8919 11.2482   7
  -5   6   2 48.5953 19.6790   1
  -4  -6   2 1073.86 69.5419   5
  -4  -6   2 1001.39 76.9600   6
   4  -6  -2 965.885 78.2265   6
   4  -6  -2 1036.21 71.1455   5
  -4  -6   2 1087.26 87.1070   7
  -4  -6   2 973.679 73.6883   4
   4  -6  -2 1086.96 72.9723   7
   4   6  -2 859.696 87.0544   1
  -4   6   2 844.549 84.5252   1
   4   6  -2 1011.91 68.8153   5
  -4   6   2 1098.57 73.4932   7
   4   6  -2 1031.43 74.5207   6
   4   6  -2 993.252 74.2833   4
  -4   6   2 1039.65 70.7711   5
  -4   6   2 1032.47 78.9051   6
  -3  -6   2 435.054 38.0321   7
  -3  -6   2 331.583 34.1887   6
   3  -6  -2 395.852 32.0843   7
   3  -6  -2 456.928 56.2994   1
   3  -6  -2 432.075 31.6140   5
  -3  -6   2 394.431 29.7681   5
   3  -6  -2 361.292 37.3125   6
  -3  -6   2 379.891 33.3026   4
  -3  -6   2 364.162 56.4888   1
   3   6  -2 403.120 29.5525   5
   3   6  -2 390.984 46.8885   7
  -3   6   2 339.350 32.8800   8
  -3   6   2 372.825 30.5705   5
  -3   6   2 337.392 31.3462   7
  -3   6   2 361.529 37.1840   6
   3   6  -2 402.700 34.0859   4
  -3   6   2 399.408 55.2667   1
   3   6  -2 341.675 52.5007   1
   2  -6  -2 1468.04 111.786   1
   2  -6  -2 1330.70 93.6546   5
  -2  -6   2 1489.78 93.1912   5
   2  -6  -2 1399.34 94.0920   7
  -2  -6   2 1318.39 111.960   1
  -2  -6   2 1312.90 97.0126   6
  -2  -6   2 1387.55 95.6758   4
  -2  -6   2 1321.65 98.4192   7
   2  -6  -2 1274.81 100.397   6
   2   6  -2 1405.64 92.6849   5
  -2   6   2 1383.51 93.6540   5
   2   6  -2 1385.49 100.262   7
  -2   6   2 1377.45 110.284   1
   2   6  -2 1345.10 111.112   1
  -2   6   2 1486.10 96.4205   8
   2   6  -2 1377.54 95.7791   4
  -2   6   2 1457.75 95.1329   7
  -2   6   2 1466.99 102.214   6
  -1  -6   2 -10.265 6.69653   6
   1  -6  -2 -0.1337 4.39399   5
  -1  -6   2 4.65164 5.74065   6
  -1  -6   2 0.04465 3.72406   5
  -1  -6   2 0.47453 7.40821   7
  -1  -6   2 3.72505 7.94058   4
   1  -6  -2 -4.0966 6.16706   6
   1  -6  -2 -0.7921 4.96280   6
   1  -6  -2 11.6353 15.0561   1
  -1  -6   2 -11.545 10.6347   1
   1  -6  -2 2.50944 6.88663   7
   1   6  -2 2.28340 12.7619   1
   1   6  -2 6.32899 7.98312   4
   1   6  -2 2.37519 4.65347   8
  -1   6   2 -2.6600 5.80011   7
  -1   6   2 -3.6925 10.2451   1
  -1   6   2 8.66714 7.68528   4
   1   6  -2 2.65165 4.53770   5
   1   6  -2 9.24091 7.71156   7
  -1   6   2 2.37507 4.64008   5
   0  -6  -2 4032.82 259.352   7
   0  -6  -2 3973.91 278.539   1
   0  -6  -2 4003.85 258.513   5
   0  -6  -2 4048.66 262.377   6
   0  -6   2 4062.22 258.034   5
   0  -6  -2 3877.80 266.201   6
   0  -6   2 4155.72 262.555   7
   0  -6   2 4164.73 278.275   1
   0  -6   2 3949.93 266.871   6
   0   6  -2 3960.48 259.559   4
   0   6   2 4016.23 277.943   1
   0   6  -2 4072.57 257.815   8
   0   6   2 3957.26 260.200   7
   0   6   2 3952.49 260.175   4
   0   6  -2 4059.95 257.843   5
   0   6  -2 3879.79 262.364   7
   0   6  -2 4134.85 277.957   1
   0   6  -2 4067.76 267.680   6
   0   6   2 4037.83 258.255   5
  -1  -6  -2 157.898 23.4463   6
  -1  -6  -2 238.770 44.7582   1
   1  -6   2 158.252 19.3965   8
  -1  -6  -2 192.697 18.2530   5
  -1  -6  -2 180.572 22.8781   4
   1  -6   2 176.109 23.5747   7
   1  -6   2 212.865 38.0157   1
   1  -6   2 126.443 24.1685   6
  -1  -6  -2 215.709 25.0584   7
   1  -6   2 210.794 18.3627   5
  -1   6  -2 189.013 36.3582   1
  -1   6  -2 192.560 17.9256   5
   1   6   2 200.753 18.2370   5
   1   6   2 192.624 25.0901   7
   1   6   2 171.211 22.2051   4
  -1   6  -2 196.846 22.7831   4
  -1   6  -2 196.698 30.1511   6
   1   6   2 179.639 46.7411   1
  -1   6  -2 186.625 25.1411   7
   1   6   2 167.977 16.5234   3
   1   6   2 179.535 22.5525   6
   2  -6   2 2763.21 183.935   7
  -2  -6  -2 2672.59 182.750   4
  -2  -6  -2 2786.68 187.316   6
   2  -6   2 2881.11 182.155   8
   2  -6   2 2589.25 198.896   1
   2  -6   2 2843.25 190.550   6
  -2  -6  -2 2645.51 183.819   7
  -2  -6  -2 2788.48 180.294   5
   2   6   2 2838.48 180.225   5
   2   6   2 2753.36 185.184   6
  -2   6  -2 2639.00 201.024   1
   2   6   2 2996.14 205.028   1
  -2   6  -2 2771.40 184.858   7
  -2   6  -2 2989.57 191.180   6
  -2   6  -2 2758.42 180.328   5
   2   6   2 2742.44 183.305   4
  -3  -6  -2 131.827 19.2530   4
   3  -6   2 96.2017 17.0170   7
   3  -6   2 77.2513 25.1638   1
   3  -6   2 84.8209 20.7297   6
  -3  -6  -2 90.3064 19.7411   7
   3  -6   2 74.0706 12.8632   5
   3  -6   2 110.141 17.7335   8
  -3  -6  -2 79.0970 12.4421   5
  -3  -6  -2 100.048 21.2431   6
  -3   6  -2 66.1970 11.6626   5
   3   6   2 66.1301 10.9870   5
   3   6   2 127.733 32.9571   1
   3   6   2 70.2627 15.1276   4
   3   6   2 88.0775 17.9523   6
  -3   6  -2 122.489 29.3169   1
  -3   6  -2 61.1017 16.3549   6
   4  -6   2 591.305 52.9066   6
  -4  -6  -2 558.760 50.2375   7
   4  -6   2 553.115 45.2225   8
   4  -6   2 549.352 46.4088   7
  -4  -6  -2 526.270 49.7984   6
  -4  -6  -2 556.589 45.7623   4
   4  -6   2 544.449 41.9012   5
   4  -6   2 592.015 71.5428   1
  -4  -6  -2 601.050 41.3877   5
   4   6   2 495.375 74.3635   1
   4   6   2 530.836 45.7674   4
  -4   6  -2 552.959 46.7715   7
  -4   6  -2 588.073 42.9346   5
  -4   6  -2 566.487 51.8877   6
   4   6   2 512.493 72.9900   1
   4   6   2 582.467 41.0968   5
   4   6   2 498.608 47.5816   6
  -4   6  -2 529.000 69.5516   1
   5  -6   2 112.381 19.6073   7
  -5  -6  -2 115.730 20.2696   4
  -5  -6  -2 120.600 22.9646   6
   5  -6   2 124.043 16.8485   5
   5  -6   2 122.069 31.0405   1
   5  -6   2 104.413 25.6125   6
  -5  -6  -2 101.896 13.5922   5
   5   6   2 100.258 30.4889   1
  -5   6  -2 119.455 21.7551   7
  -5   6  -2 110.294 23.1168   6
   5   6   2 111.862 23.9590   6
   5   6   2 135.020 22.3694   4
   5   6   2 87.6473 30.7016   1
   5   6   2 92.5678 13.0716   5
  -5   6  -2 117.689 15.6171   5
  -5   6  -2 107.060 31.1026   1
  -6  -6  -2 523.438 53.0839   6
  -6  -6  -2 523.568 40.2794   5
   6  -6   2 569.499 42.5549   5
   6  -6   2 630.437 78.1760   1
  -6  -6  -2 575.357 48.2242   4
   6  -6   2 410.406 56.2974   6
  -6   6  -2 674.417 84.2865   1
   6   6   2 542.679 48.3554   4
   6   6   2 568.758 79.3712   1
  -6   6  -2 568.855 42.3011   5
   6   6   2 693.842 89.3631   1
  -6   6  -2 491.389 51.8108   6
   6   6   2 604.128 40.7712   5
   6   6   2 553.249 51.0733   6
  -6   6  -2 555.076 49.0678   7
   7  -6   2 178.459 33.0571   6
  -7  -6  -2 174.849 16.9119   5
  -7  -6  -2 189.002 27.9215   4
  -7  -6  -2 183.654 33.4662   6
   7  -6   2 204.668 23.3538   5
   7  -6   2 159.732 40.8827   1
  -7   6  -2 141.074 38.4403   1
   7   6   2 176.528 29.0094   4
   7   6   2 240.817 52.1486   1
  -7   6  -2 156.308 30.0427   6
   7   6   2 200.661 17.3144   5
   7   6   2 217.418 35.3346   6
  -7   6  -2 170.636 27.6517   7
  -8  -6  -2 218.190 38.4559   6
  -8  -6  -2 180.997 27.9212   4
   8  -6   2 78.4747 31.6373   1
   8  -6   2 237.217 42.6284   6
   8  -6   2 149.120 19.4074   5
  -8   6  -2 195.073 48.7374   1
   8   6   2 106.572 39.8351   1
  -8   6  -2 110.897 23.4382   7
  -8   6  -2 160.905 33.3612   6
   8   6   2 169.711 30.4863   6
   8   6   2 186.877 15.7860   5
   8   6   2 132.632 25.7556   4
  -9  -6  -2 28.2384 15.4582   4
   9  -6   2 35.5027 20.2183   6
   9  -6   2 17.8296 7.47783   5
   9   6   2 14.3903 12.7853   4
  -9   6  -2 43.1657 18.2725   7
  -9   6  -2 20.4371 22.1384   1
  -9   6  -2 19.9370 14.0647   6
   9   6   2 32.7962 18.8645   6
 -10  -6  -2 236.722 35.7682   4
  10  -6   2 143.344 20.5815   5
 -10  -6  -2 174.265 38.2639   6
  10  -6   2 205.818 38.7321   6
  10   6   2 172.303 33.0708   6
  10   6   2 198.961 35.9041   4
 -10   6  -2 115.026 28.8813   7
 -10   6  -2 197.774 38.7988   6
 -11  -6  -2 16.6120 16.0485   4
  11  -6   2 55.8243 24.3867   6
 -11  -6  -2 41.8360 21.6020   6
  11  -6   2 36.5747 12.5564   5
 -11   6  -2 44.5317 22.8714   6
 -11   6  -2 20.1637 19.7020   7
 -11   6  -2 43.2079 19.7974   4
  11   6   2 36.1651 18.2317   6
  11   6   2 49.6660 21.1485   4
  12  -6   2 56.9471 27.9146   6
 -12  -6  -2 60.6855 22.6343   4
 -12  -6  -2 32.8881 21.9520   6
  12   6   2 65.5914 24.5473   4
 -12   6  -2 45.5167 24.2939   4
 -12   6  -2 60.5657 26.8213   6
 -12   6  -2 70.6884 26.9845   7
  12   6   2 68.7221 25.4806   6
 -13  -6  -2 -4.8867 13.7217   4
  13  -6   2 11.4515 17.6696   6
 -13   6  -2 0.43717 17.4083   4
  13   6   2 16.4045 19.1925   6
 -14  -6  -2 89.2300 29.0001   4
 -14   6  -2 49.7497 25.3851   4
 -15  -6  -2 -21.150 14.0760   4
 -15   6  -2 1.45969 22.0395   4
 -15  -7   2 77.7959 32.2481   4
 -15   7   2 12.5524 22.2488   4
 -14  -7   2 13.1140 21.2214   4
 -14   7   2 -6.3598 18.2240   4
 -13  -7   2 177.164 36.8144   4
 -13   7   2 101.193 28.8542   7
  13   7  -2 109.111 45.9207   1
 -13   7   2 98.5378 29.4441   4
  12  -7  -2 -10.790 11.1075   8
 -12  -7   2 -8.2050 13.9560   4
  12  -7  -2 23.6447 18.2341   6
  12   7  -2 16.6377 16.6657   4
  12   7  -2 2.00483 18.0554   1
  12   7  -2 -4.0773 12.4180   6
  11  -7  -2 129.127 28.8013   8
 -11  -7   2 284.604 39.5476   4
 -11  -7   2 207.917 38.7365   6
  11  -7  -2 312.490 49.9437   6
  11  -7  -2 272.810 28.0449   5
  11   7  -2 227.510 59.4602   1
  11   7  -2 288.837 42.2686   6
 -11   7   2 129.956 29.1216   7
 -11   7   2 219.632 39.9546   6
  11   7  -2 191.921 35.8705   4
  10  -7  -2 72.7995 22.2389   8
  10  -7  -2 56.3263 22.8917   6
  10  -7  -2 53.0427 13.0573   5
 -10  -7   2 57.0216 21.2999   4
 -10  -7   2 42.0164 18.5792   6
  10   7  -2 22.8289 18.1012   4
 -10   7   2 70.7607 14.4725   5
  10   7  -2 83.7117 38.5575   1
  10   7  -2 66.6262 19.6754   6
 -10   7   2 53.9849 21.7798   6
 -10   7   2 66.3145 21.4783   7
   9  -7  -2 288.129 45.0030   6
   9  -7  -2 257.231 37.7453   8
  -9  -7   2 315.095 45.6446   6
  -9  -7   2 303.027 47.8303   7
  -9  -7   2 190.191 31.6543   4
  -9   7   2 243.813 38.6796   6
  -9   7   2 205.133 48.7057   1
   9   7  -2 170.997 46.8962   1
  -9   7   2 207.653 24.9922   5
  -9   7   2 185.836 32.3500   7
   9   7  -2 204.392 35.0047   4
   9   7  -2 236.012 34.2602   6
  -8  -7   2 18.4489 5.78231   5
  -8  -7   2 33.7243 17.8310   7
  -8  -7   2 -3.4076 7.42516   6
  -8  -7   2 21.1386 13.5302   4
   8  -7  -2 17.5596 6.96080   5
   8  -7  -2 10.0175 11.1835   8
   8  -7  -2 65.2062 28.6657   1
   8  -7  -2 43.1398 19.0807   6
  -8   7   2 13.2924 11.6257   6
   8   7  -2 18.0026 12.8763   4
   8   7  -2 6.57672 4.45219   5
  -8   7   2 18.8751 14.1961   7
  -8   7   2 14.4987 16.9333   1
   8   7  -2 -3.0306 11.0852   1
   8   7  -2 18.2871 10.3011   6
   8   7  -2 -5.8365 12.2677   1
  -8   7   2 15.0237 7.49873   5
  -7  -7   2 293.817 23.9006   5
   7  -7  -2 135.685 41.2415   1
   7  -7  -2 264.230 36.1912   8
   7  -7  -2 284.691 26.3119   5
  -7  -7   2 315.247 47.8994   7
   7  -7  -2 289.209 41.7243   6
  -7  -7   2 301.983 36.5128   4
  -7  -7   2 259.282 39.1781   6
  -7   7   2 305.524 26.6075   5
  -7   7   2 353.933 45.7672   6
  -7   7   2 300.950 54.0993   1
   7   7  -2 280.309 23.2137   5
  -7   7   2 269.779 35.8600   7
   7   7  -2 419.466 98.6770   1
   7   7  -2 352.498 64.2706   1
   7   7  -2 350.525 40.8276   6
   7   7  -2 298.261 37.5265   4
  -6  -7   2 42.7629 17.3102   7
   6  -7  -2 19.2493 12.0028   6
   6  -7  -2 36.7146 10.1347   5
  -6  -7   2 17.2169 10.9486   4
  -6  -7   2 15.8097 6.35876   5
   6  -7  -2 11.2894 8.81569   8
  -6  -7   2 5.63893 10.2004   6
   6   7  -2 25.2901 7.11810   5
  -6   7   2 2.29289 12.1816   1
  -6   7   2 9.62693 10.3347   7
  -6   7   2 33.9283 9.00754   5
  -6   7   2 27.6436 13.0140   6
   6   7  -2 37.7539 12.7263   4
   6   7  -2 27.6651 12.2991   6
   6   7  -2 17.0499 19.5153   1
  -5  -7   2 718.907 52.1193   4
   5  -7  -2 484.202 88.7384   1
   5  -7  -2 537.521 45.7621   5
  -5  -7   2 597.320 44.5300   5
  -5  -7   2 612.859 54.2769   6
   5  -7  -2 606.015 55.4745   6
   5  -7  -2 635.039 54.1633   8
  -5  -7   2 646.016 56.8306   7
  -5   7   2 612.215 55.3850   6
   5   7  -2 578.198 50.5636   4
   5   7  -2 657.771 51.5049   6
  -5   7   2 593.492 48.9179   7
  -5   7   2 608.005 77.0938   1
   5   7  -2 672.797 84.2347   1
   5   7  -2 608.018 43.9679   5
   5   7  -2 758.565 97.3341   1
  -5   7   2 613.087 46.1424   5
  -4  -7   2 6.05498 9.46201   7
   4  -7  -2 18.5701 16.2877   1
  -4  -7   2 3.96037 8.70708   4
  -4  -7   2 3.65953 4.31611   5
  -4  -7   2 10.8882 9.49314   6
  -4  -7   2 14.9733 17.0833   1
   4  -7  -2 -4.3828 3.96777   5
   4  -7  -2 5.06825 8.28855   7
   4  -7  -2 -4.0390 6.69138   6
   4   7  -2 4.98707 4.48667   5
  -4   7   2 12.1999 14.1266   1
  -4   7   2 -2.8494 7.21265   6
   4   7  -2 -4.9142 6.75831   4
   4   7  -2 -10.452 12.4059   1
  -4   7   2 1.05042 4.84748   5
  -4   7   2 7.29024 7.59111   7
   4   7  -2 5.07715 6.89566   6
  -3  -7   2 830.278 65.6247   7
  -3  -7   2 793.988 63.3846   6
  -3  -7   2 834.954 57.0874   5
  -3  -7   2 845.994 68.3996   6
   3  -7  -2 791.357 58.8340   7
  -3  -7   2 785.035 60.4332   4
   3  -7  -2 869.360 67.8105   6
  -3  -7   2 633.764 85.2395   1
   3  -7  -2 779.675 75.4996   1
   3  -7  -2 699.808 57.3316   5
   3   7  -2 895.238 62.2107   4
  -3   7   2 837.094 58.1427   5
  -3   7   2 826.779 59.9314   7
  -3   7   2 743.243 65.9189   6
   3   7  -2 730.915 65.8507   7
   3   7  -2 840.453 78.9679   1
  -3   7   2 776.184 60.6635   8
  -3   7   2 788.325 75.9353   1
   3   7  -2 846.123 56.7334   5
  -2  -7   2 32.5403 10.2499   6
   2  -7  -2 26.8008 12.8260   6
  -2  -7   2 36.9420 15.2916   6
   2  -7  -2 38.5701 21.6968   1
  -2  -7   2 70.2510 27.2680   1
   2  -7  -2 28.5556 7.84043   5
  -2  -7   2 32.6042 11.7645   4
   2  -7  -2 26.0794 9.40407   7
  -2  -7   2 64.8160 11.7198   5
  -2  -7   2 39.1881 13.7683   7
  -2   7   2 31.4569 8.22837   5
  -2   7   2 94.1378 28.6586   1
   2   7  -2 81.2264 27.2941   1
   2   7  -2 41.2229 14.9787   7
   2   7  -2 26.4536 11.2718   4
   2   7  -2 44.6810 9.62946   5
  -2   7   2 19.8514 9.05870   7
  -2   7   2 55.3612 15.4903   8
   1  -7  -2 206.424 31.8657   6
   1  -7  -2 196.429 40.6024   1
   1  -7  -2 215.586 23.0648   5
   1  -7  -2 137.215 21.2188   6
   1  -7  -2 180.211 22.6881   7
  -1  -7   2 181.939 25.0896   7
  -1  -7   2 211.637 26.8069   4
  -1  -7   2 200.762 25.9184   6
  -1  -7   2 145.711 18.1372   5
  -1  -7   2 173.946 39.8018   1
   1   7  -2 193.569 18.5660   5
   1   7  -2 188.492 23.4453   4
  -1   7   2 172.400 23.4829   7
   1   7  -2 197.090 28.2293   7
   1   7  -2 185.786 18.2487   8
  -1   7   2 198.251 23.8132   4
   1   7  -2 153.337 36.3294   1
  -1   7   2 176.443 38.1195   1
  -1   7   2 180.515 21.0071   5
   0  -7   2 -7.1708 9.39424   7
   0  -7  -2 -2.0396 7.09328   6
   0  -7   2 -4.5375 13.1229   1
   0  -7  -2 1.42369 18.5568   1
   0  -7  -2 -10.804 5.91854   7
   0  -7  -2 2.73166 4.78417   5
   0  -7  -2 -3.8223 6.46594   6
   0  -7   2 2.20645 4.63674   5
   0  -7   2 6.16224 11.3836   6
   0   7   2 12.1614 9.81658   4
   0   7  -2 8.16772 8.16200   7
   0   7  -2 -0.5878 5.32312   8
   0   7   2 -5.7436 12.2891   1
   0   7  -2 9.94536 9.31405   6
   0   7   2 6.22142 6.48672   5
   0   7  -2 -12.941 11.3185   1
   0   7   2 -0.3960 6.86768   7
   0   7  -2 4.31846 7.92057   4
   0   7  -2 -2.8269 4.40003   5
  -1  -7  -2 573.995 47.6002   6
   1  -7   2 506.661 49.8440   6
   1  -7   2 532.484 45.4262   7
  -1  -7  -2 588.223 42.0461   5
   1  -7   2 532.487 41.2609   5
   1  -7   2 557.740 70.4600   1
  -1  -7  -2 568.267 44.8702   4
  -1  -7  -2 539.073 43.9997   7
  -1   7  -2 580.255 41.6432   5
  -1   7  -2 587.047 51.8306   6
  -1   7  -2 539.653 45.8646   7
   1   7   2 580.029 73.1167   1
  -1   7  -2 508.830 43.1366   4
   1   7   2 525.388 45.5465   7
   1   7   2 536.858 43.5553   5
  -1   7  -2 530.481 67.8972   1
   1   7   2 504.891 43.7161   4
   2  -7   2 26.5359 29.3058   1
   2  -7   2 9.10500 7.42781   8
  -2  -7  -2 6.71963 5.35845   5
   2  -7   2 3.29080 5.63084   5
   2  -7   2 -4.0638 9.59392   6
  -2  -7  -2 6.73488 8.25129   7
  -2  -7  -2 13.3699 17.3427   1
  -2  -7  -2 12.9892 10.3413   4
   2  -7   2 4.18511 8.50553   7
  -2  -7  -2 11.1882 10.4631   6
   2   7   2 0.90860 4.83884   5
  -2   7  -2 9.27611 6.74828   5
  -2   7  -2 0.82674 12.9945   1
   2   7   2 -2.3407 15.2982   1
   2   7   2 16.6275 8.76828   6
  -2   7  -2 5.69057 9.99087   7
   2   7   2 4.10810 8.25555   4
  -2   7  -2 12.2383 11.7834   6
   3  -7   2 2030.71 136.991   7
  -3  -7  -2 1980.46 137.980   7
  -3  -7  -2 2035.81 132.033   5
   3  -7   2 1829.55 153.001   1
   3  -7   2 1975.37 134.607   8
   3  -7   2 2116.02 145.185   6
  -3  -7  -2 1959.40 135.380   4
  -3  -7  -2 1872.08 140.311   6
   3  -7   2 2065.00 132.843   5
  -3   7  -2 1999.21 132.284   5
   3   7   2 2055.56 131.769   5
  -3   7  -2 2014.86 137.662   7
   3   7   2 1910.85 135.978   4
  -3   7  -2 1966.47 143.334   6
   3   7   2 2033.49 138.488   6
   3   7   2 2020.71 162.037   1
   3   7   2 1797.90 155.767   1
   4  -7   2 -0.2667 9.09349   7
  -4  -7  -2 0.35064 9.58060   6
  -4  -7  -2 16.4950 10.2651   4
   4  -7   2 1.68325 6.08111   5
  -4  -7  -2 2.83177 4.27141   5
   4  -7   2 -8.2104 11.5614   1
   4  -7   2 16.5913 7.71395   8
   4  -7   2 -7.3969 7.96251   6
  -4   7  -2 1.42296 8.71365   6
   4   7   2 14.1156 9.81317   4
  -4   7  -2 3.83569 5.13433   5
   4   7   2 28.5858 22.1472   1
  -4   7  -2 8.05146 8.93131   7
  -4   7  -2 8.99114 13.6564   1
   4   7   2 8.10366 5.04924   5
   4   7   2 1.18404 14.0170   1
   4   7   2 10.6479 10.6778   6
  -5  -7  -2 1097.80 84.8318   7
   5  -7   2 1175.82 88.7121   6
   5  -7   2 964.920 95.6253   1
  -5  -7  -2 1143.48 79.5332   4
   5  -7   2 1042.06 79.0502   7
   5  -7   2 1101.17 74.5802   5
  -5  -7  -2 1027.18 72.5999   5
  -5  -7  -2 941.743 83.6168   6
  -5   7  -2 1060.59 73.8605   5
   5   7   2 1047.28 72.3550   5
   5   7   2 1056.25 82.1824   6
  -5   7  -2 1039.85 79.9067   7
   5   7   2 987.780 78.9852   4
   5   7   2 1131.62 128.792   1
  -5   7  -2 1068.48 86.2630   6
   5   7   2 969.323 100.678   1
  -5   7  -2 965.572 95.7268   1
  -6  -7  -2 74.6561 17.9090   4
   6  -7   2 74.3829 18.0457   8
   6  -7   2 56.2657 20.5571   6
   6  -7   2 142.401 41.0630   1
  -6  -7  -2 103.399 24.0442   6
  -6  -7  -2 95.2402 13.7159   5
   6  -7   2 86.0585 14.7195   5
  -6   7  -2 118.840 23.0543   7
  -6   7  -2 104.554 16.2179   5
  -6   7  -2 76.8534 22.9020   6
   6   7   2 85.9903 12.6828   5
   6   7   2 84.4519 20.2113   6
   6   7   2 69.7149 29.5906   1
   6   7   2 91.5460 20.3910   4
  -6   7  -2 60.2240 26.3030   1
  -7  -7  -2 209.078 19.7371   5
   7  -7   2 178.349 34.8107   6
   7  -7   2 218.044 47.2200   1
   7  -7   2 196.865 29.0780   8
  -7  -7  -2 145.923 29.9724   6
  -7  -7  -2 204.519 30.0060   4
  -7   7  -2 187.777 34.3948   6
  -7   7  -2 183.358 29.2794   7
   7   7   2 188.040 30.8019   4
   7   7   2 215.684 52.5911   1
   7   7   2 222.176 19.4894   5
   7   7   2 239.762 55.7514   1
   7   7   2 275.940 37.2981   6
  -7   7  -2 292.741 59.8342   1
   8  -7   2 32.4429 14.6666   8
  -8  -7  -2 18.6162 13.1234   6
  -8  -7  -2 16.4539 13.3483   4
   8  -7   2 49.4796 24.8160   1
   8  -7   2 19.9557 8.53474   5
   8  -7   2 -9.2620 9.58756   6
   8   7   2 15.6882 13.6383   4
   8   7   2 62.9795 30.5943   1
   8   7   2 42.0898 25.3000   1
   8   7   2 13.3961 12.6695   6
   8   7   2 8.85982 5.31464   5
  -8   7  -2 16.2813 13.1648   6
  -8   7  -2 -0.6750 9.72202   7
  -8   7  -2 39.4881 25.4818   1
  -9  -7  -2 253.565 41.5276   6
  -9  -7  -2 288.224 40.5787   4
   9  -7   2 311.562 27.8428   5
   9  -7   2 360.446 55.9503   6
  -9   7  -2 312.703 47.4070   6
  -9   7  -2 225.007 36.4683   7
   9   7   2 296.933 43.7946   6
   9   7   2 216.991 36.3524   4
   9   7   2 228.121 56.8905   1
   9   7   2 288.209 23.5009   5
 -10  -7  -2 14.0050 14.4418   4
 -10  -7  -2 6.35429 13.1870   6
  10  -7   2 7.01852 7.56610   5
  10  -7   2 3.90911 14.5426   6
  10   7   2 -18.066 14.1662   1
 -10   7  -2 -6.5145 9.02980   6
 -10   7  -2 -16.074 11.2674   7
  10   7   2 -17.888 7.29020   6
  10   7   2 6.39656 13.5915   4
  11  -7   2 265.670 40.5379   8
  11  -7   2 190.695 25.4595   5
 -11  -7  -2 250.971 39.3584   4
  11  -7   2 239.817 45.1514   6
 -11  -7  -2 267.113 52.0966   6
  11   7   2 151.672 32.5830   4
 -11   7  -2 127.965 32.2829   7
 -11   7  -2 220.013 43.5093   6
  11   7   2 320.127 48.3543   6
  12  -7   2 1.39503 16.9333   6
 -12  -7  -2 -14.488 9.90434   6
 -12  -7  -2 17.2754 18.7081   4
 -12   7  -2 7.81621 15.5338   4
  12   7   2 18.4443 18.8815   6
 -12   7  -2 6.30995 15.1452   7
 -13  -7  -2 83.6951 27.0856   4
 -13   7  -2 50.1728 24.3446   4
  13   7   2 137.678 34.3246   6
 -14  -7  -2 23.9395 21.4783   4
 -14   7  -2 -3.4112 17.6806   4
 -15  -8   2 -11.029 14.8407   7
 -15   8   2 27.9359 22.3920   4
 -14  -8   2 110.747 38.7105   7
 -14  -8   2 157.043 37.8608   4
 -14   8   2 89.9250 32.5039   4
 -13  -8   2 150.376 43.1228   7
 -13  -8   2 130.591 31.7101   4
 -13   8   2 58.9692 23.7126   7
 -13   8   2 72.1962 27.0569   4
 -12  -8   2 162.721 43.1137   7
 -12  -8   2 218.596 38.1919   4
  12   8  -2 198.601 35.3894   6
  12   8  -2 130.248 48.3186   1
 -12   8   2 128.275 33.3837   7
  11  -8  -2 186.443 24.4537   5
  11  -8  -2 101.521 25.3983   8
  11  -8  -2 125.796 33.3955   6
 -11  -8   2 222.594 41.2866   6
 -11  -8   2 153.265 31.7071   4
  11   8  -2 122.517 46.9493   1
 -11   8   2 123.086 29.0939   7
 -11   8   2 171.584 36.6072   6
 -11   8   2 130.260 20.5955   5
  11   8  -2 121.230 33.5510   4
  11   8  -2 132.841 28.5729   6
  10  -8  -2 80.6094 25.1814   6
 -10  -8   2 60.4207 24.8356   6
  10  -8  -2 78.3485 20.5537   8
[truncated: 2,451,964 more chars]
