# Supplementary material for: Engineering the Thermometric Response of Dinuclear EuIII Complexes via Terminal Ligand-Induced Nonradiative Processes
Source: ACS Omega. 2026 Apr 16;11(16):24449–60. doi: 10.1021/acsomega.6c00433 (PMC13129865; doi:10.1021/acsomega.6c00433)
Supplement: Supplementary file 3 [file ao6c00433_si_003.cif]

data_flavia_8_eubtfa_bpm_a
_audit_creation_date               2025-05-15
_audit_creation_method
;
Olex2 1.5
(compiled 2025.04.05 svn.rf049d14d for OlexSys, GUI svn.r7224)
;
_shelx_SHELXL_version_number       '2019/1'
_audit_contact_author_address      ?
_audit_contact_author_email        ?
_audit_contact_author_name         ''
_audit_contact_author_phone        ?
_publ_contact_author_id_orcid      ?
_publ_section_references
;
Dolomanov, O.V., Bourhis, L.J., Gildea, R.J, Howard, J.A.K. & Puschmann, H.
 (2009), J. Appl. Cryst. 42, 339-341.

Sheldrick, G.M. (2008). Acta Cryst. A64, 112-122.

Sheldrick, G.M. (2015). Acta Cryst. A71, 3-8.
;
_chemical_name_common              ?
_chemical_name_systematic          ?
_chemical_formula_moiety           'C68 H42 Eu2 F18 N4 O12'
_chemical_formula_sum              'C68 H42 Eu2 F18 N4 O12'
_chemical_formula_weight           1752.97
_chemical_melting_point            ?
loop_
  _atom_type_symbol
  _atom_type_description
  _atom_type_scat_dispersion_real
  _atom_type_scat_dispersion_imag
  _atom_type_scat_source
 'C' 'C' 0.0033 0.0016 'International Tables Vol C Tables 4.2.6.8 and 6.1.1.4'
 'H' 'H' 0.0000 0.0000 'International Tables Vol C Tables 4.2.6.8 and 6.1.1.4'
 'Eu' 'Eu' -0.1578 3.6682
 'International Tables Vol C Tables 4.2.6.8 and 6.1.1.4'
 'F' 'F' 0.0171 0.0103 'International Tables Vol C Tables 4.2.6.8 and 6.1.1.4'
 'N' 'N' 0.0061 0.0033 'International Tables Vol C Tables 4.2.6.8 and 6.1.1.4'
 'O' 'O' 0.0106 0.0060 'International Tables Vol C Tables 4.2.6.8 and 6.1.1.4'

_shelx_space_group_comment
;
The symmetry employed for this shelxl refinement is uniquely defined
by the following loop, which should always be used as a source of
symmetry information in preference to the above space-group names.
They are only intended as comments.
;
_space_group_crystal_system        'triclinic'
_space_group_IT_number             2
_space_group_name_H-M_alt          'P -1'
_space_group_name_Hall             '-P 1'
loop_
  _space_group_symop_operation_xyz
 'x, y, z'
 '-x, -y, -z'

_cell_length_a                     9.7256(3)
_cell_length_b                     11.0002(4)
_cell_length_c                     17.0092(6)
_cell_angle_alpha                  72.7060(10)
_cell_angle_beta                   80.2150(10)
_cell_angle_gamma                  84.3040(10)
_cell_volume                       1709.87(10)
_cell_formula_units_Z              1
_cell_measurement_reflns_used      7247
_cell_measurement_temperature      200.00
_cell_measurement_theta_max        21.282
_cell_measurement_theta_min        2.536
_shelx_estimated_absorpt_T_max     0.962
_shelx_estimated_absorpt_T_min     0.699
_exptl_absorpt_coefficient_mu      1.930
_exptl_absorpt_correction_T_max    0.746156
_exptl_absorpt_correction_T_min    0.588490
_exptl_absorpt_correction_type     multi-scan
_exptl_absorpt_process_details
;
TWINABS-2012/1 (Bruker,2012) was used for absorption correction.
 
For component 1:
 wR2(int) was 0.0928 before and 0.0762 after correction.
 The Ratio of minimum to maximum transmission is 0.79.
 
For component 2:
 wR2(int) was 0.1740 before and 0.1103 after correction.
 The Ratio of minimum to maximum transmission is 0.79.

Final HKLF 4 output contains 117260 reflections, Rint = 0.1012
 (30225 with I > 3sig(I), Rint = 0.0709)
;
_exptl_absorpt_special_details     ?
_exptl_crystal_colour              'clear light colourless'
_exptl_crystal_colour_lustre       clear
_exptl_crystal_colour_modifier     light
_exptl_crystal_colour_primary      colourless
_exptl_crystal_density_diffrn      1.702
_exptl_crystal_density_meas        ?
_exptl_crystal_density_method      ?
_exptl_crystal_description         plate
_exptl_crystal_F_000               862
_exptl_crystal_preparation        
 'Crystallized from slow evaporation of an ethanol solution of the compound'
_exptl_crystal_size_max            0.2
_exptl_crystal_size_mid            0.04
_exptl_crystal_size_min            0.02
_exptl_transmission_factor_max     ?
_exptl_transmission_factor_min     ?
_diffrn_reflns_av_R_equivalents    0.0485
_diffrn_reflns_av_unetI/netI       0.0687
_diffrn_reflns_Laue_measured_fraction_full  0.999
_diffrn_reflns_Laue_measured_fraction_max  1.000
_diffrn_reflns_limit_h_max         12
_diffrn_reflns_limit_h_min         -12
_diffrn_reflns_limit_k_max         14
_diffrn_reflns_limit_k_min         -14
_diffrn_reflns_limit_l_max         22
_diffrn_reflns_limit_l_min         -22
_diffrn_reflns_number              16947
_diffrn_reflns_point_group_measured_fraction_full  0.999
_diffrn_reflns_point_group_measured_fraction_max  1.000
_diffrn_reflns_theta_full          25.242
_diffrn_reflns_theta_max           28.281
_diffrn_reflns_theta_min           1.992
_diffrn_ambient_temperature        200.00
_diffrn_detector_area_resol_mean   7.4
_diffrn_measured_fraction_theta_full  0.999
_diffrn_measured_fraction_theta_max  1.000
_diffrn_measurement_device_type    'Bruker D8 PhotonIII Mo'
_diffrn_measurement_method         'omega and theta scans'
_diffrn_radiation_monochromator    'multilayer mirror optics'
_diffrn_radiation_type             MoK\a
_diffrn_radiation_wavelength       0.71073
_diffrn_source                     microfocus
_diffrn_source_current             1.4
_diffrn_source_power               0.07
_diffrn_source_voltage             50.0
_reflns_Friedel_coverage           0.000
_reflns_Friedel_fraction_full      .
_reflns_Friedel_fraction_max       .
_reflns_number_gt                  6975
_reflns_number_total               8476
_reflns_special_details
;
 Reflections were merged by SHELXL according to the crystal
 class for the calculation of statistics and refinement.
 
 _reflns_Friedel_fraction is defined as the number of unique
 Friedel pairs measured divided by the number that would be
 possible theoretically, ignoring centric projections and
 systematic absences.
;
_reflns_threshold_expression       'I > 2\s(I)'
_computing_cell_refinement         'SAINT V8.40B (?, 2016)'
_computing_data_collection         ?
_computing_data_reduction          'SAINT V8.40B (?, 2016)'
_computing_molecular_graphics      'Olex2 1.5 (Dolomanov et al., 2009)'
_computing_publication_material    'Olex2 1.5 (Dolomanov et al., 2009)'
_computing_structure_refinement    'XL  (Sheldrick, 2008)'
_computing_structure_solution      'SHELXT  (Sheldrick, 2015)'
_refine_diff_density_max           1.254
_refine_diff_density_min           -1.785
_refine_diff_density_rms           0.120
_refine_ls_extinction_coef         .
_refine_ls_extinction_method       none
_refine_ls_goodness_of_fit_ref     1.060
_refine_ls_hydrogen_treatment      constr
_refine_ls_matrix_type             full
_refine_ls_number_parameters       469
_refine_ls_number_reflns           8476
_refine_ls_number_restraints       0
_refine_ls_R_factor_all            0.0555
_refine_ls_R_factor_gt             0.0440
_refine_ls_restrained_S_all        1.060
_refine_ls_shift/su_max            0.001
_refine_ls_shift/su_mean           0.000
_refine_ls_structure_factor_coef   Fsqd
_refine_ls_weighting_details      
 'w=1/[\s^2^(Fo^2^)+(0.0417P)^2^+0.3847P] where P=(Fo^2^+2Fc^2^)/3'
_refine_ls_weighting_scheme        calc
_refine_ls_wR_factor_gt            0.0917
_refine_ls_wR_factor_ref           0.0970
_refine_special_details            
;
Refined as a 2-component twin. 
;
_olex2_refinement_description
;
1. Fixed Uiso
 At 1.2 times of:
  All C(H) groups
2.a Aromatic/amide H refined with riding coordinates:
 C2(H2), C62(H62), C33(H33), C63(H63), C93(H93), C3(H3), C103(H103), C32(H32),
 C104(H104), C74(H74), C4(H4), C92(H92), C82(H82), C94(H94), C64(H64), C84(H84),
  C34(H34), C102(H102), C83(H83), C72(H72), C73(H73)
;
_atom_sites_solution_hydrogens     geom
_atom_sites_solution_primary       dual
_atom_sites_solution_secondary     ?
loop_
  _atom_site_label
  _atom_site_type_symbol
  _atom_site_fract_x
  _atom_site_fract_y
  _atom_site_fract_z
  _atom_site_U_iso_or_equiv
  _atom_site_adp_type
  _atom_site_occupancy
  _atom_site_site_symmetry_order
  _atom_site_calc_flag
  _atom_site_refinement_flags_posn
  _atom_site_refinement_flags_adp
  _atom_site_refinement_flags_occupancy
  _atom_site_disorder_assembly
  _atom_site_disorder_group
 Eu Eu 0.29768(2) 0.49845(2) 0.18813(2) 0.02693(7) Uani 1 1 d . . . . .
 O14 O 0.0961(3) 0.6254(3) 0.15238(18) 0.0373(6) Uani 1 1 d . . . . .
 F22 F -0.0969(3) 0.2321(3) 0.2362(2) 0.0705(9) Uani 1 1 d . . . . .
 O24 O 0.3588(3) 0.7127(2) 0.14060(18) 0.0368(6) Uani 1 1 d . . . . .
 F12 F 0.0085(3) 0.1904(3) 0.1256(2) 0.0776(9) Uani 1 1 d . . . . .
 O22 O 0.4071(3) 0.2961(2) 0.24066(17) 0.0333(6) Uani 1 1 d . . . . .
 O23 O 0.1740(3) 0.4410(2) 0.32364(16) 0.0337(6) Uani 1 1 d . . . . .
 O13 O 0.4443(3) 0.5274(3) 0.27621(16) 0.0347(6) Uani 1 1 d . . . . .
 N21 N 0.5472(3) 0.4903(3) 0.09974(18) 0.0281(7) Uani 1 1 d . . . . .
 O12 O 0.1577(3) 0.3444(2) 0.17533(17) 0.0372(6) Uani 1 1 d . . . . .
 C1 C 0.5638(3) 0.4904(3) 0.0200(2) 0.0237(7) Uani 1 1 d . . . . .
 N61 N 0.6855(3) 0.4793(3) -0.02809(19) 0.0293(7) Uani 1 1 d . . . . .
 F32 F 0.0061(3) 0.0487(3) 0.2428(2) 0.0827(11) Uani 1 1 d . . . . .
 C2 C 0.6641(4) 0.4770(4) 0.1335(2) 0.0352(9) Uani 1 1 d . . . . .
 H2 H 0.657017 0.477720 0.189738 0.042 Uiso 1 1 calc R U . . .
 C62 C 0.4236(5) -0.0277(4) 0.3758(3) 0.0599(14) Uani 1 1 d . . . . .
 H62 H 0.335799 -0.056285 0.373343 0.072 Uiso 1 1 calc R U . . .
 C33 C 0.3410(4) 0.4171(4) 0.4125(2) 0.0338(9) Uani 1 1 d . . . . .
 H33 H 0.360175 0.381049 0.467853 0.041 Uiso 1 1 calc R U . . .
 C23 C 0.4458(4) 0.4758(4) 0.3532(3) 0.0330(8) Uani 1 1 d . . . . .
 C24 C 0.0689(4) 0.7445(4) 0.1304(3) 0.0364(9) Uani 1 1 d . . . . .
 C63 C -0.0193(5) 0.3033(4) 0.4511(3) 0.0478(11) Uani 1 1 d . . . . .
 H63 H -0.024734 0.302634 0.395960 0.057 Uiso 1 1 calc R U . . .
 C93 C -0.0074(5) 0.3056(4) 0.6108(3) 0.0477(11) Uani 1 1 d . . . . .
 H93 H -0.003384 0.306458 0.666049 0.057 Uiso 1 1 calc R U . . .
 C44 C 0.2989(4) 0.8220(4) 0.1236(2) 0.0345(9) Uani 1 1 d . . . . .
 C43 C 0.2055(4) 0.4071(4) 0.3958(2) 0.0310(8) Uani 1 1 d . . . . .
 C3 C 0.7939(4) 0.4622(4) 0.0901(3) 0.0386(9) Uani 1 1 d . . . . .
 H3 H 0.875887 0.451295 0.115462 0.046 Uiso 1 1 calc R U . . .
 C22 C 0.1485(4) 0.2272(4) 0.2163(3) 0.0380(9) Uani 1 1 d . . . . .
 C103 C 0.0995(4) 0.3552(4) 0.5472(3) 0.0393(9) Uani 1 1 d . . . . .
 H103 H 0.176554 0.390281 0.558775 0.047 Uiso 1 1 calc R U . . .
 C32 C 0.2357(4) 0.1490(4) 0.2663(3) 0.0398(10) Uani 1 1 d . . . . .
 H32 H 0.208209 0.065208 0.296005 0.048 Uiso 1 1 calc R U . . .
 C104 C 0.4991(4) 0.9123(4) 0.1555(3) 0.0401(10) Uani 1 1 d . . . . .
 H104 H 0.522366 0.829351 0.189064 0.048 Uiso 1 1 calc R U . . .
 C13 C 0.5850(4) 0.4870(5) 0.3791(3) 0.0440(11) Uani 1 1 d . . . . .
 C53 C 0.0934(4) 0.3534(4) 0.4664(2) 0.0342(9) Uani 1 1 d . . . . .
 C74 C 0.4352(6) 1.1541(4) 0.0563(3) 0.0560(13) Uani 1 1 d . . . . .
 H74 H 0.414779 1.237027 0.021682 0.067 Uiso 1 1 calc R U . . .
 C52 C 0.4598(4) 0.0952(4) 0.3298(3) 0.0386(9) Uani 1 1 d . . . . .
 C4 C 0.8007(4) 0.4639(4) 0.0084(3) 0.0387(9) Uani 1 1 d . . . . .
 H4 H 0.889330 0.453987 -0.023197 0.046 Uiso 1 1 calc R U . . .
 C42 C 0.3660(4) 0.1862(4) 0.2765(2) 0.0327(8) Uani 1 1 d . . . . .
 C92 C 0.6793(5) 0.0506(5) 0.3815(4) 0.0661(15) Uani 1 1 d . . . . .
 H92 H 0.768736 0.077297 0.382639 0.079 Uiso 1 1 calc R U . . .
 C82 C 0.6417(6) -0.0684(5) 0.4275(4) 0.0663(15) Uani 1 1 d . . . . .
 H82 H 0.703696 -0.123856 0.461301 0.080 Uiso 1 1 calc R U . . .
 C94 C 0.5794(5) 1.0131(5) 0.1477(3) 0.0516(12) Uani 1 1 d . . . . .
 H94 H 0.657199 0.999760 0.176939 0.062 Uiso 1 1 calc R U . . .
 C14 C -0.0842(5) 0.7785(5) 0.1200(4) 0.0555(13) Uani 1 1 d . . . . .
 C54 C 0.3838(4) 0.9331(4) 0.1138(3) 0.0368(9) Uani 1 1 d . . . . .
 C12 C 0.0164(5) 0.1732(4) 0.2047(4) 0.0550(13) Uani 1 1 d . . . . .
 C64 C 0.3513(5) 1.0549(4) 0.0647(3) 0.0466(11) Uani 1 1 d . . . . .
 H64 H 0.271704 1.070152 0.036882 0.056 Uiso 1 1 calc R U . . .
 C84 C 0.5477(6) 1.1318(5) 0.0984(4) 0.0603(14) Uani 1 1 d . . . . .
 H84 H 0.604566 1.200101 0.093024 0.072 Uiso 1 1 calc R U . . .
 C34 C 0.1553(4) 0.8425(4) 0.1161(3) 0.0424(10) Uani 1 1 d . . . . .
 H34 H 0.117098 0.927607 0.100523 0.051 Uiso 1 1 calc R U . . .
 C102 C 0.5895(5) 0.1333(4) 0.3332(3) 0.0510(12) Uani 1 1 d . . . . .
 H102 H 0.616871 0.216609 0.302106 0.061 Uiso 1 1 calc R U . . .
 C83 C -0.1184(5) 0.2554(5) 0.5940(3) 0.0583(13) Uani 1 1 d . . . . .
 H83 H -0.191359 0.221468 0.637658 0.070 Uiso 1 1 calc R U . . .
 C72 C 0.5130(7) -0.1082(5) 0.4246(4) 0.0795(19) Uani 1 1 d . . . . .
 H72 H 0.486250 -0.191310 0.456417 0.095 Uiso 1 1 calc R U . . .
 C73 C -0.1248(5) 0.2540(5) 0.5144(3) 0.0621(14) Uani 1 1 d . . . . .
 H73 H -0.202068 0.219045 0.502882 0.074 Uiso 1 1 calc R U . . .
 F13 F 0.6908(3) 0.4412(3) 0.33266(18) 0.0677(9) Uani 1 1 d . . . . .
 F23 F 0.5968(3) 0.4235(3) 0.45798(16) 0.0536(7) Uani 1 1 d . . . . .
 F33 F 0.6095(3) 0.6069(3) 0.36961(19) 0.0693(9) Uani 1 1 d . . . . .
 F14 F -0.1684(3) 0.7314(4) 0.1873(3) 0.1087(15) Uani 1 1 d . . . . .
 F24 F -0.1137(3) 0.9034(3) 0.0921(3) 0.0938(13) Uani 1 1 d . . . . .
 F34 F -0.1178(3) 0.7319(3) 0.0623(3) 0.0889(11) Uani 1 1 d . . . . .

loop_
  _atom_site_aniso_label
  _atom_site_aniso_U_11
  _atom_site_aniso_U_22
  _atom_site_aniso_U_33
  _atom_site_aniso_U_23
  _atom_site_aniso_U_13
  _atom_site_aniso_U_12
 Eu 0.02644(11) 0.02511(11) 0.02765(11) -0.00413(8) -0.00606(7) -0.00088(7)
 O14 0.0286(14) 0.0341(15) 0.0468(17) -0.0066(13) -0.0097(12) 0.0016(11)
 F22 0.0386(15) 0.067(2) 0.096(2) -0.0084(17) -0.0045(15) -0.0096(14)
 O24 0.0321(14) 0.0235(14) 0.0533(18) -0.0064(12) -0.0119(13) 0.0005(11)
 F12 0.074(2) 0.090(2) 0.085(2) -0.0319(19) -0.0335(18) -0.0219(18)
 O22 0.0320(14) 0.0222(13) 0.0406(16) -0.0019(11) -0.0054(12) 0.0005(11)
 O23 0.0311(14) 0.0361(15) 0.0313(15) -0.0062(12) -0.0035(11) -0.0027(11)
 O13 0.0357(15) 0.0387(15) 0.0310(15) -0.0067(12) -0.0103(12) -0.0089(12)
 N21 0.0309(16) 0.0281(16) 0.0258(16) -0.0055(13) -0.0095(13) -0.0026(13)
 O12 0.0406(16) 0.0300(15) 0.0406(16) -0.0047(12) -0.0111(13) -0.0087(12)
 C1 0.0253(18) 0.0167(16) 0.0263(18) -0.0028(14) -0.0015(14) -0.0015(13)
 N61 0.0257(16) 0.0306(16) 0.0302(17) -0.0049(13) -0.0057(13) -0.0037(13)
 F32 0.065(2) 0.0449(17) 0.136(3) -0.0036(18) -0.037(2) -0.0253(14)
 C2 0.035(2) 0.045(2) 0.026(2) -0.0082(17) -0.0099(16) -0.0041(17)
 C62 0.055(3) 0.036(3) 0.075(4) 0.011(2) -0.021(3) -0.003(2)
 C33 0.034(2) 0.036(2) 0.031(2) -0.0070(17) -0.0070(17) -0.0032(16)
 C23 0.034(2) 0.034(2) 0.037(2) -0.0154(18) -0.0116(17) 0.0001(16)
 C24 0.030(2) 0.039(2) 0.042(2) -0.0144(19) -0.0116(17) 0.0088(17)
 C63 0.047(3) 0.056(3) 0.039(3) -0.008(2) -0.004(2) -0.020(2)
 C93 0.050(3) 0.054(3) 0.034(2) -0.007(2) -0.001(2) -0.005(2)
 C44 0.039(2) 0.026(2) 0.035(2) -0.0044(16) -0.0059(17) 0.0019(16)
 C43 0.033(2) 0.030(2) 0.031(2) -0.0112(16) -0.0061(16) 0.0019(16)
 C3 0.0248(19) 0.055(3) 0.036(2) -0.0100(19) -0.0078(17) -0.0054(17)
 C22 0.036(2) 0.039(2) 0.041(2) -0.0133(19) -0.0021(18) -0.0093(18)
 C103 0.036(2) 0.045(2) 0.036(2) -0.0103(19) -0.0050(18) -0.0020(18)
 C32 0.038(2) 0.030(2) 0.047(3) -0.0014(18) -0.0089(19) -0.0057(17)
 C104 0.041(2) 0.034(2) 0.045(3) -0.0111(19) -0.0058(19) -0.0039(18)
 C13 0.040(2) 0.063(3) 0.035(2) -0.018(2) -0.0126(19) -0.012(2)
 C53 0.032(2) 0.034(2) 0.035(2) -0.0084(17) -0.0050(16) 0.0009(16)
 C74 0.075(4) 0.025(2) 0.062(3) -0.010(2) 0.006(3) -0.013(2)
 C52 0.042(2) 0.029(2) 0.039(2) -0.0042(17) -0.0030(18) 0.0030(17)
 C4 0.027(2) 0.045(2) 0.041(2) -0.0084(19) -0.0045(17) -0.0027(17)
 C42 0.035(2) 0.028(2) 0.030(2) -0.0037(16) -0.0009(16) -0.0006(16)
 C92 0.045(3) 0.063(3) 0.075(4) 0.007(3) -0.017(3) -0.002(2)
 C82 0.058(3) 0.053(3) 0.071(4) 0.008(3) -0.018(3) 0.009(3)
 C94 0.042(3) 0.057(3) 0.065(3) -0.031(3) -0.004(2) -0.007(2)
 C14 0.042(3) 0.044(3) 0.080(4) -0.013(3) -0.022(3) 0.012(2)
 C54 0.040(2) 0.030(2) 0.040(2) -0.0125(18) -0.0008(18) -0.0026(17)
 C12 0.047(3) 0.040(3) 0.076(4) -0.008(2) -0.015(3) -0.012(2)
 C64 0.054(3) 0.030(2) 0.052(3) -0.009(2) -0.006(2) 0.0055(19)
 C84 0.066(3) 0.043(3) 0.076(4) -0.034(3) 0.018(3) -0.022(2)
 C34 0.035(2) 0.025(2) 0.066(3) -0.011(2) -0.015(2) 0.0067(17)
 C102 0.048(3) 0.038(2) 0.056(3) 0.009(2) -0.015(2) -0.004(2)
 C83 0.047(3) 0.068(3) 0.049(3) -0.006(3) 0.009(2) -0.013(2)
 C72 0.081(4) 0.040(3) 0.096(5) 0.021(3) -0.030(4) 0.000(3)
 C73 0.048(3) 0.076(4) 0.061(3) -0.012(3) -0.006(2) -0.024(3)
 F13 0.0290(14) 0.126(3) 0.0554(18) -0.0386(18) -0.0096(12) 0.0049(14)
 F23 0.0441(15) 0.0767(19) 0.0400(15) -0.0092(13) -0.0163(12) -0.0087(13)
 F33 0.074(2) 0.0659(19) 0.076(2) -0.0118(16) -0.0340(16) -0.0303(15)
 F14 0.0327(17) 0.154(4) 0.104(3) 0.001(3) 0.0061(18) 0.016(2)
 F24 0.0513(19) 0.056(2) 0.178(4) -0.027(2) -0.051(2) 0.0214(15)
 F34 0.068(2) 0.084(2) 0.132(3) -0.035(2) -0.061(2) 0.0105(17)

_geom_special_details
;
 All esds (except the esd in the dihedral angle between two l.s. planes)
 are estimated using the full covariance matrix.  The cell esds are taken
 into account individually in the estimation of esds in distances, angles
 and torsion angles; correlations between esds in cell parameters are only
 used when they are defined by crystal symmetry.  An approximate (isotropic)
 treatment of cell esds is used for estimating esds involving l.s. planes.
;
loop_
  _geom_bond_atom_site_label_1
  _geom_bond_atom_site_label_2
  _geom_bond_distance
  _geom_bond_site_symmetry_2
  _geom_bond_publ_flag
 Eu O14 2.349(3) . ?
 Eu O24 2.355(3) . ?
 Eu O22 2.357(2) . ?
 Eu O23 2.345(3) . ?
 Eu O13 2.341(2) . ?
 Eu N21 2.637(3) . ?
 Eu O12 2.355(3) . ?
 Eu N61 2.637(3) 2_665 ?
 O14 C24 1.264(5) . ?
 F22 C12 1.337(6) . ?
 O24 C44 1.257(4) . ?
 F12 C12 1.316(6) . ?
 O22 C42 1.252(4) . ?
 O23 C43 1.255(4) . ?
 O13 C23 1.265(5) . ?
 N21 C1 1.339(4) . ?
 N21 C2 1.335(5) . ?
 O12 C22 1.274(5) . ?
 C1 C1 1.482(7) 2_665 ?
 C1 N61 1.337(4) . ?
 N61 C4 1.343(5) . ?
 F32 C12 1.335(5) . ?
 C2 H2 0.9500 . ?
 C2 C3 1.371(5) . ?
 C62 H62 0.9500 . ?
 C62 C52 1.391(6) . ?
 C62 C72 1.373(7) . ?
 C33 H33 0.9500 . ?
 C33 C23 1.365(5) . ?
 C33 C43 1.415(5) . ?
 C23 C13 1.520(5) . ?
 C24 C14 1.526(6) . ?
 C24 C34 1.372(6) . ?
 C63 H63 0.9500 . ?
 C63 C53 1.370(6) . ?
 C63 C73 1.376(6) . ?
 C93 H93 0.9500 . ?
 C93 C103 1.389(6) . ?
 C93 C83 1.366(7) . ?
 C44 C54 1.495(5) . ?
 C44 C34 1.413(6) . ?
 C43 C53 1.497(5) . ?
 C3 H3 0.9500 . ?
 C3 C4 1.375(6) . ?
 C22 C32 1.360(6) . ?
 C22 C12 1.533(6) . ?
 C103 H103 0.9500 . ?
 C103 C53 1.391(6) . ?
 C32 H32 0.9500 . ?
 C32 C42 1.422(5) . ?
 C104 H104 0.9500 . ?
 C104 C94 1.382(6) . ?
 C104 C54 1.391(6) . ?
 C13 F13 1.339(5) . ?
 C13 F23 1.335(5) . ?
 C13 F33 1.321(5) . ?
 C74 H74 0.9500 . ?
 C74 C64 1.386(6) . ?
 C74 C84 1.370(8) . ?
 C52 C42 1.489(6) . ?
 C52 C102 1.383(6) . ?
 C4 H4 0.9500 . ?
 C92 H92 0.9500 . ?
 C92 C82 1.360(7) . ?
 C92 C102 1.382(7) . ?
 C82 H82 0.9500 . ?
 C82 C72 1.379(8) . ?
 C94 H94 0.9500 . ?
 C94 C84 1.364(7) . ?
 C14 F14 1.290(6) . ?
 C14 F24 1.332(5) . ?
 C14 F34 1.332(6) . ?
 C54 C64 1.391(6) . ?
 C64 H64 0.9500 . ?
 C84 H84 0.9500 . ?
 C34 H34 0.9500 . ?
 C102 H102 0.9500 . ?
 C83 H83 0.9500 . ?
 C83 C73 1.372(7) . ?
 C72 H72 0.9500 . ?
 C73 H73 0.9500 . ?

loop_
  _geom_angle_atom_site_label_1
  _geom_angle_atom_site_label_2
  _geom_angle_atom_site_label_3
  _geom_angle
  _geom_angle_site_symmetry_1
  _geom_angle_site_symmetry_3
  _geom_angle_publ_flag
 O14 Eu O24 72.23(9) . . ?
 O14 Eu O22 149.90(9) . . ?
 O14 Eu N21 129.87(9) . . ?
 O14 Eu O12 79.55(9) . . ?
 O14 Eu N61 77.25(10) . 2_665 ?
 O24 Eu O22 137.84(9) . . ?
 O24 Eu N21 76.09(9) . . ?
 O24 Eu O12 146.51(9) . . ?
 O24 Eu N61 83.86(10) . 2_665 ?
 O22 Eu N21 71.63(9) . . ?
 O22 Eu N61 103.16(9) . 2_665 ?
 O23 Eu O14 85.24(9) . . ?
 O23 Eu O24 113.71(10) . . ?
 O23 Eu O22 80.35(9) . . ?
 O23 Eu N21 143.77(9) . . ?
 O23 Eu O12 80.79(9) . . ?
 O23 Eu N61 150.15(9) . 2_665 ?
 O13 Eu O14 125.68(10) . . ?
 O13 Eu O24 72.39(9) . . ?
 O13 Eu O22 74.80(9) . . ?
 O13 Eu O23 73.06(9) . . ?
 O13 Eu N21 77.70(9) . . ?
 O13 Eu O12 140.65(9) . . ?
 O13 Eu N61 136.72(9) . 2_665 ?
 N21 Eu N61 61.47(9) . 2_665 ?
 O12 Eu O22 72.18(9) . . ?
 O12 Eu N21 110.74(9) . . ?
 O12 Eu N61 72.45(9) . 2_665 ?
 C24 O14 Eu 133.5(2) . . ?
 C44 O24 Eu 138.4(3) . . ?
 C42 O22 Eu 135.3(2) . . ?
 C43 O23 Eu 135.7(2) . . ?
 C23 O13 Eu 130.3(2) . . ?
 C1 N21 Eu 121.9(2) . . ?
 C2 N21 Eu 121.9(2) . . ?
 C2 N21 C1 116.1(3) . . ?
 C22 O12 Eu 129.8(3) . . ?
 N21 C1 C1 117.2(4) . 2_665 ?
 N61 C1 N21 126.0(3) . . ?
 N61 C1 C1 116.7(4) . 2_665 ?
 C1 N61 Eu 122.3(2) . 2_665 ?
 C1 N61 C4 116.2(3) . . ?
 C4 N61 Eu 121.3(2) . 2_665 ?
 N21 C2 H2 118.7 . . ?
 N21 C2 C3 122.5(4) . . ?
 C3 C2 H2 118.7 . . ?
 C52 C62 H62 119.6 . . ?
 C72 C62 H62 119.6 . . ?
 C72 C62 C52 120.8(5) . . ?
 C23 C33 H33 118.2 . . ?
 C23 C33 C43 123.6(4) . . ?
 C43 C33 H33 118.2 . . ?
 O13 C23 C33 128.8(4) . . ?
 O13 C23 C13 112.2(3) . . ?
 C33 C23 C13 119.0(4) . . ?
 O14 C24 C14 112.6(4) . . ?
 O14 C24 C34 129.5(4) . . ?
 C34 C24 C14 117.9(4) . . ?
 C53 C63 H63 119.5 . . ?
 C53 C63 C73 120.9(5) . . ?
 C73 C63 H63 119.5 . . ?
 C103 C93 H93 120.0 . . ?
 C83 C93 H93 120.0 . . ?
 C83 C93 C103 120.1(4) . . ?
 O24 C44 C54 117.7(4) . . ?
 O24 C44 C34 122.6(4) . . ?
 C34 C44 C54 119.6(3) . . ?
 O23 C43 C33 122.8(4) . . ?
 O23 C43 C53 117.6(3) . . ?
 C33 C43 C53 119.6(3) . . ?
 C2 C3 H3 121.4 . . ?
 C2 C3 C4 117.2(4) . . ?
 C4 C3 H3 121.4 . . ?
 O12 C22 C32 129.8(4) . . ?
 O12 C22 C12 111.6(4) . . ?
 C32 C22 C12 118.7(4) . . ?
 C93 C103 H103 120.1 . . ?
 C93 C103 C53 119.8(4) . . ?
 C53 C103 H103 120.1 . . ?
 C22 C32 H32 118.3 . . ?
 C22 C32 C42 123.4(4) . . ?
 C42 C32 H32 118.3 . . ?
 C94 C104 H104 120.3 . . ?
 C94 C104 C54 119.5(4) . . ?
 C54 C104 H104 120.3 . . ?
 F13 C13 C23 111.0(3) . . ?
 F23 C13 C23 114.5(4) . . ?
 F23 C13 F13 105.7(4) . . ?
 F33 C13 C23 111.7(4) . . ?
 F33 C13 F13 107.0(4) . . ?
 F33 C13 F23 106.5(3) . . ?
 C63 C53 C43 119.4(4) . . ?
 C63 C53 C103 119.0(4) . . ?
 C103 C53 C43 121.6(4) . . ?
 C64 C74 H74 120.2 . . ?
 C84 C74 H74 120.2 . . ?
 C84 C74 C64 119.6(5) . . ?
 C62 C52 C42 122.8(4) . . ?
 C102 C52 C62 118.3(4) . . ?
 C102 C52 C42 118.9(4) . . ?
 N61 C4 C3 121.9(4) . . ?
 N61 C4 H4 119.1 . . ?
 C3 C4 H4 119.1 . . ?
 O22 C42 C32 121.5(4) . . ?
 O22 C42 C52 117.3(4) . . ?
 C32 C42 C52 121.2(3) . . ?
 C82 C92 H92 119.5 . . ?
 C82 C92 C102 121.0(5) . . ?
 C102 C92 H92 119.5 . . ?
 C92 C82 H82 120.2 . . ?
 C92 C82 C72 119.5(5) . . ?
 C72 C82 H82 120.2 . . ?
 C104 C94 H94 119.8 . . ?
 C84 C94 C104 120.4(5) . . ?
 C84 C94 H94 119.8 . . ?
 F14 C14 C24 112.6(4) . . ?
 F14 C14 F24 109.3(4) . . ?
 F14 C14 F34 106.3(5) . . ?
 F24 C14 C24 113.7(4) . . ?
 F24 C14 F34 104.0(4) . . ?
 F34 C14 C24 110.4(4) . . ?
 C104 C54 C44 118.2(4) . . ?
 C104 C54 C64 119.6(4) . . ?
 C64 C54 C44 122.2(4) . . ?
 F22 C12 C22 109.9(4) . . ?
 F12 C12 F22 107.3(4) . . ?
 F12 C12 F32 107.1(4) . . ?
 F12 C12 C22 112.0(4) . . ?
 F32 C12 F22 106.6(4) . . ?
 F32 C12 C22 113.7(4) . . ?
 C74 C64 C54 119.9(5) . . ?
 C74 C64 H64 120.0 . . ?
 C54 C64 H64 120.0 . . ?
 C74 C84 H84 119.5 . . ?
 C94 C84 C74 121.0(4) . . ?
 C94 C84 H84 119.5 . . ?
 C24 C34 C44 122.7(4) . . ?
 C24 C34 H34 118.6 . . ?
 C44 C34 H34 118.6 . . ?
 C52 C102 H102 119.9 . . ?
 C92 C102 C52 120.2(4) . . ?
 C92 C102 H102 119.9 . . ?
 C93 C83 H83 119.9 . . ?
 C93 C83 C73 120.2(4) . . ?
 C73 C83 H83 119.9 . . ?
 C62 C72 C82 120.1(5) . . ?
 C62 C72 H72 120.0 . . ?
 C82 C72 H72 120.0 . . ?
 C63 C73 H73 120.0 . . ?
 C83 C73 C63 120.0(5) . . ?
 C83 C73 H73 120.0 . . ?

loop_
  _geom_torsion_atom_site_label_1
  _geom_torsion_atom_site_label_2
  _geom_torsion_atom_site_label_3
  _geom_torsion_atom_site_label_4
  _geom_torsion
  _geom_torsion_site_symmetry_1
  _geom_torsion_site_symmetry_2
  _geom_torsion_site_symmetry_3
  _geom_torsion_site_symmetry_4
  _geom_torsion_publ_flag
 Eu O14 C24 C14 -175.9(3) . . . . ?
 Eu O14 C24 C34 3.5(7) . . . . ?
 Eu O24 C44 C54 165.8(3) . . . . ?
 Eu O24 C44 C34 -12.2(7) . . . . ?
 Eu O22 C42 C32 25.1(6) . . . . ?
 Eu O22 C42 C52 -155.4(3) . . . . ?
 Eu O23 C43 C33 11.8(6) . . . . ?
 Eu O23 C43 C53 -167.9(2) . . . . ?
 Eu O13 C23 C33 -21.0(6) . . . . ?
 Eu O13 C23 C13 160.5(3) . . . . ?
 Eu N21 C1 C1 6.7(5) . . . 2_665 ?
 Eu N21 C1 N61 -176.0(2) . . . . ?
 Eu N21 C2 C3 174.6(3) . . . . ?
 Eu O12 C22 C32 -15.9(7) . . . . ?
 Eu O12 C22 C12 163.6(3) . . . . ?
 Eu N61 C4 C3 174.8(3) 2_665 . . . ?
 O14 C24 C14 F14 58.8(6) . . . . ?
 O14 C24 C14 F24 -176.2(4) . . . . ?
 O14 C24 C14 F34 -59.8(5) . . . . ?
 O14 C24 C34 C44 0.9(8) . . . . ?
 O24 C44 C54 C104 -26.3(6) . . . . ?
 O24 C44 C54 C64 153.6(4) . . . . ?
 O24 C44 C34 C24 3.0(7) . . . . ?
 O23 C43 C53 C63 21.9(6) . . . . ?
 O23 C43 C53 C103 -156.8(4) . . . . ?
 O13 C23 C13 F13 -54.2(5) . . . . ?
 O13 C23 C13 F23 -173.8(3) . . . . ?
 O13 C23 C13 F33 65.1(5) . . . . ?
 N21 C1 N61 Eu -174.4(2) . . . 2_665 ?
 N21 C1 N61 C4 1.6(5) . . . . ?
 N21 C2 C3 C4 1.2(6) . . . . ?
 O12 C22 C32 C42 -5.4(8) . . . . ?
 O12 C22 C12 F22 -64.1(5) . . . . ?
 O12 C22 C12 F12 55.0(5) . . . . ?
 O12 C22 C12 F32 176.5(4) . . . . ?
 C1 N21 C2 C3 -0.9(6) . . . . ?
 C1 C1 N61 Eu 3.0(5) 2_665 . . 2_665 ?
 C1 C1 N61 C4 178.9(4) 2_665 . . . ?
 C1 N61 C4 C3 -1.2(6) . . . . ?
 C2 N21 C1 C1 -177.9(4) . . . 2_665 ?
 C2 N21 C1 N61 -0.5(5) . . . . ?
 C2 C3 C4 N61 0.0(6) . . . . ?
 C62 C52 C42 O22 177.1(4) . . . . ?
 C62 C52 C42 C32 -3.4(7) . . . . ?
 C62 C52 C102 C92 -0.3(8) . . . . ?
 C33 C23 C13 F13 127.2(4) . . . . ?
 C33 C23 C13 F23 7.5(6) . . . . ?
 C33 C23 C13 F33 -113.6(4) . . . . ?
 C33 C43 C53 C63 -157.8(4) . . . . ?
 C33 C43 C53 C103 23.5(6) . . . . ?
 C23 C33 C43 O23 6.8(6) . . . . ?
 C23 C33 C43 C53 -173.5(4) . . . . ?
 C93 C103 C53 C63 0.6(6) . . . . ?
 C93 C103 C53 C43 179.3(4) . . . . ?
 C93 C83 C73 C63 -0.1(8) . . . . ?
 C44 C54 C64 C74 -178.7(4) . . . . ?
 C43 C33 C23 O13 -1.6(7) . . . . ?
 C43 C33 C23 C13 176.8(4) . . . . ?
 C22 C32 C42 O22 1.6(7) . . . . ?
 C22 C32 C42 C52 -177.8(4) . . . . ?
 C103 C93 C83 C73 -0.1(8) . . . . ?
 C32 C22 C12 F22 115.6(5) . . . . ?
 C32 C22 C12 F12 -125.4(5) . . . . ?
 C32 C22 C12 F32 -3.8(7) . . . . ?
 C104 C94 C84 C74 0.8(7) . . . . ?
 C104 C54 C64 C74 1.2(7) . . . . ?
 C53 C63 C73 C83 0.5(8) . . . . ?
 C52 C62 C72 C82 -1.1(10) . . . . ?
 C42 C52 C102 C92 -179.4(5) . . . . ?
 C92 C82 C72 C62 -0.2(10) . . . . ?
 C82 C92 C102 C52 -1.0(9) . . . . ?
 C94 C104 C54 C44 -179.9(4) . . . . ?
 C94 C104 C54 C64 0.2(6) . . . . ?
 C14 C24 C34 C44 -179.7(4) . . . . ?
 C54 C44 C34 C24 -175.0(4) . . . . ?
 C54 C104 C94 C84 -1.2(7) . . . . ?
 C12 C22 C32 C42 175.1(4) . . . . ?
 C64 C74 C84 C94 0.6(7) . . . . ?
 C84 C74 C64 C54 -1.6(7) . . . . ?
 C34 C24 C14 F14 -120.7(5) . . . . ?
 C34 C24 C14 F24 4.3(7) . . . . ?
 C34 C24 C14 F34 120.7(5) . . . . ?
 C34 C44 C54 C104 151.8(4) . . . . ?
 C34 C44 C54 C64 -28.3(6) . . . . ?
 C102 C52 C42 O22 -3.9(6) . . . . ?
 C102 C52 C42 C32 175.6(4) . . . . ?
 C102 C92 C82 C72 1.2(10) . . . . ?
 C83 C93 C103 C53 -0.2(7) . . . . ?
 C72 C62 C52 C42 -179.6(5) . . . . ?
 C72 C62 C52 C102 1.4(8) . . . . ?
 C73 C63 C53 C43 -179.5(4) . . . . ?
 C73 C63 C53 C103 -0.7(7) . . . . ?

_shelx_res_file
;
TITL Flavia_8_Eubtfa_bpm_a.res in P-1
    flavia_8_eubtfa_bpm_a.res
    created by SHELXL-2019/1 at 15:21:53 on 15-May-2025
REM Old TITL Flavia_8_Eubtfa_bpm in P-1
REM SHELXT solution in P-1: R1 0.082, Rweak 0.012, Alpha 0.052
REM <I/s> 0.000 for 0 systematic absences, Orientation as input
REM Formula found by SHELXT: C33 Eu F12 N2 O4
CELL 0.71073 9.7256 11.0002 17.0092 72.706 80.215 84.304
ZERR 1 0.0003 0.0004 0.0006 0.001 0.001 0.001
LATT 1
SFAC C H Eu F N O
UNIT 68 42 2 18 4 12

L.S. 10
PLAN  5
SIZE 0.02 0.04 0.2
TEMP -73.15
CONF
BOND
LIST 4
MORE -1
BOND $H
fmap 2
acta
SHEL 100 0.75
REM <olex2.extras>
REM <HklSrc "%.\\Flavia_8_Eubtfa_bpm_0m_4.hkl">
REM </olex2.extras>

WGHT    0.041700    0.384700
FVAR       0.38299
EU    3    0.297682    0.498449    0.188126    11.00000    0.02644    0.02511 =
         0.02765   -0.00413   -0.00606   -0.00088
O14   6    0.096134    0.625410    0.152385    11.00000    0.02857    0.03412 =
         0.04680   -0.00659   -0.00972    0.00157
F22   4   -0.096927    0.232120    0.236155    11.00000    0.03863    0.06683 =
         0.09562   -0.00842   -0.00447   -0.00965
O24   6    0.358809    0.712740    0.140601    11.00000    0.03214    0.02352 =
         0.05332   -0.00640   -0.01188    0.00052
F12   4    0.008494    0.190404    0.125582    11.00000    0.07439    0.08993 =
         0.08474   -0.03189   -0.03351   -0.02195
O22   6    0.407053    0.296079    0.240660    11.00000    0.03196    0.02225 =
         0.04058   -0.00191   -0.00537    0.00050
O23   6    0.174039    0.440999    0.323639    11.00000    0.03106    0.03614 =
         0.03129   -0.00615   -0.00354   -0.00266
O13   6    0.444289    0.527375    0.276212    11.00000    0.03574    0.03869 =
         0.03100   -0.00672   -0.01026   -0.00889
N21   5    0.547235    0.490345    0.099735    11.00000    0.03091    0.02813 =
         0.02584   -0.00551   -0.00950   -0.00258
O12   6    0.157736    0.344431    0.175332    11.00000    0.04063    0.03004 =
         0.04056   -0.00468   -0.01107   -0.00870
C1    1    0.563795    0.490350    0.019978    11.00000    0.02531    0.01665 =
         0.02627   -0.00280   -0.00146   -0.00148
N61   5    0.685537    0.479253   -0.028094    11.00000    0.02571    0.03061 =
         0.03024   -0.00491   -0.00566   -0.00371
F32   4    0.006062    0.048731    0.242768    11.00000    0.06515    0.04489 =
         0.13614   -0.00356   -0.03676   -0.02530
C2    1    0.664094    0.476983    0.133482    11.00000    0.03526    0.04509 =
         0.02638   -0.00820   -0.00994   -0.00411
AFIX  43
H2    2    0.657017    0.477720    0.189738    11.00000   -1.20000
AFIX   0
C62   1    0.423574   -0.027680    0.375772    11.00000    0.05542    0.03569 =
         0.07524    0.01063   -0.02102   -0.00264
AFIX  43
H62   2    0.335799   -0.056285    0.373343    11.00000   -1.20000
AFIX   0
C33   1    0.341034    0.417119    0.412460    11.00000    0.03421    0.03611 =
         0.03063   -0.00702   -0.00700   -0.00316
AFIX  43
H33   2    0.360175    0.381049    0.467853    11.00000   -1.20000
AFIX   0
C23   1    0.445767    0.475814    0.353224    11.00000    0.03395    0.03373 =
         0.03669   -0.01541   -0.01155    0.00008
C24   1    0.068910    0.744456    0.130424    11.00000    0.03033    0.03936 =
         0.04155   -0.01438   -0.01159    0.00880
C63   1   -0.019302    0.303324    0.451065    11.00000    0.04702    0.05572 =
         0.03948   -0.00780   -0.00388   -0.01994
AFIX  43
H63   2   -0.024734    0.302634    0.395960    11.00000   -1.20000
AFIX   0
C93   1   -0.007431    0.305554    0.610814    11.00000    0.05023    0.05404 =
         0.03369   -0.00687   -0.00064   -0.00541
AFIX  43
H93   2   -0.003384    0.306458    0.666049    11.00000   -1.20000
AFIX   0
C44   1    0.298871    0.822018    0.123608    11.00000    0.03871    0.02621 =
         0.03518   -0.00437   -0.00591    0.00190
C43   1    0.205547    0.407085    0.395848    11.00000    0.03346    0.02986 =
         0.03119   -0.01122   -0.00607    0.00193
C3    1    0.793945    0.462236    0.090107    11.00000    0.02483    0.05471 =
         0.03610   -0.01002   -0.00781   -0.00535
AFIX  43
H3    2    0.875887    0.451295    0.115462    11.00000   -1.20000
AFIX   0
C22   1    0.148533    0.227217    0.216251    11.00000    0.03591    0.03884 =
         0.04079   -0.01331   -0.00209   -0.00929
C103  1    0.099504    0.355190    0.547170    11.00000    0.03589    0.04470 =
         0.03630   -0.01025   -0.00499   -0.00202
AFIX  43
H103  2    0.176554    0.390281    0.558775    11.00000   -1.20000
AFIX   0
C32   1    0.235744    0.148992    0.266312    11.00000    0.03794    0.02959 =
         0.04727   -0.00140   -0.00885   -0.00570
AFIX  43
H32   2    0.208209    0.065208    0.296005    11.00000   -1.20000
AFIX   0
C104  1    0.499068    0.912271    0.155508    11.00000    0.04082    0.03433 =
         0.04510   -0.01109   -0.00581   -0.00394
AFIX  43
H104  2    0.522366    0.829351    0.189064    11.00000   -1.20000
AFIX   0
C13   1    0.585035    0.487004    0.379064    11.00000    0.04029    0.06333 =
         0.03546   -0.01775   -0.01259   -0.01202
C53   1    0.093449    0.353366    0.466423    11.00000    0.03201    0.03422 =
         0.03492   -0.00837   -0.00496    0.00089
C74   1    0.435183    1.154128    0.056324    11.00000    0.07537    0.02539 =
         0.06170   -0.01003    0.00647   -0.01327
AFIX  43
H74   2    0.414779    1.237027    0.021682    11.00000   -1.20000
AFIX   0
C52   1    0.459849    0.095220    0.329832    11.00000    0.04198    0.02857 =
         0.03939   -0.00417   -0.00299    0.00303
C4    1    0.800683    0.463934    0.008375    11.00000    0.02741    0.04503 =
         0.04095   -0.00842   -0.00454   -0.00271
AFIX  43
H4    2    0.889330    0.453987   -0.023197    11.00000   -1.20000
AFIX   0
C42   1    0.366017    0.186171    0.276489    11.00000    0.03480    0.02813 =
         0.03046   -0.00365   -0.00087   -0.00063
C92   1    0.679335    0.050591    0.381497    11.00000    0.04545    0.06306 =
         0.07520    0.00688   -0.01716   -0.00222
AFIX  43
H92   2    0.768736    0.077297    0.382639    11.00000   -1.20000
AFIX   0
C82   1    0.641743   -0.068436    0.427451    11.00000    0.05810    0.05312 =
         0.07092    0.00822   -0.01775    0.00939
AFIX  43
H82   2    0.703696   -0.123856    0.461301    11.00000   -1.20000
AFIX   0
C94   1    0.579436    1.013136    0.147736    11.00000    0.04202    0.05687 =
         0.06451   -0.03084   -0.00403   -0.00745
AFIX  43
H94   2    0.657199    0.999760    0.176939    11.00000   -1.20000
AFIX   0
C14   1   -0.084210    0.778545    0.119974    11.00000    0.04199    0.04371 =
         0.07958   -0.01291   -0.02240    0.01233
C54   1    0.383820    0.933069    0.113835    11.00000    0.04049    0.03011 =
         0.03984   -0.01251   -0.00081   -0.00257
C12   1    0.016443    0.173193    0.204680    11.00000    0.04746    0.03987 =
         0.07649   -0.00847   -0.01523   -0.01235
C64   1    0.351298    1.054936    0.064682    11.00000    0.05423    0.02999 =
         0.05176   -0.00913   -0.00614    0.00552
AFIX  43
H64   2    0.271704    1.070152    0.036882    11.00000   -1.20000
AFIX   0
C84   1    0.547730    1.131840    0.098354    11.00000    0.06590    0.04306 =
         0.07607   -0.03354    0.01847   -0.02151
AFIX  43
H84   2    0.604566    1.200101    0.093024    11.00000   -1.20000
AFIX   0
C34   1    0.155340    0.842468    0.116114    11.00000    0.03544    0.02547 =
         0.06555   -0.01059   -0.01494    0.00674
AFIX  43
H34   2    0.117098    0.927607    0.100523    11.00000   -1.20000
AFIX   0
C102  1    0.589484    0.133304    0.333157    11.00000    0.04802    0.03766 =
         0.05564    0.00923   -0.01524   -0.00417
AFIX  43
H102  2    0.616871    0.216609    0.302106    11.00000   -1.20000
AFIX   0
C83   1   -0.118414    0.255439    0.594026    11.00000    0.04708    0.06840 =
         0.04870   -0.00641    0.00943   -0.01273
AFIX  43
H83   2   -0.191359    0.221468    0.637658    11.00000   -1.20000
AFIX   0
C72   1    0.513043   -0.108165    0.424585    11.00000    0.08116    0.03977 =
         0.09631    0.02094   -0.03019    0.00015
AFIX  43
H72   2    0.486250   -0.191310    0.456417    11.00000   -1.20000
AFIX   0
C73   1   -0.124823    0.254031    0.514359    11.00000    0.04823    0.07585 =
         0.06082   -0.01225   -0.00550   -0.02440
AFIX  43
H73   2   -0.202068    0.219045    0.502882    11.00000   -1.20000
AFIX   0
F13   4    0.690774    0.441186    0.332660    11.00000    0.02905    0.12636 =
         0.05541   -0.03864   -0.00959    0.00495
F23   4    0.596831    0.423505    0.457976    11.00000    0.04408    0.07672 =
         0.04004   -0.00918   -0.01635   -0.00871
F33   4    0.609506    0.606893    0.369610    11.00000    0.07400    0.06592 =
         0.07645   -0.01183   -0.03402   -0.03026
F14   4   -0.168416    0.731383    0.187310    11.00000    0.03265    0.15439 =
         0.10379    0.00070    0.00614    0.01647
F24   4   -0.113664    0.903355    0.092069    11.00000    0.05133    0.05587 =
         0.17755   -0.02706   -0.05129    0.02141
F34   4   -0.117786    0.731861    0.062309    11.00000    0.06825    0.08363 =
         0.13157   -0.03489   -0.06126    0.01045
HKLF 4


REM  Flavia_8_Eubtfa_bpm_a.res in P-1
REM wR2 = 0.0970, GooF = S = 1.060, Restrained GooF = 1.060 for all data
REM R1 = 0.0440 for 6975 Fo > 4sig(Fo) and 0.0555 for all 8476 data
REM 469 parameters refined using 0 restraints

END

WGHT      0.0416      0.3841

REM Highest difference peak  1.254,  deepest hole -1.785,  1-sigma level  0.120
Q1    1   0.1217  0.5059  0.4367  11.00000  0.05    1.18
Q2    1   0.2981  0.6606  0.1635  11.00000  0.05    0.60
Q3    1   0.7575  0.6357  0.3541  11.00000  0.05    0.54
Q4    1   0.6642  0.5620  0.3151  11.00000  0.05    0.53
Q5    1  -0.1460  0.8690  0.1643  11.00000  0.05    0.52
;
_shelx_res_checksum                2266
_shelx_hkl_file
;
  -1   0   0 722.953 21.1400
   1   0   0 697.078 22.0698
  -2   0   0 9.53542 1.39774
   2   0   0 12.1872 1.93149
  -3   0   0 823.365 20.0670
   3   0   0 822.477 25.1138
  -4   0   0 522.478 15.0322
   4   0   0 498.674 16.5973
  -5   0   0 539.598 16.6598
   5   0   0 561.197 19.4439
  -6   0   0 88.1021 5.50050
   6   0   0 92.7306 8.27729
  -7   0   0 875.537 27.3872
   7   0   0 862.022 34.2010
  -8   0   0 271.578 11.6384
   8   0   0 332.567 26.4199
  -9   0   0 1.21937 1.66688
   9   0   0 7.09578 4.99824
 -10   0   0 399.130 19.6384
  10   0   0 377.161 31.5229
 -11   0   0 4.83063 4.97745
  11   0   0 4.94761 5.75769
 -12   0   0 52.3167 12.9081
  12   0   0 43.9828 12.8028
 -13   0   0 62.5948 17.9834
  13   0   0 50.7653 13.8875
  13  -1   0 5.11893 8.36065
 -13   1   0 19.1635 10.4775
  12  -1   0 69.0371 14.3812
 -12   1   0 59.0960 14.7626
  11  -1   0 5.38679 7.30246
 -11   1   0 2.68865 7.30486
  10  -1   0 295.131 38.7356
 -10   1   0 258.585 17.3522
   9  -1   0 18.6459 6.94174
  -9   1   0 39.6130 3.77807
   8  -1   0 737.955 44.0909
  -8   1   0 784.219 27.2709
   7  -1   0 402.214 20.0843
  -7   1   0 414.606 13.7170
   6  -1   0 2.02576 2.11750
  -6   1   0 7.53214 1.33899
   5  -1   0 550.428 17.4389
  -5   1   0 521.460 12.2910
   4  -1   0 238.438 10.0861
  -4   1   0 256.622 7.15252
   3  -1   0 409.874 11.9928
  -3   1   0 410.325 9.66342
   2  -1   0 4244.20 108.372
  -2   1   0 4296.08 103.322
   1  -1   0 665.588 14.0932
  -1   1   0 669.505 15.3780
  -1  -1   0 23.2536 1.57498
   1   1   0 25.9791 1.57248
  -2  -1   0 2006.94 47.8045
   2   1   0 1952.41 44.4178
  -3  -1   0 524.385 13.2210
   3   1   0 517.752 15.0405
  -4  -1   0 182.401 7.32089
   4   1   0 177.444 8.75333
  -5  -1   0 1124.58 26.6909
   5   1   0 1043.35 29.3607
  -6  -1   0 26.2590 3.32675
   6   1   0 25.4140 4.72915
  -7  -1   0 510.976 17.9587
   7   1   0 494.840 21.7322
  -8  -1   0 562.974 19.4930
   8   1   0 544.751 29.2969
  -9  -1   0 3.59908 1.66826
   9   1   0 8.69011 5.86687
 -10  -1   0 224.859 16.5851
  10   1   0 236.440 29.8904
 -11  -1   0 1.88889 2.90439
  11   1   0 2.59129 4.98669
 -12  -1   0 81.3888 17.1220
  12   1   0 105.253 18.2328
 -13  -1   0 84.5202 31.7851
  13   1   0 57.9173 19.6540
  13  -2   0 14.8869 14.6877
 -13   2   0 7.97839 7.94894
  12  -2   0 64.4507 19.6633
 -12   2   0 72.2831 17.5264
  11  -2   0 0.78270 4.87953
 -11   2   0 0.94249 4.35755
  10  -2   0 294.066 40.0005
 -10   2   0 260.192 17.3966
   9  -2   0 0.08894 5.94422
  -9   2   0 0.64567 2.06471
   8  -2   0 976.608 58.0450
  -8   2   0 930.908 35.9372
   7  -2   0 421.244 21.2992
  -7   2   0 413.777 13.0102
   6  -2   0 44.4441 6.36262
  -6   2   0 47.0620 3.40218
   5  -2   0 197.099 9.94439
  -5   2   0 225.830 7.30051
   4  -2   0 1173.92 28.3469
  -4   2   0 1153.14 25.1943
   3  -2   0 1393.55 29.1007
  -3   2   0 1400.35 26.9253
   2  -2   0 2182.71 47.5135
  -2   2   0 2119.33 50.7419
   1  -2   0 6874.14 493.414
   0  -2   0 2211.72 220.688
   0   2   0 2598.94 224.053
  -1  -2   0 6102.77 521.104
   1   2   0 5925.28 339.206
  -2  -2   0 1357.80 32.2007
   2   2   0 1364.67 30.7710
  -3  -2   0 1288.58 29.4943
   3   2   0 1307.76 26.2568
  -4  -2   0 166.197 6.54131
   4   2   0 160.867 7.20492
  -5  -2   0 971.770 23.9172
   5   2   0 1016.39 25.5928
  -6  -2   0 48.3904 3.45177
   6   2   0 41.0292 5.18559
  -7  -2   0 437.401 14.1571
   7   2   0 446.306 19.6176
  -8  -2   0 485.837 19.2829
   8   2   0 410.065 30.6599
  -9  -2   0 33.3671 3.32203
   9   2   0 32.9056 7.88994
 -10  -2   0 146.745 11.3586
  10   2   0 174.064 25.9708
 -11  -2   0 21.5782 7.26355
  11   2   0 5.04808 6.00713
 -12  -2   0 131.313 17.3932
  12   2   0 107.280 19.9870
 -13  -2   0 7.23976 8.74464
  13   2   0 32.0076 13.4455
  13  -3   0 34.2053 18.5815
 -13   3   0 30.5684 14.9421
  12  -3   0 90.5714 31.6543
 -12   3   0 155.919 24.8318
  11  -3   0 2.42904 10.3072
 -11   3   0 3.85414 24.4523
  10  -3   0 140.705 30.9376
 -10   3   0 165.325 16.1341
   9  -3   0 36.8085 10.0451
  -9   3   0 62.1597 6.27673
   8  -3   0 195.433 23.9464
  -8   3   0 193.396 9.08644
   7  -3   0 433.742 25.0566
  -7   3   0 541.673 15.3047
   6  -3   0 23.4428 4.40937
  -6   3   0 27.6671 2.39038
   5  -3   0 794.833 23.5121
  -5   3   0 766.029 19.0995
   4  -3   0 205.475 7.81269
  -4   3   0 216.931 7.15450
   3  -3   0 369.320 11.8732
  -3   3   0 367.613 10.9152
   2  -3   0 1798.50 44.7071
  -2   3   0 1827.32 37.1044
   1  -3   0 1473.94 42.1177
  -1   3   0 1440.39 47.4551
   0  -3   0 3572.40 330.073
   0   3   0 3529.55 330.055
  -1  -3   0 1156.45 41.3330
   1   3   0 1131.86 39.1883
  -2  -3   0 413.717 12.5481
   2   3   0 442.702 12.5149
  -3  -3   0 397.350 11.0442
   3   3   0 403.686 11.2746
  -4  -3   0 1109.90 27.9403
   4   3   0 1142.34 24.4900
  -5  -3   0 1139.22 29.0233
   5   3   0 1083.79 28.8207
  -6  -3   0 72.0609 5.08609
   6   3   0 59.6285 6.93365
  -7  -3   0 503.331 17.0660
   7   3   0 512.854 20.7310
  -8  -3   0 789.131 29.5729
   8   3   0 788.913 35.1235
  -9  -3   0 6.21953 2.73991
   9   3   0 0.28294 5.74866
 -10  -3   0 102.387 14.2606
  10   3   0 107.944 17.4672
 -11  -3   0 0.57977 3.64627
  11   3   0 5.18764 6.46561
 -12  -3   0 72.0454 11.2687
  12   3   0 63.4407 14.8296
 -13  -3   0 37.4878 17.4383
  13   3   0 15.5653 10.3965
  13  -4   0 3.99702 17.9588
 -13   4   0 40.9149 17.0530
  12  -4   0 68.9310 21.1942
 -12   4   0 85.7933 22.7544
  11  -4   0 8.05733 12.9881
 -11   4   0 13.2954 10.4097
  10  -4   0 177.174 33.1121
 -10   4   0 168.678 26.3155
   9  -4   0 61.9507 11.5780
  -9   4   0 53.9306 5.86363
   8  -4   0 362.812 35.3205
  -8   4   0 404.501 16.6886
   7  -4   0 424.352 21.7247
  -7   4   0 417.554 16.6545
   6  -4   0 8.25133 3.05261
  -6   4   0 2.53995 1.87370
   5  -4   0 666.654 18.7402
  -5   4   0 630.658 18.0090
   4  -4   0 7.96075 1.96613
  -4   4   0 11.5603 1.77122
   3  -4   0 1206.65 29.9414
  -3   4   0 1210.65 27.9658
   2  -4   0 599.203 16.8663
  -2   4   0 592.641 17.6541
   1  -4   0 8.74237 3.09075
  -1   4   0 0.00000 3.12372
   0  -4   0 2395.50 97.8949
   0   4   0 2391.69 130.827
  -1  -4   0 369.328 13.0430
   1   4   0 367.310 13.0091
  -2  -4   0 915.738 24.1875
   2   4   0 908.540 23.4551
  -3  -4   0 650.675 18.6692
   3   4   0 614.918 17.5209
  -4  -4   0 106.304 6.26830
   4   4   0 111.758 5.48398
  -5  -4   0 685.776 19.4797
   5   4   0 689.802 17.5806
  -6  -4   0 230.864 11.2056
   6   4   0 200.829 10.8214
  -7  -4   0 649.931 23.7639
   7   4   0 682.912 24.2118
  -8  -4   0 354.963 15.6800
   8   4   0 334.662 24.7683
  -9  -4   0 8.88296 3.46229
   9   4   0 4.47643 4.59297
 -10  -4   0 143.367 20.2384
  10   4   0 113.666 18.3270
 -11  -4   0 5.41971 5.61203
  11   4   0 7.81785 7.08517
 -12  -4   0 91.7509 16.9378
  12   4   0 78.2719 16.5701
 -13  -4   0 12.2915 13.8922
  13   4   0 12.3107 9.29997
  12  -5   0 70.1197 26.8952
 -12   5   0 92.4752 24.3452
  11  -5   0 9.68114 14.0618
 -11   5   0 0.29111 6.05143
  10  -5   0 118.452 29.0551
 -10   5   0 257.279 256.552
   9  -5   0 17.6830 8.40388
  -9   5   0 36.8331 5.63534
   8  -5   0 235.900 23.6619
  -8   5   0 257.112 14.0487
   7  -5   0 284.353 17.9622
  -7   5   0 279.082 16.8258
   6  -5   0 66.1757 4.30911
  -6   5   0 58.7936 5.01021
   5  -5   0 434.376 14.6547
  -5   5   0 454.557 14.9135
   4  -5   0 170.483 9.15629
  -4   5   0 178.318 7.60360
   3  -5   0 515.492 16.2755
  -3   5   0 514.773 17.1265
   2  -5   0 509.120 15.7158
  -2   5   0 494.913 15.8076
   1  -5   0 210.734 12.3563
  -1   5   0 214.835 12.5958
   0  -5   0 1916.56 65.0310
   0   5   0 2001.65 65.3141
  -1  -5   0 1409.33 43.9194
   1   5   0 1421.55 44.0128
  -2  -5   0 150.622 7.78347
   2   5   0 136.708 7.43625
  -3  -5   0 48.3836 4.34067
   3   5   0 41.6919 4.16682
  -4  -5   0 179.425 9.43335
   4   5   0 194.071 7.89440
  -5  -5   0 1034.56 30.0542
   5   5   0 1010.93 26.0478
  -6  -5   0 49.2920 5.03348
   6   5   0 51.2709 6.19204
  -7  -5   0 560.050 21.8777
   7   5   0 550.486 25.9451
  -8  -5   0 155.916 10.8457
   8   5   0 104.951 15.4953
  -9  -5   0 0.00000 3.43456
   9   5   0 11.9279 6.56443
 -10  -5   0 23.0689 27.6201
  10   5   0 68.2070 11.4117
 -11  -5   0 26.1156 9.65166
  11   5   0 6.52081 5.73092
 -12  -5   0 62.5717 15.7255
  12   5   0 87.4800 16.1645
 -13  -5   0 30.1705 18.1246
  13   5   0 20.4938 11.8536
  12  -6   0 20.5328 19.9034
 -12   6   0 54.0947 20.5226
  11  -6   0 7.46214 14.5922
 -11   6   0 1.68103 7.49705
  10  -6   0 50.0765 25.7971
 -10   6   0 108.060 23.0751
   9  -6   0 25.6352 15.6086
  -9   6   0 0.00000 5.03727
   8  -6   0 310.237 26.4634
  -8   6   0 309.291 17.8733
   7  -6   0 682.127 31.5491
  -7   6   0 585.009 26.0551
   6  -6   0 79.9971 5.90573
  -6   6   0 79.5839 6.98730
   5  -6   0 367.607 13.4073
  -5   6   0 344.654 12.5348
   4  -6   0 321.917 12.8471
  -4   6   0 323.842 13.0368
   3  -6   0 683.129 21.5393
  -3   6   0 646.215 20.1852
   2  -6   0 661.986 19.3932
  -2   6   0 609.817 19.1685
   1  -6   0 102.487 8.16292
  -1   6   0 72.5497 8.10393
   0  -6   0 675.223 28.1718
   0   6   0 653.713 28.0456
  -1  -6   0 426.189 20.7305
   1   6   0 405.834 20.7473
  -2  -6   0 180.015 10.5025
   2   6   0 169.487 9.04840
  -3  -6   0 490.421 16.9570
   3   6   0 470.757 17.3310
  -4  -6   0 333.867 14.5860
   4   6   0 294.519 13.0659
  -5  -6   0 216.281 11.7188
   5   6   0 232.490 10.6507
  -6  -6   0 11.9404 3.02601
   6   6   0 6.61893 2.10112
  -7  -6   0 411.580 19.7125
   7   6   0 406.268 21.3455
  -8  -6   0 244.790 12.9561
   8   6   0 194.680 21.0019
  -9  -6   0 34.5525 6.75204
   9   6   0 22.8329 7.55822
 -10  -6   0 101.250 15.8369
  10   6   0 83.0927 21.8866
 -11  -6   0 1.80948 4.78540
  11   6   0 6.77744 7.70880
 -12  -6   0 81.7395 18.1567
  12   6   0 72.8691 25.3770
 -13  -6   0 31.0778 19.2293
  13   6   0 24.8109 12.4451
  12  -7   0 12.7390 15.4702
 -12   7   0 0.00000 67.2993
  11  -7   0 1.21870 10.6376
 -11   7   0 0.51805 6.65064
  10  -7   0 203.834 37.3885
 -10   7   0 176.621 29.7231
   9  -7   0 6.82639 14.6677
  -9   7   0 9.36385 6.42691
   8  -7   0 126.191 28.0087
  -8   7   0 123.175 20.1697
   7  -7   0 210.369 20.5933
  -7   7   0 243.427 20.2016
   6  -7   0 0.30191 1.82546
  -6   7   0 2.59066 2.84649
   5  -7   0 874.435 30.3667
  -5   7   0 865.311 26.2031
   4  -7   0 1.89611 1.59471
  -4   7   0 2.97980 1.98676
   3  -7   0 258.829 11.5001
  -3   7   0 271.857 11.9554
   2  -7   0 372.404 14.0198
  -2   7   0 395.939 14.3229
   1  -7   0 18.9759 4.08038
  -1   7   0 15.0691 3.89972
   0  -7   0 819.597 30.9536
   0   7   0 835.527 31.3158
  -1  -7   0 69.7055 6.37219
   1   7   0 73.6865 5.91983
  -2  -7   0 89.2434 6.81698
   2   7   0 64.3129 5.75910
  -3  -7   0 408.022 15.3985
   3   7   0 405.278 15.4755
  -4  -7   0 140.845 9.21184
   4   7   0 142.820 9.43477
  -5  -7   0 883.806 29.0546
   5   7   0 915.543 26.8679
  -6  -7   0 16.1914 3.73199
   6   7   0 18.2057 3.47521
  -7  -7   0 88.2397 9.17388
   7   7   0 97.9272 11.7370
  -8  -7   0 101.802 11.1815
   8   7   0 79.9492 13.7258
  -9  -7   0 17.3924 5.79907
   9   7   0 9.02781 7.77838
 -10  -7   0 101.038 16.4277
  10   7   0 114.066 18.4724
 -11  -7   0 0.00000 4.78765
  11   7   0 5.83130 9.13662
 -12  -7   0 23.6981 11.1281
  12   7   0 35.4624 17.3613
  11  -8   0 0.00000 8.80540
 -11   8   0 4.38824 8.78114
  10  -8   0 92.1746 1346.59
 -10   8   0 154.147 29.3748
   9  -8   0 7.16748 14.9165
  -9   8   0 9.92756 6.92078
   8  -8   0 160.359 30.3491
  -8   8   0 133.280 16.3073
   7  -8   0 202.440 32.0850
  -7   8   0 153.254 24.7700
   6  -8   0 2.30594 4.04425
  -6   8   0 1.56998 2.36618
   5  -8   0 492.432 18.7354
  -5   8   0 472.277 20.3444
   4  -8   0 2.95848 2.09982
  -4   8   0 3.71985 2.58634
   3  -8   0 9.40339 2.92132
  -3   8   0 6.77008 2.53616
   2  -8   0 340.558 14.3585
  -2   8   0 372.429 18.3307
   1  -8   0 55.5986 6.34306
  -1   8   0 62.8356 6.21252
   0  -8   0 477.576 19.3602
   0   8   0 483.524 20.8088
  -1  -8   0 63.3267 6.56366
   1   8   0 69.6299 5.85006
  -2  -8   0 100.605 7.93813
   2   8   0 108.741 8.07165
  -3  -8   0 66.6832 6.73697
   3   8   0 53.6460 5.91022
  -4  -8   0 32.0325 4.97376
   4   8   0 31.4060 5.24794
  -5  -8   0 867.988 29.8688
   5   8   0 881.741 27.7009
  -6  -8   0 109.276 10.5395
   6   8   0 116.415 11.9828
  -7  -8   0 200.481 20.1655
   7   8   0 148.016 19.1487
  -8  -8   0 100.300 9.86903
   8   8   0 109.633 15.8891
  -9  -8   0 7.04123 6.34579
   9   8   0 9.22951 7.44205
 -10  -8   0 34.5004 12.9797
  10   8   0 31.9417 16.4515
 -11  -8   0 2.85211 5.61987
  11   8   0 6.01509 12.8369
 -12  -8   0 78.9394 18.6109
  12   8   0 48.7357 18.9494
  10  -9   0 0.10330 1360.74
 -10   9   0 68.3707 22.1530
   9  -9   0 34.8002 32.1829
  -9   9   0 15.2480 7.72428
   8  -9   0 196.785 35.2646
  -8   9   0 136.585 26.4556
   7  -9   0 140.560 27.9734
  -7   9   0 154.191 27.5096
   6  -9   0 13.7325 6.29197
  -6   9   0 11.5967 7.14535
   5  -9   0 128.717 17.2615
  -5   9   0 159.922 18.7320
   4  -9   0 3.02200 2.39886
  -4   9   0 0.03644 2.86953
   3  -9   0 777.712 25.7434
  -3   9   0 768.160 26.6165
   2  -9   0 304.493 14.2600
  -2   9   0 312.237 16.0694
   1  -9   0 39.6719 6.67831
  -1   9   0 30.4523 7.36990
   0  -9   0 673.601 28.3225
   0   9   0 642.363 34.0343
  -1  -9   0 216.611 13.8296
   1   9   0 186.426 10.4566
  -2  -9   0 134.503 10.6059
   2   9   0 133.209 9.47707
  -3  -9   0 309.391 16.4385
   3   9   0 284.324 14.9920
  -4  -9   0 111.131 9.46636
   4   9   0 118.658 9.94408
  -5  -9   0 143.125 11.2373
   5   9   0 173.812 12.4389
  -6  -9   0 17.0958 4.50222
   6   9   0 16.6795 4.79451
  -7  -9   0 149.155 12.9731
   7   9   0 142.378 21.1140
  -8  -9   0 25.8032 8.72175
   8   9   0 27.9781 10.6629
  -9  -9   0 2.10632 9.60094
   9   9   0 1.99510 9.19320
 -10  -9   0 30.6643 116.440
  10   9   0 66.2216 28.5511
 -11  -9   0 21.9665 14.3307
  11   9   0 1.32179 12.7819
  10 -10   0 78.8479 36.3893
 -10  10   0 33.4822 378.871
   9 -10   0 44.2720 139.194
  -9  10   0 10.9769 13.1856
   8 -10   0 142.781 51.9838
  -8  10   0 78.5018 14.3192
   7 -10   0 138.325 28.3335
  -7  10   0 128.441 17.9987
   6 -10   0 3.12636 4.65424
  -6  10   0 2.23976 5.48648
   5 -10   0 214.680 25.0301
  -5  10   0 249.389 26.0173
   4 -10   0 49.8657 9.87542
  -4  10   0 25.6521 9.45873
   3 -10   0 186.327 13.9192
  -3  10   0 164.175 19.6401
   2 -10   0 50.2670 6.45754
  -2  10   0 56.2000 8.73145
   1 -10   0 109.704 9.02344
  -1  10   0 106.036 12.1023
   0 -10   0 252.693 13.5219
   0  10   0 233.674 14.5402
  -1 -10   0 218.879 15.8647
   1  10   0 239.532 13.5837
  -2 -10   0 176.628 13.9246
   2  10   0 162.835 11.2142
  -3 -10   0 282.263 18.2547
   3  10   0 250.043 14.6125
  -4 -10   0 47.0151 8.18549
   4  10   0 45.2960 7.95062
  -5 -10   0 100.473 11.7265
   5  10   0 88.5500 10.2225
  -6 -10   0 2.53397 3.30850
   6  10   0 14.1446 5.57933
  -7 -10   0 53.1845 12.7918
   7  10   0 75.2650 17.8938
  -8 -10   0 55.1040 20.0989
   8  10   0 30.6958 14.3829
  -9 -10   0 30.5946 9.97447
   9  10   0 16.0270 11.2624
 -10 -10   0 152.270 120.022
  10  10   0 98.8517 33.2870
   9 -11   0 0.00000 18.3261
  -9  11   0 0.00000 9.14372
   8 -11   0 122.366 1330.30
  -8  11   0 58.9858 18.9384
   7 -11   0 95.6195 36.3458
  -7  11   0 187.295 22.3798
   6 -11   0 14.9783 11.1936
  -6  11   0 11.9476 7.44552
   5 -11   0 92.1655 17.5405
  -5  11   0 83.5742 16.3973
   4 -11   0 9.66022 7.64118
  -4  11   0 30.9255 10.1889
   3 -11   0 176.061 19.3755
  -3  11   0 151.086 19.7139
   2 -11   0 149.917 17.8661
  -2  11   0 177.908 27.3667
   1 -11   0 27.8235 8.70328
  -1  11   0 29.8659 9.39250
   0 -11   0 210.797 16.2386
   0  11   0 159.754 13.3693
  -1 -11   0 31.7635 13.6554
   1  11   0 53.3831 8.74947
  -2 -11   0 117.877 24.1561
   2  11   0 112.404 15.7406
  -3 -11   0 100.117 20.9665
   3  11   0 109.061 19.8996
  -4 -11   0 49.9549 12.7438
   4  11   0 37.2132 9.96113
  -5 -11   0 99.1352 16.4321
   5  11   0 93.4100 15.3845
  -6 -11   0 0.03507 2.67152
   6  11   0 4.32230 5.47498
  -7 -11   0 83.9127 15.8103
   7  11   0 65.5314 17.7591
  -8 -11   0 63.2357 14.2302
   8  11   0 12.5374 12.2844
  -9 -11   0 11.8620 11.8671
   9  11   0 12.2989 16.6669
 -10 -11   0 27.9895 17.2147
  10  11   0 40.4600 20.8461
   7 -12   0 92.4753 26.3133
  -7  12   0 163.434 119.096
   6 -12   0 10.5180 10.1432
  -6  12   0 12.2787 7.28729
   5 -12   0 143.016 21.7925
  -5  12   0 151.002 22.4435
   4 -12   0 9.08238 9.19286
  -4  12   0 0.12216 3.85571
   3 -12   0 109.353 23.5003
  -3  12   0 107.462 18.1300
   2 -12   0 71.7984 13.0103
  -2  12   0 55.6872 13.4118
   1 -12   0 16.0560 8.69127
  -1  12   0 3.97267 8.45820
   0 -12   0 156.269 18.6289
   0  12   0 172.498 15.8236
  -1 -12   0 8.53030 12.3362
   1  12   0 23.5718 7.52783
  -2 -12   0 181.831 32.4026
   2  12   0 163.900 18.3521
  -3 -12   0 8.99718 7.11993
   3  12   0 25.1171 7.53510
  -4 -12   0 31.5509 10.8943
   4  12   0 29.4790 10.1491
  -5 -12   0 155.377 22.7145
   5  12   0 116.947 19.0921
  -6 -12   0 3.48784 5.95986
   6  12   0 4.20062 10.1741
  -7 -12   0 45.1130 14.1296
   7  12   0 33.3044 16.0975
  -8 -12   0 30.1621 114.906
   8  12   0 30.1974 221.058
  -9 -12   0 26.9797 16.2753
   9  12   0 23.6869 13.5477
   6 -13   0 0.24726 5.94567
  -6  13   0 14.2832 9.76362
   5 -13   0 35.2631 57.3993
  -5  13   0 88.2373 18.8125
   4 -13   0 7.05155 8.93749
  -4  13   0 8.50005 6.97004
   3 -13   0 127.850 27.9976
  -3  13   0 98.5813 24.1606
   2 -13   0 51.5792 18.7836
  -2  13   0 53.0723 13.2769
   1 -13   0 0.00000 11.3835
  -1  13   0 23.0042 10.6383
   0 -13   0 110.720 24.6319
   0  13   0 124.213 17.7405
  -1 -13   0 13.4575 9.85704
   1  13   0 12.5405 7.21979
  -2 -13   0 64.1180 14.6009
   2  13   0 82.3160 12.9850
  -3 -13   0 86.4023 17.4646
   3  13   0 80.7866 16.3652
  -4 -13   0 19.7342 9.65641
   4  13   0 8.82661 7.32304
  -5 -13   0 113.308 20.9732
   5  13   0 138.317 20.9667
  -6 -13   0 9.23742 7.47379
   6  13   0 24.9165 16.2558
  -7 -13   0 52.3807 21.8668
   7  13   0 0.00000 1350.02
   4 -14   0 7.32368 10.0468
  -4  14   0 1.02527 4.66270
   3 -14   0 54.4924 19.3061
  -3  14   0 71.9279 32.6048
   2 -14   0 90.5910 21.6904
  -2  14   0 88.8736 18.2459
   1 -14   0 24.2438 15.1114
  -1  14   0 31.8558 12.3066
   0 -14   0 81.2401 21.9768
   0  14   0 86.3527 15.9904
  -1 -14   0 24.2782 10.9386
   1  14   0 41.1202 17.2312
  -2 -14   0 45.3529 14.3665
   2  14   0 36.5219 10.8026
  -3 -14   0 17.9842 9.76755
   3  14   0 10.0798 10.0366
  -4 -14   0 31.0488 11.4228
   4  14   0 23.7769 10.5294
  -5 -14   0 126.793 41.5811
   5  14   0 52.0828 23.1188
  -6 -14   0 11.6380 8.64703
   6  14   0 66.6168 62.2727
   1 -15   0 15.7831 16.3435
  -1  15   0 10.2940 11.0530
   0 -15   0 69.1107 21.8835
   0  15   0 84.7912 16.7769
  -1 -15   0 1.31028 14.7368
   1  15   0 0.00000 11.9023
  -2 -15   0 5.72431 7.83530
   2  15   0 4.29728 8.26615
  -3 -15   0 0.00000 11.9094
   3  15   0 63.1186 55.4952
   1  15  -1 16.5138 10.0127
   0  15  -1 13.0209 12.0468
   5  14  -1 11.3943 187.449
  -5 -14   1 6.62387 16.7348
   4  14  -1 31.7961 116.744
  -4 -14   1 77.8393 22.7290
   3  14  -1 43.5326 16.2703
  -3 -14   1 25.2136 15.1585
   2  14  -1 35.5931 17.0974
  -2 -14   1 12.6510 11.4092
   1  14  -1 46.5612 13.6309
  -1 -14   1 39.0903 11.9431
   0  14  -1 11.9437 8.51748
   0 -14   1 7.10580 10.7798
  -1  14  -1 120.093 21.3987
   1 -14   1 163.862 33.0792
  -2  14  -1 9.15286 8.82754
   2 -14   1 0.23040 4.85704
  -3  14  -1 51.9896 16.9078
   3 -14   1 48.5039 18.4406
  -4  14  -1 38.1803 13.4031
   4 -14   1 6.54397 9.20918
   7  13  -1 33.2997 19.0872
  -7 -13   1 38.1216 14.0097
   6  13  -1 41.5503 19.6366
  -6 -13   1 13.7498 8.70902
   5  13  -1 14.1152 14.2911
  -5 -13   1 12.3035 16.7861
   4  13  -1 177.229 21.2519
  -4 -13   1 161.997 21.7921
   3  13  -1 2.34381 6.71068
  -3 -13   1 11.3963 8.91077
   2  13  -1 27.4883 17.5556
  -2 -13   1 33.0808 12.9208
   1  13  -1 54.0062 12.9601
  -1 -13   1 40.4380 11.6794
   0  13  -1 3.58124 5.18181
   0 -13   1 21.0718 13.4530
  -1  13  -1 73.7105 15.1579
   1 -13   1 75.4841 14.5550
  -2  13  -1 0.17170 4.10769
   2 -13   1 16.5372 11.6577
  -3  13  -1 47.6211 13.4247
   3 -13   1 108.031 25.6664
  -4  13  -1 59.4430 14.3398
   4 -13   1 75.8747 19.4131
  -5  13  -1 12.5765 12.7466
   5 -13   1 0.00345 187.553
  -6  13  -1 38.9236 116.194
   6 -13   1 5.59337 24.1448
   8  12  -1 1.35965 10.8507
  -8 -12   1 16.3269 9.97616
   7  12  -1 98.4889 26.7218
  -7 -12   1 97.5877 19.6622
   6  12  -1 43.2717 19.9774
  -6 -12   1 79.1470 17.7966
   5  12  -1 5.54108 8.85902
  -5 -12   1 15.6465 11.0671
   4  12  -1 198.664 21.9800
  -4 -12   1 203.832 23.1749
   3  12  -1 41.7258 10.2423
  -3 -12   1 28.4676 10.0240
   2  12  -1 44.6173 11.4974
  -2 -12   1 49.7843 12.6391
   1  12  -1 81.5565 12.4999
  -1 -12   1 94.9905 16.9433
   0  12  -1 2.60635 4.10421
   0 -12   1 31.2681 14.6227
  -1  12  -1 111.745 17.5413
   1 -12   1 161.363 20.7423
  -2  12  -1 22.1050 9.33915
   2 -12   1 36.1941 10.1672
  -3  12  -1 81.1960 15.8988
   3 -12   1 118.528 25.2221
  -4  12  -1 135.860 19.3428
   4 -12   1 91.9349 21.5898
  -5  12  -1 17.9046 9.65688
   5 -12   1 32.5574 13.4550
  -6  12  -1 103.649 17.0985
   6 -12   1 145.613 239.267
  -7  12  -1 8.54178 97.6870
   7 -12   1 0.00000 19.3499
   9  11  -1 36.0051 16.1769
  -9 -11   1 46.0462 17.5336
   8  11  -1 38.9334 14.7888
  -8 -11   1 12.7772 7.77462
   7  11  -1 34.0373 12.5899
  -7 -11   1 62.4631 15.2935
   6  11  -1 34.1339 11.2504
  -6 -11   1 51.4153 13.9352
   5  11  -1 35.6374 16.6028
  -5 -11   1 26.6143 11.0667
   4  11  -1 255.552 30.2111
  -4 -11   1 162.715 20.3919
   3  11  -1 82.9018 12.5019
  -3 -11   1 107.093 19.8208
   2  11  -1 24.9956 14.6869
  -2 -11   1 0.00000 256.309
   1  11  -1 89.3186 12.7635
  -1 -11   1 111.705 16.3781
   0  11  -1 14.3758 5.40971
   0 -11   1 23.3041 7.38433
  -1  11  -1 146.100 15.7875
   1 -11   1 157.002 17.7567
  -2  11  -1 6.59283 6.24039
   2 -11   1 2.38252 3.97291
  -3  11  -1 128.254 18.2598
   3 -11   1 166.110 19.9746
  -4  11  -1 128.417 17.1366
   4 -11   1 55.9943 17.0565
  -5  11  -1 33.2258 10.1353
   5 -11   1 100.326 174.410
  -6  11  -1 88.0594 15.3468
   6 -11   1 81.3235 30.9420
  -7  11  -1 7.98691 9.64257
   7 -11   1 32.7386 143.987
  -8  11  -1 93.1304 18.0363
   8 -11   1 103.887 26.7523
  10  10  -1 255.739 432.989
 -10 -10   1 0.00000 10.4956
   9  10  -1 88.0348 21.4119
  -9 -10   1 60.9483 14.6244
   8  10  -1 1.45020 6.71702
  -8 -10   1 17.5785 8.25117
   7  10  -1 80.7349 18.5287
  -7 -10   1 98.7929 17.7565
   6  10  -1 181.119 17.6869
  -6 -10   1 150.154 17.4248
   5  10  -1 59.1611 11.3237
  -5 -10   1 49.0834 15.7170
   4  10  -1 148.699 14.2173
  -4 -10   1 121.028 23.4540
   3  10  -1 95.3039 9.08744
  -3 -10   1 87.5833 12.2218
   2  10  -1 250.819 14.9949
  -2 -10   1 230.489 17.1072
   1  10  -1 100.417 8.74670
  -1 -10   1 100.438 10.6971
   0  10  -1 52.6579 6.78860
   0 -10   1 71.7429 7.86121
  -1  10  -1 134.728 14.1585
   1 -10   1 145.242 11.8214
  -2  10  -1 29.8599 7.32036
   2 -10   1 27.1462 5.50651
  -3  10  -1 192.186 23.4521
   3 -10   1 196.590 15.7388
  -4  10  -1 262.799 32.7014
   4 -10   1 222.529 120.965
  -5  10  -1 62.4039 17.4075
   5 -10   1 53.0557 14.4404
  -6  10  -1 93.0918 21.1516
   6 -10   1 45.3636 25.4986
  -7  10  -1 10.4171 9.43511
   7 -10   1 3.72905 21.2701
  -8  10  -1 58.3460 13.7907
   8 -10   1 51.0560 21.0607
  -9  10  -1 28.2511 15.4163
   9 -10   1 0.31330 12.4744
  11   9  -1 58.0685 120.527
 -11  -9   1 122.500 1150.08
  10   9  -1 9.31115 22.7522
 -10  -9   1 0.25217 4.39903
   9   9  -1 50.9926 16.9031
  -9  -9   1 105.704 17.8472
   8   9  -1 12.3151 7.53985
  -8  -9   1 7.53493 7.09875
   7   9  -1 60.9283 12.3171
  -7  -9   1 48.6257 9.38320
   6   9  -1 159.635 27.1598
  -6  -9   1 123.573 12.5251
   5   9  -1 49.5230 9.97847
  -5  -9   1 40.3437 9.87824
   4   9  -1 323.124 17.0493
  -4  -9   1 297.838 18.5663
   3   9  -1 14.1890 4.09233
  -3  -9   1 13.0990 4.95412
   2   9  -1 253.102 13.9856
  -2  -9   1 232.521 15.7751
   1   9  -1 256.531 14.9780
  -1  -9   1 247.117 16.1419
   0   9  -1 92.9308 8.23483
   0  -9   1 94.0361 8.12198
  -1   9  -1 552.937 22.9936
   1  -9   1 564.922 22.7327
  -2   9  -1 160.199 11.6987
   2  -9   1 185.602 11.8483
  -3   9  -1 218.380 13.2072
   3  -9   1 218.781 12.5283
  -4   9  -1 272.945 33.4972
   4  -9   1 292.902 17.5910
  -5   9  -1 13.9476 7.79681
   5  -9   1 19.6516 9.20988
  -6   9  -1 89.3706 19.9121
   6  -9   1 160.062 16.5995
  -7   9  -1 0.00000 11.0403
   7  -9   1 5.08858 17.1970
  -8   9  -1 120.869 20.9457
   8  -9   1 103.884 24.2247
  -9   9  -1 40.1227 11.4993
   9  -9   1 40.9059 22.1501
 -10   9  -1 2.15601 8.54913
  10  -9   1 5.00162 10.6139
  11   8  -1 6.79472 22.7858
 -11  -8   1 35.5934 18.6408
  10   8  -1 0.00849 4.94548
 -10  -8   1 0.00000 3.79055
   9   8  -1 35.8864 11.2995
  -9  -8   1 67.7818 13.8071
   8   8  -1 8.32247 6.68888
  -8  -8   1 7.78427 4.64169
   7   8  -1 105.988 13.7141
  -7  -8   1 103.555 9.99313
   6   8  -1 258.235 18.7266
  -6  -8   1 262.920 16.1774
   5   8  -1 43.4720 6.04358
  -5  -8   1 29.2990 7.73421
   4   8  -1 909.304 33.3867
  -4  -8   1 871.563 36.1317
   3   8  -1 93.6182 7.38102
  -3  -8   1 105.032 8.46673
   2   8  -1 25.0672 6.16991
  -2  -8   1 44.8929 6.96555
   1   8  -1 131.666 8.80569
  -1  -8   1 115.922 8.91332
   0   8  -1 59.9782 6.52923
   0  -8   1 70.3597 6.77684
  -1   8  -1 305.844 16.1511
   1  -8   1 332.034 14.3581
  -2   8  -1 7.53485 2.73247
   2  -8   1 8.79911 2.74883
  -3   8  -1 637.646 23.8608
   3  -8   1 667.275 23.8335
  -4   8  -1 229.381 14.2052
   4  -8   1 245.074 13.9883
  -5   8  -1 37.6503 7.73415
   5  -8   1 49.7068 6.39110
  -6   8  -1 175.545 18.1267
   6  -8   1 157.048 13.5075
  -7   8  -1 27.2804 11.8149
   7  -8   1 1.69228 15.3794
  -8   8  -1 105.928 16.5806
   8  -8   1 120.893 24.5480
  -9   8  -1 72.9188 15.5121
   9  -8   1 60.0211 20.3536
 -10   8  -1 27.7266 16.6903
  10  -8   1 26.7018 24.1724
 -11   8  -1 22.9590 15.1675
  11  -8   1 49.6212 21.5756
  12   7  -1 38.8053 19.4926
 -12  -7   1 42.4660 15.7189
  11   7  -1 91.4264 30.6219
 -11  -7   1 57.8091 14.0793
  10   7  -1 0.47915 4.27894
 -10  -7   1 0.70981 3.17473
   9   7  -1 116.949 18.3433
  -9  -7   1 105.695 14.3270
   8   7  -1 27.1026 8.38984
  -8  -7   1 39.6905 6.33572
   7   7  -1 260.820 13.8969
  -7  -7   1 243.262 15.2403
   6   7  -1 262.426 12.7746
  -6  -7   1 264.754 14.0239
   5   7  -1 16.4977 7.03243
  -5  -7   1 17.1767 4.98761
   4   7  -1 545.448 21.9616
  -4  -7   1 521.678 21.9660
   3   7  -1 43.5872 4.79504
  -3  -7   1 41.4362 5.12773
   2   7  -1 685.301 25.3040
  -2  -7   1 655.976 27.7090
   1   7  -1 97.0328 7.16813
  -1  -7   1 94.7691 7.64513
   0   7  -1 4.19346 2.32657
   0  -7   1 3.06785 2.30290
  -1   7  -1 567.180 19.6565
   1  -7   1 573.943 21.2765
  -2   7  -1 73.0144 6.13610
   2  -7   1 49.7935 4.92225
  -3   7  -1 324.577 13.9850
   3  -7   1 327.547 13.2818
  -4   7  -1 192.356 11.2924
   4  -7   1 202.031 10.9441
  -5   7  -1 93.5658 7.79463
   5  -7   1 92.7579 7.26224
  -6   7  -1 241.212 17.2452
   6  -7   1 270.097 16.5148
  -7   7  -1 14.5256 6.98718
   7  -7   1 11.1338 8.52216
  -8   7  -1 308.585 28.0749
   8  -7   1 245.657 30.9588
  -9   7  -1 76.3906 13.7120
   9  -7   1 44.0861 15.2778
 -10   7  -1 42.7117 17.1726
  10  -7   1 45.8691 18.3280
 -11   7  -1 82.0471 24.9978
  11  -7   1 87.1504 24.5121
  12   6  -1 33.1019 16.7233
 -12  -6   1 33.7387 16.1379
  11   6  -1 102.350 18.3824
 -11  -6   1 154.857 19.3479
  10   6  -1 0.00000 4.69265
 -10  -6   1 0.55000 5.50597
   9   6  -1 116.221 14.0736
  -9  -6   1 122.786 12.6688
   8   6  -1 104.101 12.0402
  -8  -6   1 131.470 11.6053
   7   6  -1 95.3421 10.0338
  -7  -6   1 111.098 8.25143
   6   6  -1 53.2775 4.64233
  -6  -6   1 60.1360 6.03707
   5   6  -1 12.4792 3.26606
  -5  -6   1 13.8573 3.72421
   4   6  -1 1024.76 36.0465
  -4  -6   1 979.949 37.3172
   3   6  -1 4.41804 4.11527
  -3  -6   1 5.52386 3.30590
   2   6  -1 238.015 18.4349
  -2  -6   1 279.891 18.7659
   1   6  -1 679.234 22.0426
  -1  -6   1 683.411 22.6508
   0   6  -1 328.481 14.0098
   0  -6   1 347.660 14.2770
  -1   6  -1 1057.13 30.8900
   1  -6   1 1033.16 28.2912
  -2   6  -1 2.21863 1.81786
   2  -6   1 4.77543 1.87508
  -3   6  -1 348.860 13.5791
   3  -6   1 354.856 13.5457
  -4   6  -1 413.490 16.5430
   4  -6   1 397.178 19.3507
  -5   6  -1 18.4125 3.01383
   5  -6   1 21.9789 3.16989
  -6   6  -1 1089.67 40.0722
   6  -6   1 1060.05 40.6085
  -7   6  -1 50.2955 7.32049
   7  -6   1 28.8724 8.39182
  -8   6  -1 279.358 14.6270
   8  -6   1 304.907 25.0851
  -9   6  -1 114.935 16.4011
   9  -6   1 100.342 16.3257
 -10   6  -1 15.4734 10.7787
  10  -6   1 1.99569 8.91212
 -11   6  -1 185.281 33.6874
  11  -6   1 111.419 29.5960
 -12   6  -1 0.21406 7.14041
  12  -6   1 0.30357 13.9878
  13   5  -1 16.2793 19.8283
 -13  -5   1 0.00000 13.7145
  12   5  -1 59.0472 18.0548
 -12  -5   1 98.0316 14.7194
  11   5  -1 62.4316 15.2881
 -11  -5   1 102.243 16.0607
  10   5  -1 4.44600 4.80058
 -10  -5   1 2.95840 7.24688
   9   5  -1 266.649 21.1824
  -9  -5   1 306.286 16.9118
   8   5  -1 52.8299 8.74888
  -8  -5   1 26.2616 4.18895
   7   5  -1 4.45885 3.10640
  -7  -5   1 5.54390 2.39614
   6   5  -1 867.489 22.9453
  -6  -5   1 842.077 26.8570
   5   5  -1 4.52648 1.96976
  -5  -5   1 6.84443 2.50875
   4   5  -1 427.544 15.1838
  -4  -5   1 407.719 15.4094
   3   5  -1 18.3527 3.13587
  -3  -5   1 6.49894 4.40797
   2   5  -1 1214.93 53.6872
  -2  -5   1 1249.47 53.7062
   1   5  -1 104.751 6.40701
  -1  -5   1 119.949 7.37453
   0   5  -1 330.359 12.1797
   0  -5   1 362.952 13.3974
  -1   5  -1 2210.80 56.5344
   1  -5   1 2265.69 51.3804
  -2   5  -1 31.3031 3.80648
   2  -5   1 36.9070 3.56437
  -3   5  -1 53.9477 4.52304
   3  -5   1 67.3626 4.79114
  -4   5  -1 1168.54 35.5999
   4  -5   1 1159.46 36.4453
  -5   5  -1 66.3642 4.70839
   5  -5   1 73.6183 4.69686
  -6   5  -1 561.747 18.0256
   6  -5   1 577.510 19.7091
  -7   5  -1 0.05365 3.89484
   7  -5   1 2.37619 4.76006
  -8   5  -1 215.117 12.5334
   8  -5   1 174.571 18.2644
  -9   5  -1 118.671 11.9643
   9  -5   1 116.405 17.3552
 -10   5  -1 24.7635 10.8965
  10  -5   1 17.0930 8.84023
 -11   5  -1 120.552 21.7634
  11  -5   1 68.6123 20.9609
 -12   5  -1 12.3333 10.1331
  12  -5   1 5.22863 15.9643
  13   4  -1 32.0941 21.1073
 -13  -4   1 31.0696 16.8570
  12   4  -1 39.5600 18.2754
 -12  -4   1 35.7839 9.62383
  11   4  -1 101.660 21.0404
 -11  -4   1 81.3670 14.5678
  10   4  -1 8.76988 7.32696
 -10  -4   1 0.27680 2.44333
   9   4  -1 157.700 14.7275
  -9  -4   1 209.735 13.3527
   8   4  -1 37.4558 7.69063
  -8  -4   1 42.3322 4.82987
   7   4  -1 54.7379 8.19043
  -7  -4   1 89.0078 6.92458
   6   4  -1 530.205 18.9494
  -6  -4   1 539.538 18.9461
   5   4  -1 0.48266 1.06897
  -5  -4   1 1.45805 1.53218
   4   4  -1 846.645 28.0766
  -4  -4   1 853.051 32.8533
   3   4  -1 32.5842 3.17854
  -3  -4   1 27.7897 3.13799
   2   4  -1 2351.87 60.7302
  -2  -4   1 2260.65 73.2350
   1   4  -1 4.26208 1.64421
  -1  -4   1 6.14600 1.92284
   0   4  -1 148.928 6.97042
   0  -4   1 133.435 7.32694
  -1   4  -1 584.782 18.0802
   1  -4   1 610.507 16.9280
  -2   4  -1 951.401 25.2591
   2  -4   1 999.240 25.5485
  -3   4  -1 404.830 13.3882
   3  -4   1 414.565 13.5093
  -4   4  -1 403.904 14.5567
   4  -4   1 379.322 13.7113
  -5   4  -1 277.612 10.1260
   5  -4   1 269.325 11.1813
  -6   4  -1 258.770 10.0752
   6  -4   1 256.939 14.6718
  -7   4  -1 1.71034 1.79638
   7  -4   1 6.04171 8.29549
  -8   4  -1 593.859 19.9994
   8  -4   1 573.546 33.3713
  -9   4  -1 100.001 9.76436
   9  -4   1 92.6352 15.3247
 -10   4  -1 67.0929 14.4426
  10  -4   1 66.8717 14.5153
 -11   4  -1 113.956 20.8424
  11  -4   1 131.455 21.4490
 -12   4  -1 4.25387 6.38382
  12  -4   1 0.09051 6.63314
 -13   4  -1 174.839 259.043
  13  -4   1 163.304 65.5509
  13   3  -1 34.3526 26.1070
 -13  -3   1 7.84125 14.8290
  12   3  -1 53.7669 19.5684
 -12  -3   1 56.4071 11.7701
  11   3  -1 88.0581 21.3074
 -11  -3   1 72.9242 15.1515
  10   3  -1 38.9683 9.98360
 -10  -3   1 28.8100 8.48082
   9   3  -1 105.258 13.2163
  -9  -3   1 125.396 9.71648
   8   3  -1 181.021 14.9031
  -8  -3   1 214.061 10.9522
   7   3  -1 385.350 19.1013
  -7  -3   1 411.005 15.0761
   6   3  -1 713.556 22.8848
  -6  -3   1 717.432 24.0161
   5   3  -1 60.2323 5.49620
  -5  -3   1 58.9403 4.54335
   4   3  -1 1222.77 37.2757
  -4  -3   1 1271.43 39.8185
   3   3  -1 481.768 17.2609
  -3  -3   1 476.055 16.1662
   2   3  -1 720.515 22.7297
  -2  -3   1 726.651 20.0349
   1   3  -1 259.040 8.56360
  -1  -3   1 250.950 9.12048
   0   3  -1 733.605 20.0012
   0  -3   1 737.537 20.9019
  -1   3  -1 342.415 10.4977
   1  -3   1 338.738 10.9529
  -2   3  -1 1586.79 37.3047
   2  -3   1 1607.91 36.0252
  -3   3  -1 2114.85 43.1337
   3  -3   1 2139.94 45.6017
  -4   3  -1 794.379 19.1693
   4  -3   1 793.600 21.3373
  -5   3  -1 439.886 12.9701
   5  -3   1 433.611 18.6307
  -6   3  -1 327.153 12.6788
   6  -3   1 314.605 27.0443
  -7   3  -1 15.2161 3.06057
   7  -3   1 8.22596 10.5339
  -8   3  -1 367.533 12.4892
   8  -3   1 351.921 26.0393
  -9   3  -1 194.059 11.7752
   9  -3   1 137.438 17.7831
 -10   3  -1 107.709 13.1394
  10  -3   1 56.4793 13.2114
 -11   3  -1 90.4403 19.0911
  11  -3   1 102.899 19.2512
 -12   3  -1 4.37239 7.60268
  12  -3   1 1.31231 6.51170
 -13   3  -1 43.1297 39.5797
  13  -3   1 10.4615 44.0764
  13   2  -1 33.1786 25.8303
 -13  -2   1 22.5760 91.8742
  12   2  -1 79.7748 19.2660
 -12  -2   1 75.4737 12.1085
  11   2  -1 136.788 24.4811
 -11  -2   1 170.370 16.4578
  10   2  -1 1.04381 3.74604
 -10  -2   1 0.28762 2.69978
   9   2  -1 44.9334 9.11515
  -9  -2   1 60.5403 5.73908
   8   2  -1 194.993 15.7523
  -8  -2   1 217.707 10.1133
   7   2  -1 447.432 19.1306
  -7  -2   1 446.271 14.9146
   6   2  -1 942.897 28.7731
  -6  -2   1 953.724 25.6556
   5   2  -1 2.20833 2.72392
  -5  -2   1 4.98177 1.47668
   4   2  -1 1140.76 38.4241
  -4  -2   1 1161.01 34.5345
   3   2  -1 42.7928 3.21275
  -3  -2   1 50.5136 3.68359
   2   2  -1 105.303 4.90565
  -2  -2   1 108.165 5.39470
   1   2  -1 327.217 9.42265
  -1  -2   1 333.220 9.48553
   0   2  -1 314.850 10.2009
   0  -2   1 305.013 9.97116
  -1   2  -1 86.5128 4.30492
   1  -2   1 90.6919 3.90432
  -2   2  -1 228.191 6.41891
   2  -2   1 218.955 7.00072
  -3   2  -1 2396.85 55.9359
   3  -2   1 2485.22 54.5928
  -4   2  -1 2.22795 1.34838
   4  -2   1 5.16083 2.15610
  -5   2  -1 182.072 6.66852
   5  -2   1 181.500 15.5133
  -6   2  -1 707.694 22.3980
   6  -2   1 734.871 47.2011
  -7   2  -1 64.4509 4.04430
   7  -2   1 50.6097 9.98064
  -8   2  -1 335.065 13.2782
   8  -2   1 312.730 19.4619
  -9   2  -1 281.372 13.9007
   9  -2   1 219.897 19.6095
 -10   2  -1 121.373 14.3990
  10  -2   1 74.6834 13.3480
 -11   2  -1 88.3535 14.9422
  11  -2   1 68.7874 15.0010
 -12   2  -1 0.19353 5.01577
  12  -2   1 0.59414 5.73916
 -13   2  -1 78.3822 45.6989
  13  -2   1 21.7223 1344.44
  13   1  -1 59.7285 210.423
 -13  -1   1 0.00000 1240.80
  12   1  -1 25.9811 14.7144
 -12  -1   1 59.9100 11.3240
  11   1  -1 143.943 25.6754
 -11  -1   1 117.078 17.2646
  10   1  -1 7.94221 5.06761
 -10  -1   1 11.0290 3.79970
   9   1  -1 283.359 18.2705
  -9  -1   1 260.153 11.1986
   8   1  -1 42.8333 7.39038
  -8  -1   1 64.7916 4.71268
   7   1  -1 96.0056 9.51891
  -7  -1   1 134.397 6.64334
   6   1  -1 632.509 20.4382
  -6  -1   1 642.271 15.6410
   5   1  -1 643.132 19.1705
  -5  -1   1 697.461 16.3235
   4   1  -1 892.862 33.5233
  -4  -1   1 836.072 23.2598
   3   1  -1 111.236 6.22849
  -3  -1   1 106.779 3.77014
   2   1  -1 505.114 12.6703
  -2  -1   1 506.746 12.7375
   1   1  -1 1038.06 27.6559
  -1  -1   1 1068.07 28.9525
   0   1  -1 117.476 4.43961
   0  -1   1 120.331 4.08061
  -1   1  -1 1768.52 51.2412
   1  -1   1 1907.96 51.4704
  -2   1  -1 995.099 19.8257
   2  -1   1 1028.46 21.1831
  -3   1  -1 109.518 3.91161
   3  -1   1 92.8668 4.91093
  -4   1  -1 202.154 6.49893
   4  -1   1 228.376 11.2655
  -5   1  -1 802.399 20.1025
   5  -1   1 757.861 39.3526
  -6   1  -1 1541.66 39.0752
   6  -1   1 1684.10 70.9838
  -7   1  -1 70.6280 4.32564
   7  -1   1 67.9437 8.83242
  -8   1  -1 695.821 23.2245
   8  -1   1 715.032 28.0403
  -9   1  -1 146.402 7.41069
   9  -1   1 160.860 13.8919
 -10   1  -1 3.10575 2.73642
  10  -1   1 4.80987 4.41445
 -11   1  -1 114.194 12.1725
  11  -1   1 72.5353 12.3373
 -12   1  -1 8.34276 9.36091
  12  -1   1 9.03582 8.97851
 -13   1  -1 17.9771 36.4298
  13  -1   1 50.5923 26.7081
  13   0  -1 7.86383 112.569
 -13   0   1 6.82658 17.9334
  12   0  -1 52.6699 14.2447
 -12   0   1 69.4657 14.8198
  11   0  -1 110.458 22.7029
 -11   0   1 135.694 20.8506
  10   0  -1 0.29763 3.06943
 -10   0   1 3.85092 2.68045
   9   0  -1 108.876 11.5274
  -9   0   1 132.125 7.73635
   8   0  -1 23.3171 5.95168
  -8   0   1 38.2974 3.62258
   7   0  -1 446.335 20.6595
  -7   0   1 462.208 13.8031
   6   0  -1 227.779 11.7046
  -6   0   1 223.240 7.35879
   5   0  -1 190.205 9.64674
  -5   0   1 202.427 6.43691
   4   0  -1 590.672 24.2113
  -4   0   1 577.876 15.5273
   3   0  -1 322.569 13.3845
  -3   0   1 318.908 8.94711
   2   0  -1 1289.70 28.9002
  -2   0   1 1335.03 30.9479
   1   0  -1 3390.95 92.8179
  -1   0   1 3478.53 101.017
  -1   0  -1 2567.16 76.5943
   1   0   1 2503.57 65.2976
  -2   0  -1 2.25021 1.20768
   2   0   1 3.65362 1.48905
  -3   0  -1 526.409 14.9768
   3   0   1 541.083 18.8872
  -4   0  -1 337.990 11.1287
   4   0   1 346.957 13.8558
  -5   0  -1 520.849 15.3701
   5   0   1 530.333 21.0504
  -6   0  -1 616.436 20.7549
   6   0   1 716.081 29.5460
  -7   0  -1 46.4718 5.73448
   7   0   1 37.3213 6.76027
  -8   0  -1 578.218 21.5432
   8   0   1 540.009 27.8381
  -9   0  -1 63.0778 7.24203
   9   0   1 56.2764 9.86907
 -10   0  -1 47.3215 6.66082
  10   0   1 49.3793 8.86271
 -11   0  -1 95.9004 11.1320
  11   0   1 86.0881 13.3447
 -12   0  -1 2.38296 4.02496
  12   0   1 1.03233 4.46346
 -13   0  -1 122.588 47.1734
  13   0   1 0.00000 1322.18
  13  -1  -1 15.6982 1086.86
 -13   1   1 27.6976 12.9130
  12  -1  -1 56.9035 14.7776
 -12   1   1 53.3978 14.1538
  11  -1  -1 45.5163 23.2604
 -11   1   1 50.1751 10.8153
  10  -1  -1 4.14377 5.11930
 -10   1   1 2.31943 2.50649
   9  -1  -1 225.377 19.7904
  -9   1   1 271.451 11.5810
   8  -1  -1 4.88365 3.93339
  -8   1   1 12.1347 2.49234
   7  -1  -1 397.896 20.3964
  -7   1   1 414.017 14.5926
   6  -1  -1 352.224 16.7766
  -6   1   1 364.360 10.8488
   5  -1  -1 16.4283 3.78032
  -5   1   1 11.0325 1.62536
   4  -1  -1 2214.40 71.2759
  -4   1   1 2229.03 52.4766
   3  -1  -1 63.1856 4.73217
  -3   1   1 57.8677 2.65883
   2  -1  -1 2012.29 43.4372
  -2   1   1 2015.74 47.0697
   1  -1  -1 639.642 13.0530
  -1   1   1 632.738 13.9188
   0  -1  -1 252.114 7.47226
   0   1   1 256.815 8.52569
  -1  -1  -1 3011.02 97.1608
   1   1   1 3122.78 93.6697
  -2  -1  -1 6.01074 0.80712
   2   1   1 7.17269 1.58596
  -3  -1  -1 1349.79 33.7604
   3   1   1 1304.71 31.2966
  -4  -1  -1 59.4858 4.66309
   4   1   1 46.3788 5.38595
  -5  -1  -1 73.4192 6.19348
   5   1   1 64.5685 8.37098
  -6  -1  -1 956.107 27.7819
   6   1   1 1022.33 38.0425
  -7  -1  -1 11.2907 4.46146
   7   1   1 11.4948 5.53666
  -8  -1  -1 275.857 14.5321
   8   1   1 242.230 16.2348
  -9  -1  -1 380.159 21.8907
   9   1   1 319.854 20.1299
 -10  -1  -1 112.699 10.1108
  10   1   1 108.667 11.9471
 -11  -1  -1 114.158 12.4369
  11   1   1 100.028 13.8750
 -12  -1  -1 0.15725 4.19311
  12   1   1 0.88172 5.89530
 -13  -1  -1 42.9226 125.600
  13   1   1 1271.09 1348.30
  13  -2  -1 41.9565 28.2971
 -13   2   1 2.74814 11.6859
  12  -2  -1 45.8035 17.3920
 -12   2   1 13.9604 10.8279
  11  -2  -1 41.9712 22.9794
 -11   2   1 98.5247 18.4607
  10  -2  -1 9.38582 6.93706
 -10   2   1 18.6923 5.75103
   9  -2  -1 370.356 23.6221
  -9   2   1 411.669 18.3796
   8  -2  -1 10.7776 4.87396
  -8   2   1 16.6867 2.71556
   7  -2  -1 245.771 15.8043
  -7   2   1 257.347 9.84575
   6  -2  -1 234.749 12.2209
  -6   2   1 295.994 9.63562
   5  -2  -1 158.555 9.68723
  -5   2   1 173.314 6.28881
   4  -2  -1 1186.93 48.5170
  -4   2   1 1176.09 28.4702
   3  -2  -1 255.877 8.22477
  -3   2   1 253.553 8.96189
   2  -2  -1 554.771 15.0495
  -2   2   1 566.601 14.1536
   1  -2  -1 1155.50 22.6757
  -1   2   1 1149.38 24.6880
   0  -2  -1 42.7156 2.34813
   0   2   1 37.6460 2.54694
  -1  -2  -1 2362.60 67.8661
   1   2   1 2380.77 76.5303
  -2  -2  -1 1517.47 34.9789
   2   2   1 1513.45 35.2650
  -3  -2  -1 77.8123 3.62078
   3   2   1 83.6735 5.15840
  -4  -2  -1 549.636 14.4542
   4   2   1 521.388 14.9381
  -5  -2  -1 708.146 20.3146
   5   2   1 705.982 28.8031
  -6  -2  -1 1224.42 36.2786
   6   2   1 1263.29 52.1840
  -7  -2  -1 5.22114 1.51171
   7   2   1 5.00882 4.33745
  -8  -2  -1 154.474 7.44588
   8   2   1 157.194 13.4094
  -9  -2  -1 231.290 9.93608
   9   2   1 196.928 13.3232
 -10  -2  -1 115.254 10.3023
  10   2   1 89.6805 12.0704
 -11  -2  -1 210.429 17.6345
  11   2   1 177.700 20.0678
 -12  -2  -1 26.4513 13.0045
  12   2   1 30.4463 10.8935
 -13  -2  -1 39.7282 118.298
  13   2   1 19.8405 28.3530
  13  -3  -1 0.00000 31.7694
 -13   3   1 24.9266 14.8238
  12  -3  -1 39.1345 24.2275
 -12   3   1 28.0376 13.2213
  11  -3  -1 146.084 32.9723
 -11   3   1 117.855 21.5561
  10  -3  -1 8.41245 7.67099
 -10   3   1 9.94163 6.95307
   9  -3  -1 47.9622 9.66858
  -9   3   1 58.0150 6.38273
   8  -3  -1 15.0960 5.96751
  -8   3   1 11.8816 2.96438
   7  -3  -1 585.125 24.8612
  -7   3   1 647.672 20.3873
   6  -3  -1 130.282 9.85508
  -6   3   1 140.663 7.32050
   5  -3  -1 46.1383 5.60717
  -5   3   1 42.2351 3.78833
   4  -3  -1 1251.53 35.6048
  -4   3   1 1211.56 33.1915
   3  -3  -1 37.2007 4.28047
  -3   3   1 33.1869 4.29031
   2  -3  -1 494.108 13.7013
  -2   3   1 494.336 14.7130
   1  -3  -1 3501.96 114.305
  -1   3   1 3497.09 91.8989
   0  -3  -1 3863.24 129.474
   0   3   1 3747.08 114.546
  -1  -3  -1 1851.80 40.8928
   1   3   1 1859.27 50.8157
  -2  -3  -1 239.134 7.47756
   2   3   1 225.008 8.21367
  -3  -3  -1 1939.05 39.4018
   3   3   1 1890.73 39.6148
  -4  -3  -1 3.16132 1.56096
   4   3   1 2.60375 2.34212
  -5  -3  -1 77.1133 4.74591
   5   3   1 74.1512 6.93501
  -6  -3  -1 1433.40 46.9412
   6   3   1 1421.64 56.3997
  -7  -3  -1 20.8302 3.16500
   7   3   1 13.9950 4.86580
  -8  -3  -1 621.791 22.0101
   8   3   1 654.935 26.3988
  -9  -3  -1 177.417 9.71527
   9   3   1 194.096 15.9813
 -10  -3  -1 72.6226 9.46957
  10   3   1 40.4695 9.78012
 -11  -3  -1 133.985 14.4765
  11   3   1 105.828 15.8235
 -12  -3  -1 6.08540 5.38402
  12   3   1 3.36421 5.16953
 -13  -3  -1 73.6268 20.5328
  13   3   1 137.425 42.8068
  13  -4  -1 26.3265 43.3765
 -13   4   1 57.1096 19.9235
  12  -4  -1 52.8066 21.8036
 -12   4   1 45.2476 15.6501
  11  -4  -1 166.094 35.0040
 -11   4   1 163.695 27.5945
  10  -4  -1 36.5012 17.0493
 -10   4   1 51.6722 10.4580
   9  -4  -1 134.951 15.3558
  -9   4   1 168.590 12.1139
   8  -4  -1 32.7686 7.30595
  -8   4   1 32.8269 4.52169
   7  -4  -1 133.590 10.8813
  -7   4   1 157.597 9.27358
   6  -4  -1 237.393 13.8879
  -6   4   1 218.112 9.73721
   5  -4  -1 91.9696 5.06050
  -5   4   1 87.4521 5.99338
   4  -4  -1 393.020 16.1667
  -4   4   1 410.418 17.6010
   3  -4  -1 31.5762 3.06679
  -3   4   1 28.4624 2.47637
   2  -4  -1 1623.76 54.4303
  -2   4   1 1590.00 43.9993
   1  -4  -1 721.626 20.1599
  -1   4   1 767.141 20.3517
   0  -4  -1 2781.05 84.2204
   0   4   1 2822.29 71.1607
  -1  -4  -1 2378.17 57.3584
   1   4   1 2339.15 58.4550
  -2  -4  -1 16.1237 2.34835
   2   4   1 19.0009 2.53155
  -3  -4  -1 1671.10 38.0511
   3   4   1 1706.12 38.1998
  -4  -4  -1 571.406 15.8000
   4   4   1 590.146 16.9413
  -5  -4  -1 58.0360 5.29900
   5   4   1 58.9863 7.22946
  -6  -4  -1 758.862 27.1427
   6   4   1 788.310 30.0996
  -7  -4  -1 290.460 13.4316
   7   4   1 227.005 15.0050
  -8  -4  -1 471.322 20.0087
   8   4   1 506.240 24.0860
  -9  -4  -1 120.966 9.79352
   9   4   1 90.2369 11.7447
 -10  -4  -1 45.5302 7.87363
  10   4   1 59.0220 11.6095
 -11  -4  -1 73.0609 17.4198
  11   4   1 90.2403 14.8343
 -12  -4  -1 6.88385 6.38941
  12   4   1 2.06432 5.41554
 -13  -4  -1 162.881 118.082
  13   4   1 40.7072 22.1265
  12  -5  -1 151.550 188.372
 -12   5   1 36.1222 14.8145
  11  -5  -1 75.0761 28.0903
 -11   5   1 43.3121 18.0574
  10  -5  -1 8.22150 9.37089
 -10   5   1 27.9975 14.2932
   9  -5  -1 147.000 18.1438
  -9   5   1 154.015 13.8005
   8  -5  -1 0.72065 4.30145
  -8   5   1 1.62964 2.24748
   7  -5  -1 288.642 18.2533
  -7   5   1 316.568 17.0231
   6  -5  -1 51.8351 3.78192
  -6   5   1 48.9191 4.84508
   5  -5  -1 49.8648 4.70144
  -5   5   1 41.4515 4.45707
   4  -5  -1 134.303 7.55403
  -4   5   1 114.092 7.58282
   3  -5  -1 56.8491 3.42842
  -3   5   1 52.8408 4.38837
   2  -5  -1 3283.83 109.789
  -2   5   1 3341.70 96.4623
   1  -5  -1 155.185 7.13730
  -1   5   1 139.984 7.39436
   0  -5  -1 899.417 24.2713
   0   5   1 867.978 26.4072
  -1  -5  -1 1094.21 29.2925
   1   5   1 1134.27 32.1726
  -2  -5  -1 128.708 6.94173
   2   5   1 123.178 6.94617
  -3  -5  -1 879.920 24.8842
   3   5   1 923.284 27.5462
  -4  -5  -1 485.215 17.7834
   4   5   1 470.986 16.5745
  -5  -5  -1 355.972 15.5651
   5   5   1 371.495 16.6145
  -6  -5  -1 297.636 18.4052
   6   5   1 323.937 20.7948
  -7  -5  -1 40.0845 5.27202
   7   5   1 29.9645 6.38432
  -8  -5  -1 401.629 17.3557
   8   5   1 442.553 20.9203
  -9  -5  -1 172.884 13.8142
   9   5   1 151.482 14.5090
 -10  -5  -1 119.739 14.3375
  10   5   1 101.185 15.4205
 -11  -5  -1 69.5618 12.9210
  11   5   1 75.4919 14.3728
 -12  -5  -1 0.15575 4.21205
  12   5   1 0.99739 5.13305
 -13  -5  -1 82.6647 22.3276
  13   5   1 34.3283 28.6624
  12  -6  -1 37.8748 36.6048
 -12   6   1 29.6122 14.4266
  11  -6  -1 62.8840 29.9991
 -11   6   1 39.7458 17.1350
  10  -6  -1 17.9465 14.2192
 -10   6   1 35.7980 15.4754
   9  -6  -1 118.274 23.0574
  -9   6   1 146.204 16.0079
   8  -6  -1 3.12902 4.34284
  -8   6   1 2.46795 2.50559
   7  -6  -1 446.319 22.7160
  -7   6   1 485.893 20.9456
   6  -6  -1 344.247 14.5822
  -6   6   1 340.492 15.0117
   5  -6  -1 23.7979 3.96808
  -5   6   1 20.5906 3.91152
   4  -6  -1 603.188 23.4159
  -4   6   1 646.738 25.3393
   3  -6  -1 123.120 6.12809
  -3   6   1 127.794 6.47557
   2  -6  -1 1114.65 37.4626
  -2   6   1 1121.71 38.2819
   1  -6  -1 82.9525 5.67636
  -1   6   1 71.9246 5.96360
   0  -6  -1 590.133 18.0094
   0   6   1 587.061 20.0812
  -1  -6  -1 3794.77 85.3841
   1   6   1 3837.05 89.9787
  -2  -6  -1 29.3868 5.15753
   2   6   1 24.4615 3.35964
  -3  -6  -1 732.633 25.2482
   3   6   1 714.149 21.8489
  -4  -6  -1 378.547 19.3038
   4   6   1 398.869 17.9935
  -5  -6  -1 32.8305 4.89398
   5   6   1 34.7782 3.95851
  -6  -6  -1 288.486 16.8687
   6   6   1 292.166 13.2537
  -7  -6  -1 13.9094 4.70600
   7   6   1 18.6025 7.57269
  -8  -6  -1 445.697 19.5980
   8   6   1 464.413 22.2858
  -9  -6  -1 93.7771 9.69827
   9   6   1 70.4858 10.7487
 -10  -6  -1 82.6543 15.3164
  10   6   1 36.1265 9.32927
 -11  -6  -1 188.621 24.7188
  11   6   1 133.013 21.6553
 -12  -6  -1 0.52871 4.69592
  12   6   1 6.52586 7.69938
 -13  -6  -1 132.476 28.8789
  13   6   1 40.9744 22.0965
  11  -7  -1 91.0222 217.596
 -11   7   1 76.2400 21.2669
  10  -7  -1 10.3498 13.6295
 -10   7   1 41.3947 16.3946
   9  -7  -1 153.136 28.1793
  -9   7   1 178.555 21.0743
   8  -7  -1 22.0240 11.4554
  -8   7   1 29.9816 6.57283
   7  -7  -1 169.843 17.9647
  -7   7   1 149.772 11.5676
   6  -7  -1 294.238 12.5734
  -6   7   1 309.208 16.2646
   5  -7  -1 30.5533 26.2589
  -5   7   1 63.8366 7.44008
   4  -7  -1 364.128 16.8584
  -4   7   1 326.309 17.4942
   3  -7  -1 2.59608 2.71499
  -3   7   1 2.81657 2.71426
   2  -7  -1 197.533 11.7757
  -2   7   1 165.789 10.9477
   1  -7  -1 641.640 20.1529
  -1   7   1 667.819 21.1316
   0  -7  -1 890.011 25.9870
   0   7   1 935.067 32.1804
  -1  -7  -1 592.792 20.5247
   1   7   1 591.967 21.0659
  -2  -7  -1 3.07710 1.98340
   2   7   1 1.51831 1.49285
  -3  -7  -1 944.901 27.9536
   3   7   1 944.819 28.1873
  -4  -7  -1 153.045 10.3180
   4   7   1 169.993 13.9336
  -5  -7  -1 3.97902 3.24323
   5   7   1 1.68619 2.90881
  -6  -7  -1 932.048 36.5653
   6   7   1 886.884 36.3473
  -7  -7  -1 0.00000 3.91991
   7   7   1 2.06321 6.45459
  -8  -7  -1 177.892 12.5568
   8   7   1 169.806 16.9168
  -9  -7  -1 112.103 13.0578
   9   7   1 71.6659 13.8664
 -10  -7  -1 91.2351 23.2781
  10   7   1 70.2622 18.7819
 -11  -7  -1 137.774 23.1056
  11   7   1 140.321 22.1403
 -12  -7  -1 6.99533 7.59711
  12   7   1 11.4726 11.3439
  11  -8  -1 97.7587 114.924
 -11   8   1 349.478 1366.42
  10  -8  -1 2.34052 36.9706
 -10   8   1 25.5726 17.7974
   9  -8  -1 120.329 28.0939
  -9   8   1 140.100 19.8360
   8  -8  -1 5.30599 9.77830
  -8   8   1 1.22976 3.67073
   7  -8  -1 172.578 24.3709
  -7   8   1 233.156 20.0802
   6  -8  -1 147.882 15.5300
  -6   8   1 138.976 13.2859
   5  -8  -1 16.5618 4.96661
  -5   8   1 10.7797 6.98103
   4  -8  -1 308.863 14.1766
  -4   8   1 308.177 20.9458
   3  -8  -1 60.7152 5.32988
  -3   8   1 52.4275 5.40602
   2  -8  -1 341.700 14.0614
  -2   8   1 350.937 14.6086
   1  -8  -1 210.242 10.9957
  -1   8   1 237.131 12.1074
   0  -8  -1 217.726 9.79184
   0   8   1 180.080 11.6832
  -1  -8  -1 396.785 16.2783
   1   8   1 398.689 17.2434
  -2  -8  -1 3.63293 2.44357
   2   8   1 2.55438 2.01862
  -3  -8  -1 378.164 16.8914
   3   8   1 350.131 15.8753
  -4  -8  -1 451.649 19.9892
   4   8   1 432.533 19.1281
  -5  -8  -1 196.447 11.8710
   5   8   1 236.658 12.1172
  -6  -8  -1 545.027 23.8944
   6   8   1 597.962 32.1248
  -7  -8  -1 0.00000 5.44292
   7   8   1 6.83692 6.39756
  -8  -8  -1 230.892 16.9388
   8   8   1 163.204 18.9967
  -9  -8  -1 79.3301 11.6599
   9   8   1 63.4445 13.3673
 -10  -8  -1 0.11717 5.98652
  10   8   1 0.04774 4.73633
 -11  -8  -1 45.4911 14.2139
  11   8   1 51.6581 18.0647
 -12  -8  -1 2.51297 7.15448
  12   8   1 0.93728 13.9868
  10  -9  -1 6.00172 18.4822
 -10   9   1 13.1012 31.3569
   9  -9  -1 70.3195 20.8466
  -9   9   1 106.235 18.1000
   8  -9  -1 14.7995 11.5186
  -8   9   1 18.1906 11.4887
   7  -9  -1 59.7499 17.8090
  -7   9   1 115.302 19.7567
   6  -9  -1 100.998 14.1046
  -6   9   1 73.9712 14.8699
   5  -9  -1 43.1984 11.5823
  -5   9   1 3.92088 11.1018
   4  -9  -1 511.844 21.5860
  -4   9   1 499.632 24.3975
   3  -9  -1 4.20301 3.06361
  -3   9   1 1.09423 3.32327
   2  -9  -1 231.115 13.3382
  -2   9   1 220.365 12.5148
   1  -9  -1 196.474 12.1483
  -1   9   1 190.883 13.5420
   0  -9  -1 234.966 12.1197
   0   9   1 206.970 13.2347
  -1  -9  -1 792.937 24.5975
   1   9   1 780.402 28.5407
  -2  -9  -1 5.88227 3.07369
   2   9   1 7.67368 3.13580
  -3  -9  -1 205.796 12.7274
   3   9   1 175.006 11.3437
  -4  -9  -1 282.822 15.5688
   4   9   1 271.348 14.8232
  -5  -9  -1 205.727 12.5090
   5   9   1 237.387 13.8659
  -6  -9  -1 251.687 18.7082
   6   9   1 256.135 15.6702
  -7  -9  -1 15.7750 6.92623
   7   9   1 2.09200 7.67312
  -8  -9  -1 69.2736 11.6397
   8   9   1 89.2014 15.1325
  -9  -9  -1 114.016 18.2512
   9   9   1 69.9366 18.6490
 -10  -9  -1 32.5382 15.4690
  10   9   1 7.40802 9.60511
 -11  -9  -1 81.0115 19.7213
  11   9   1 45.3786 17.4828
  10 -10  -1 2.96075 10.0769
 -10  10   1 29.1494 16.1682
   9 -10  -1 20.8575 23.6749
  -9  10   1 76.1892 17.5806
   8 -10  -1 4.73870 8.58712
  -8  10   1 0.77135 5.45182
   7 -10  -1 72.9476 19.3600
  -7  10   1 112.796 18.3693
   6 -10  -1 135.483 17.4328
  -6  10   1 105.895 24.4124
   5 -10  -1 56.5559 14.6981
  -5  10   1 13.5409 14.9394
   4 -10  -1 335.074 31.0130
  -4  10   1 303.760 38.2987
   3 -10  -1 2.82137 4.88867
  -3  10   1 0.00000 8.98482
   2 -10  -1 396.858 18.5516
  -2  10   1 364.924 23.5196
   1 -10  -1 258.471 13.6751
  -1  10   1 228.928 14.9793
   0 -10  -1 15.4183 3.90879
   0  10   1 11.4564 3.85429
  -1 -10  -1 422.678 18.8983
   1  10   1 365.196 19.6341
  -2 -10  -1 73.1232 8.23265
   2  10   1 85.7619 8.17956
  -3 -10  -1 284.452 17.4298
   3  10   1 248.993 15.0210
  -4 -10  -1 93.6555 11.3035
   4  10   1 98.5114 11.9356
  -5 -10  -1 71.1035 8.82658
   5  10   1 86.6146 8.87463
  -6 -10  -1 124.148 13.7113
   6  10   1 113.969 14.1204
  -7 -10  -1 0.00000 8.37158
   7  10   1 0.00000 7.64280
  -8 -10  -1 66.2185 11.9362
   8  10   1 64.6516 18.0362
  -9 -10  -1 87.6290 17.5126
   9  10   1 62.2457 19.3389
 -10 -10  -1 16.8518 13.9558
  10  10   1 25.0839 13.9461
 -11 -10  -1 64.2662 18.8255
  11  10   1 41.9561 18.1554
   9 -11  -1 54.7413 28.6566
  -9  11   1 105.240 28.8457
   8 -11  -1 13.2382 16.3617
  -8  11   1 1.92014 4.35537
   7 -11  -1 60.4897 25.8526
  -7  11   1 117.880 20.0690
   6 -11  -1 52.2459 16.6003
  -6  11   1 100.359 18.2887
   5 -11  -1 8.24624 9.23693
  -5  11   1 28.3432 10.6652
   4 -11  -1 132.318 39.7220
  -4  11   1 106.747 16.9595
   3 -11  -1 23.7129 20.5601
  -3  11   1 32.2743 14.7186
   2 -11  -1 131.377 21.8537
  -2  11   1 254.239 171.445
   1 -11  -1 60.3168 8.95446
  -1  11   1 30.4390 9.17681
   0 -11  -1 34.3071 7.35429
   0  11   1 19.0738 10.3002
  -1 -11  -1 384.511 24.4638
   1  11   1 366.254 23.3297
  -2 -11  -1 29.4939 8.03190
   2  11   1 24.2344 7.90316
  -3 -11  -1 173.749 22.4317
   3  11   1 194.367 17.6576
  -4 -11  -1 105.253 1370.07
   4  11   1 49.1658 10.6764
  -5 -11  -1 71.8106 18.4898
   5  11   1 66.0639 11.8383
  -6 -11  -1 104.432 15.7585
   6  11   1 114.580 15.2850
  -7 -11  -1 15.2149 10.1571
   7  11   1 9.57822 11.1533
  -8 -11  -1 133.493 21.5012
   8  11   1 63.0976 17.7541
  -9 -11  -1 29.0987 10.6659
   9  11   1 25.0538 14.0550
 -10 -11  -1 2.05212 8.57192
  10  11   1 7.91069 12.3720
   8 -12  -1 18.8880 14.4491
  -8  12   1 9.53075 7.71645
   7 -12  -1 102.525 25.8262
  -7  12   1 95.6107 19.9191
   6 -12  -1 85.5218 22.5802
  -6  12   1 108.585 19.8879
   5 -12  -1 45.6332 23.4436
  -5  12   1 28.2286 11.6731
   4 -12  -1 142.309 25.5653
  -4  12   1 148.937 20.1973
   3 -12  -1 53.7007 16.1110
  -3  12   1 35.3140 10.7596
   2 -12  -1 80.6900 19.8006
  -2  12   1 79.3767 14.6880
   1 -12  -1 68.8905 13.4957
  -1  12   1 91.8490 15.9264
   0 -12  -1 57.1223 12.5549
   0  12   1 65.1088 10.6753
  -1 -12  -1 220.482 24.6521
   1  12   1 220.261 20.2308
  -2 -12  -1 3.08838 5.85987
   2  12   1 0.30923 3.53141
  -3 -12  -1 155.460 22.3445
   3  12   1 172.577 19.9208
  -4 -12  -1 38.5312 11.7899
   4  12   1 0.26378 13.3968
  -5 -12  -1 27.9336 14.8695
   5  12   1 33.6056 10.2342
  -6 -12  -1 67.5302 14.0453
   6  12   1 63.8194 22.0255
  -7 -12  -1 0.00000 12.2767
   7  12   1 1.83037 10.6754
  -8 -12  -1 61.8526 15.9079
   8  12   1 62.4814 21.3698
  -9 -12  -1 12.9030 8.13549
   9  12   1 21.7823 16.4397
   6 -13  -1 27.8580 21.7778
  -6  13   1 13.7630 8.68235
   5 -13  -1 53.4406 195.922
  -5  13   1 28.6613 12.0685
   4 -13  -1 132.780 25.3144
  -4  13   1 144.501 20.8855
   3 -13  -1 5.43483 10.5880
  -3  13   1 0.54238 7.81350
   2 -13  -1 120.924 24.4433
  -2  13   1 123.972 18.4919
   1 -13  -1 95.8300 18.8736
  -1  13   1 67.1324 15.0481
   0 -13  -1 19.8837 8.82527
   0  13   1 17.0981 6.70192
  -1 -13  -1 129.624 21.7087
   1  13   1 137.922 17.5766
  -2 -13  -1 1.26347 5.83448
   2  13   1 2.39313 5.04150
  -3 -13  -1 91.3930 25.2029
   3  13   1 163.311 19.3026
  -4 -13  -1 66.7722 15.3427
   4  13   1 67.1461 14.6858
  -5 -13  -1 8.48430 9.11408
   5  13   1 9.24709 8.87671
  -6 -13  -1 57.9765 20.3999
   6  13   1 66.8630 21.0103
  -7 -13  -1 0.30520 14.3986
   7  13   1 72.2608 1155.72
  -8 -13  -1 31.5470 12.2804
   8  13   1 12.5643 20.3284
   5 -14  -1 66.8023 195.326
  -5  14   1 0.23252 15.9799
   4 -14  -1 65.9524 19.7782
  -4  14   1 296.641 1348.30
   3 -14  -1 6.85192 12.1655
  -3  14   1 0.00000 8.79240
   2 -14  -1 60.1849 19.1775
  -2  14   1 71.1285 15.6512
   1 -14  -1 23.0043 13.3950
  -1  14   1 8.74118 8.01507
   0 -14  -1 72.9736 22.3653
   0  14   1 65.3730 15.6806
  -1 -14  -1 178.414 25.1890
   1  14   1 145.487 22.8904
  -2 -14  -1 2.91806 6.41592
   2  14   1 12.8002 6.69721
  -3 -14  -1 87.2098 18.5212
   3  14   1 70.3559 16.2152
  -4 -14  -1 52.7247 14.1647
   4  14   1 11.4416 11.0413
  -5 -14  -1 30.1744 15.9898
   5  14   1 0.00000 12.5943
  -6 -14  -1 74.0193 21.6002
   6  14   1 315.171 1335.14
   2 -15  -1 54.5195 23.1561
  -2  15   1 52.3810 14.7208
   1 -15  -1 42.5926 20.5139
  -1  15   1 27.6874 11.6385
   0 -15  -1 22.5033 14.7660
   0  15   1 16.1020 12.3393
  -1 -15  -1 113.231 30.0036
   1  15   1 53.6726 22.3970
  -2 -15  -1 1.32768 4.79950
   2  15   1 2.76802 5.14702
  -3 -15  -1 28.3269 11.2882
   3  15   1 0.78554 6.45249
   4  14  -2 9.66975 8.54146
  -4 -14   2 6.75734 10.2396
   3  14  -2 74.6224 24.3689
  -3 -14   2 33.1095 13.1159
   2  14  -2 29.0354 13.7437
  -2 -14   2 9.67242 11.8146
   1  14  -2 56.4147 15.5447
  -1 -14   2 53.8369 14.8862
   0  14  -2 37.5047 12.4723
   0 -14   2 61.7153 21.4399
  -1  14  -2 0.00000 1365.50
   1 -14   2 0.00000 113.896
  -2  14  -2 468.986 1354.33
   2 -14   2 71.9824 21.6934
  -3  14  -2 32.8669 12.6584
   3 -14   2 0.00000 10.7648
   6  13  -2 31.4138 18.8377
  -6 -13   2 53.7919 18.8758
   5  13  -2 54.3252 19.0480
  -5 -13   2 32.7486 19.3797
   4  13  -2 6.95598 7.63683
  -4 -13   2 2.00657 4.99799
   3  13  -2 134.474 27.4715
  -3 -13   2 197.859 26.8813
   2  13  -2 18.9468 9.67588
  -2 -13   2 22.6043 10.1641
   1  13  -2 43.2524 12.5494
  -1 -13   2 50.7937 13.6347
   0  13  -2 74.9441 16.4733
   0 -13   2 60.1627 15.4932
  -1  13  -2 33.7286 16.6866
   1 -13   2 23.1208 15.5310
  -2  13  -2 67.8576 15.1891
   2 -13   2 91.8354 21.9000
  -3  13  -2 11.2710 9.48927
   3 -13   2 3.67045 11.6988
  -4  13  -2 70.3806 15.8181
   4 -13   2 84.8107 20.5187
  -5  13  -2 7.55279 8.76036
   5 -13   2 22.5078 19.1578
  -6  13  -2 0.00000 4.45068
   6 -13   2 0.81968 6.97908
   8  12  -2 28.3030 15.7256
  -8 -12   2 101.357 17.5772
   7  12  -2 0.16287 6.68622
  -7 -12   2 6.51951 8.07747
   6  12  -2 119.875 26.7617
  -6 -12   2 72.6593 16.3254
   5  12  -2 120.628 17.1646
  -5 -12   2 116.205 18.6108
   4  12  -2 0.61706 3.69996
  -4 -12   2 0.84241 5.15839
   3  12  -2 134.364 19.0695
  -3 -12   2 148.134 22.1879
   2  12  -2 25.3818 8.07033
  -2 -12   2 15.5096 8.46908
   1  12  -2 83.6082 13.0756
  -1 -12   2 70.8819 15.0273
   0  12  -2 44.7737 12.3068
   0 -12   2 59.5076 13.7586
  -1  12  -2 41.4445 11.7346
   1 -12   2 0.00000 12.6214
  -2  12  -2 159.961 20.3722
   2 -12   2 173.385 19.0062
  -3  12  -2 14.8520 9.54696
   3 -12   2 22.9523 12.3289
  -4  12  -2 127.145 19.7270
   4 -12   2 50.3823 19.7892
  -5  12  -2 55.5837 14.6671
   5 -12   2 87.9394 17.6797
  -6  12  -2 7.25806 6.83144
   6 -12   2 24.2799 44.3216
  -7  12  -2 38.0041 13.0927
   7 -12   2 81.6991 28.1265
   9  11  -2 6.21877 10.1030
  -9 -11   2 1.09679 3.82901
   8  11  -2 100.541 20.7023
  -8 -11   2 99.1519 17.2986
   7  11  -2 20.0358 11.1979
  -7 -11   2 29.2865 13.8891
   6  11  -2 19.5612 15.9624
  -6 -11   2 51.5948 12.2711
   5  11  -2 60.1910 19.8835
  -5 -11   2 48.2925 13.0228
   4  11  -2 0.81838 3.02108
  -4 -11   2 1.62128 4.49345
   3  11  -2 163.071 21.0770
  -3 -11   2 146.228 20.9846
   2  11  -2 47.3938 12.1169
  -2 -11   2 29.6892 10.0206
   1  11  -2 65.9573 12.6112
  -1 -11   2 47.0572 10.0392
   0  11  -2 130.762 13.2887
   0 -11   2 109.904 15.0731
  -1  11  -2 20.9880 10.5617
   1 -11   2 62.1349 16.7339
  -2  11  -2 158.352 18.8747
   2 -11   2 140.483 22.7014
  -3  11  -2 0.00000 6.69704
   3 -11   2 1.49512 9.69506
  -4  11  -2 141.366 19.4439
   4 -11   2 94.3763 22.2503
  -5  11  -2 93.3998 17.1116
   5 -11   2 105.267 18.9456
  -6  11  -2 37.7198 11.6291
   6 -11   2 1.79632 10.1791
  -7  11  -2 107.285 20.1398
   7 -11   2 129.708 35.2736
  -8  11  -2 3.05733 5.96699
   8 -11   2 1.25319 10.8884
  10  10  -2 41.6747 17.3586
 -10 -10   2 35.8220 14.3060
   9  10  -2 0.42509 5.43827
  -9 -10   2 8.83532 6.62971
   8  10  -2 108.840 21.1375
  -8 -10   2 153.095 19.5107
   7  10  -2 23.7673 10.6613
  -7 -10   2 18.7354 8.32565
   6  10  -2 82.8481 15.1197
  -6 -10   2 59.3826 18.1590
   5  10  -2 82.0864 13.8200
  -5 -10   2 112.467 15.7691
   4  10  -2 37.4671 7.17656
  -4 -10   2 33.4173 9.31748
   3  10  -2 341.214 22.1132
  -3 -10   2 370.968 34.9076
   2  10  -2 50.3512 6.80186
  -2 -10   2 53.0667 13.1225
   1  10  -2 142.998 12.1811
  -1 -10   2 137.888 15.0552
   0  10  -2 120.315 12.2883
   0 -10   2 111.995 12.0746
  -1  10  -2 14.6866 8.49123
   1 -10   2 16.8050 8.67815
  -2  10  -2 224.418 22.0901
   2 -10   2 252.608 18.6294
  -3  10  -2 13.7935 8.43424
   3 -10   2 8.22245 5.14480
  -4  10  -2 162.569 26.8648
   4 -10   2 126.282 15.3686
  -5  10  -2 56.6596 13.9388
   5 -10   2 86.9370 15.2230
  -6  10  -2 16.6541 7.89714
   6 -10   2 22.1305 12.3117
  -7  10  -2 44.4733 12.3638
   7 -10   2 46.7746 16.4489
  -8  10  -2 0.17069 4.19036
   8 -10   2 6.59328 11.8785
  -9  10  -2 0.00000 78.7849
   9 -10   2 56.8767 22.2424
  11   9  -2 43.3510 18.2506
 -11  -9   2 31.0699 13.1076
  10   9  -2 97.7656 23.3332
 -10  -9   2 56.1780 16.4715
   9   9  -2 32.2198 14.1871
  -9  -9   2 25.5991 9.24104
   8   9  -2 112.675 17.1575
  -8  -9   2 96.0573 23.7255
   7   9  -2 14.9457 8.52431
  -7  -9   2 25.5697 12.8390
   6   9  -2 84.3230 14.2300
  -6  -9   2 112.028 18.3590
   5   9  -2 127.856 15.2322
  -5  -9   2 140.523 15.6218
   4   9  -2 31.4335 6.24404
  -4  -9   2 33.9500 6.64407
   3   9  -2 96.1701 9.29638
  -3  -9   2 91.0764 8.73518
   2   9  -2 5.46025 2.90488
  -2  -9   2 10.5242 3.38050
   1   9  -2 517.779 21.9997
  -1  -9   2 494.864 21.1535
   0   9  -2 346.619 16.3365
   0  -9   2 347.443 18.1139
  -1   9  -2 76.0099 7.63404
   1  -9   2 75.8672 7.97074
  -2   9  -2 422.829 20.1974
   2  -9   2 410.990 20.3691
  -3   9  -2 150.232 11.1448
   3  -9   2 143.195 10.1347
  -4   9  -2 384.782 38.6587
   4  -9   2 280.721 22.4026
  -5   9  -2 97.7070 15.0361
   5  -9   2 90.3963 11.4190
  -6   9  -2 4.86486 8.05588
   6  -9   2 19.4794 7.24344
  -7   9  -2 73.4337 14.2016
   7  -9   2 38.9045 15.5070
  -8   9  -2 9.73483 7.66502
   8  -9   2 1.37764 6.14600
  -9   9  -2 114.217 18.2197
   9  -9   2 65.6017 23.4099
 -10   9  -2 53.0416 19.9082
  10  -9   2 32.1102 120.757
  11   8  -2 17.3448 19.8603
 -11  -8   2 40.5383 13.8549
  10   8  -2 41.7483 12.9875
 -10  -8   2 51.5204 15.1007
   9   8  -2 14.2941 8.49149
  -9  -8   2 26.6014 7.92902
   8   8  -2 151.301 19.5520
  -8  -8   2 156.500 18.7243
   7   8  -2 29.6180 8.40112
  -7  -8   2 34.6790 10.7630
   6   8  -2 152.478 16.0879
  -6  -8   2 149.098 13.2906
   5   8  -2 291.347 14.4442
  -5  -8   2 217.414 17.1457
   4   8  -2 100.552 8.90160
  -4  -8   2 83.8737 8.28036
   3   8  -2 350.137 18.0883
  -3  -8   2 319.611 15.5988
   2   8  -2 385.395 17.1632
  -2  -8   2 411.361 19.3755
   1   8  -2 170.636 10.6009
  -1  -8   2 160.907 11.4973
   0   8  -2 227.010 11.0756
   0  -8   2 252.626 13.9467
  -1   8  -2 56.3631 7.86703
   1  -8   2 71.4497 9.08718
  -2   8  -2 535.950 20.9131
   2  -8   2 544.368 20.7636
  -3   8  -2 41.7041 5.91557
   3  -8   2 31.3978 7.29218
  -4   8  -2 256.243 18.6518
   4  -8   2 286.058 15.3395
  -5   8  -2 72.1351 9.28279
   5  -8   2 53.2859 6.49352
  -6   8  -2 1.88696 3.78295
   6  -8   2 2.11636 2.65537
  -7   8  -2 45.4890 14.5287
   7  -8   2 7.78073 9.07754
  -8   8  -2 5.41496 5.19950
   8  -8   2 0.66246 7.06434
  -9   8  -2 129.834 26.1970
   9  -8   2 139.026 28.0538
 -10   8  -2 8.13566 12.8955
  10  -8   2 33.5533 27.6006
 -11   8  -2 36.8365 15.0562
  11  -8   2 1.08310 24.0973
  12   7  -2 4.71622 10.1394
 -12  -7   2 4.21842 7.35277
  11   7  -2 26.0447 11.5902
 -11  -7   2 49.3978 14.9556
  10   7  -2 64.1280 15.4563
 -10  -7   2 71.3454 16.2003
   9   7  -2 23.8890 9.18605
  -9  -7   2 20.4845 7.11124
   8   7  -2 163.030 20.5169
  -8  -7   2 222.883 15.6229
   7   7  -2 25.6241 8.78821
  -7  -7   2 47.9007 6.50132
   6   7  -2 338.251 13.7179
  -6  -7   2 312.929 19.8164
   5   7  -2 119.801 9.55869
  -5  -7   2 126.434 10.0921
   4   7  -2 1.26009 1.89394
  -4  -7   2 1.51066 2.12955
   3   7  -2 496.700 19.8448
  -3  -7   2 498.102 18.2490
   2   7  -2 0.97101 1.71346
  -2  -7   2 1.07089 1.65551
   1   7  -2 113.071 7.86431
  -1  -7   2 98.7032 7.63027
   0   7  -2 602.661 18.7961
   0  -7   2 572.026 20.7927
  -1   7  -2 271.984 12.0442
   1  -7   2 240.185 14.3996
  -2   7  -2 191.583 9.90772
   2  -7   2 176.647 9.48667
  -3   7  -2 5.03518 3.09215
   3  -7   2 6.88464 2.91519
  -4   7  -2 326.695 17.1256
   4  -7   2 300.395 14.6910
  -5   7  -2 254.752 14.0035
   5  -7   2 287.241 12.8890
  -6   7  -2 70.6670 9.20016
   6  -7   2 62.3180 7.45371
  -7   7  -2 194.589 17.3212
   7  -7   2 166.423 18.7435
  -8   7  -2 0.06199 3.71212
   8  -7   2 0.96010 4.47693
  -9   7  -2 61.9545 12.1312
   9  -7   2 52.2894 19.7216
 -10   7  -2 51.5515 18.3647
  10  -7   2 5.61587 22.2738
 -11   7  -2 299.484 1317.75
  11  -7   2 125.253 78.9097
  12   6  -2 14.0183 11.4873
 -12  -6   2 24.5896 10.9524
  11   6  -2 65.6424 17.1979
 -11  -6   2 56.6732 14.7061
  10   6  -2 66.7816 15.2278
 -10  -6   2 96.0808 17.7230
   9   6  -2 3.94215 4.42242
  -9  -6   2 6.65171 4.48530
   8   6  -2 233.105 19.1117
  -8  -6   2 273.745 13.0219
   7   6  -2 1.74052 4.63929
  -7  -6   2 0.51475 3.05991
   6   6  -2 315.437 14.5585
  -6  -6   2 303.936 15.1885
   5   6  -2 220.169 12.4606
  -5  -6   2 188.828 10.7271
   4   6  -2 41.3267 4.79663
  -4  -6   2 44.0343 5.23723
   3   6  -2 999.086 31.5572
  -3  -6   2 1001.39 29.3910
   2   6  -2 459.325 16.0509
  -2  -6   2 427.069 15.4204
   1   6  -2 467.284 14.9047
  -1  -6   2 465.361 16.9667
   0   6  -2 234.537 9.82544
   0  -6   2 233.785 11.6212
  -1   6  -2 87.9688 7.45814
   1  -6   2 89.3392 8.48496
  -2   6  -2 242.470 11.6870
   2  -6   2 260.579 11.1117
  -3   6  -2 2.99238 2.77908
   3  -6   2 3.47387 2.47541
  -4   6  -2 555.378 19.4996
   4  -6   2 548.763 23.3711
  -5   6  -2 494.600 16.4786
   5  -6   2 479.774 16.3644
  -6   6  -2 268.470 13.1328
   6  -6   2 279.709 11.9857
  -7   6  -2 180.458 13.4414
   7  -6   2 211.676 17.4041
  -8   6  -2 4.10854 2.88188
   8  -6   2 4.46194 6.06007
  -9   6  -2 77.7927 14.5173
   9  -6   2 106.156 20.1126
 -10   6  -2 126.063 21.4368
  10  -6   2 107.527 29.6545
 -11   6  -2 37.4673 14.5541
  11  -6   2 0.00000 123.584
 -12   6  -2 93.3617 22.8444
  12  -6   2 79.7673 36.6718
  13   5  -2 11.8743 16.1727
  12   5  -2 13.4748 9.96411
 -12  -5   2 13.1789 8.51078
  11   5  -2 36.9634 12.2467
 -11  -5   2 82.6696 16.7063
  10   5  -2 101.495 14.8881
 -10  -5   2 113.372 19.1599
   9   5  -2 5.57277 4.95924
  -9  -5   2 3.50685 3.20633
   8   5  -2 236.098 21.0135
  -8  -5   2 209.157 12.1533
   7   5  -2 50.3458 7.96154
  -7  -5   2 46.2153 5.15316
   6   5  -2 22.2106 3.15227
  -6  -5   2 17.5961 4.60962
   5   5  -2 196.029 8.78059
  -5  -5   2 212.258 11.3810
   4   5  -2 256.740 10.6807
  -4  -5   2 273.448 11.2126
   3   5  -2 1070.22 30.1307
  -3  -5   2 1109.52 30.2102
   2   5  -2 2.44709 1.66133
  -2  -5   2 1.94391 1.66689
   1   5  -2 1044.04 27.8452
  -1  -5   2 1118.76 32.7940
   0   5  -2 81.6319 5.62149
   0  -5   2 81.8161 6.98893
  -1   5  -2 6.30406 4.61119
   1  -5   2 0.00000 5.16150
  -2   5  -2 1649.23 53.5954
   2  -5   2 1595.85 48.4008
  -3   5  -2 2.23004 2.48182
   3  -5   2 3.90630 2.12718
  -4   5  -2 864.976 25.0764
   4  -5   2 890.895 24.7818
  -5   5  -2 210.166 9.98986
   5  -5   2 238.788 9.65491
  -6   5  -2 44.3036 4.36460
   6  -5   2 52.0119 3.99533
  -7   5  -2 298.538 12.6551
   7  -5   2 275.225 20.2414
  -8   5  -2 25.4899 4.35064
   8  -5   2 6.93524 5.73741
  -9   5  -2 130.214 13.6702
   9  -5   2 99.4384 17.0622
 -10   5  -2 8.22058 32.0020
  10  -5   2 31.7186 11.2249
 -11   5  -2 7.55788 9.00578
  11  -5   2 14.3310 16.7625
 -12   5  -2 68.1889 29.7147
  12  -5   2 31.1858 28.9588
  13   4  -2 25.3862 14.2438
 -13  -4   2 65.3207 22.5037
  12   4  -2 3.07426 5.80225
 -12  -4   2 0.47499 4.29987
  11   4  -2 11.3361 8.92251
 -11  -4   2 38.9439 11.3877
  10   4  -2 82.9521 11.7653
 -10  -4   2 109.984 15.4119
   9   4  -2 15.2257 6.25347
  -9  -4   2 19.7184 4.93929
   8   4  -2 239.516 19.3368
  -8  -4   2 236.754 11.8153
   7   4  -2 0.00000 4.07595
  -7  -4   2 2.29510 2.50611
   6   4  -2 253.833 12.4630
  -6  -4   2 239.718 12.2840
   5   4  -2 575.527 18.0495
  -5  -4   2 608.050 18.8677
   4   4  -2 361.580 13.0047
  -4  -4   2 372.762 12.6983
   3   4  -2 1865.53 46.5813
  -3  -4   2 1940.86 45.2194
   2   4  -2 147.257 8.15587
  -2  -4   2 137.150 7.71061
   1   4  -2 76.1693 5.17090
  -1  -4   2 72.3351 5.45469
   0   4  -2 826.380 21.7361
   0  -4   2 806.402 24.2589
  -1   4  -2 6.43800 3.13729
   1  -4   2 5.41696 3.04948
  -2   4  -2 456.117 19.1100
   2  -4   2 465.523 17.3252
  -3   4  -2 39.8927 3.89962
   3  -4   2 43.7266 4.15002
  -4   4  -2 1067.66 27.4454
   4  -4   2 1037.17 27.8720
  -5   4  -2 246.162 8.81544
   5  -4   2 225.870 9.00875
  -6   4  -2 145.782 7.71943
   6  -4   2 140.969 9.41553
  -7   4  -2 396.697 14.3739
   7  -4   2 388.854 22.1982
  -8   4  -2 8.94210 2.10617
   8  -4   2 5.34205 5.27177
  -9   4  -2 170.389 12.7133
   9  -4   2 212.332 21.8814
 -10   4  -2 94.0671 40.2331
  10  -4   2 37.4576 21.6123
 -11   4  -2 63.1636 14.6346
  11  -4   2 50.4658 14.4145
 -12   4  -2 154.103 24.1680
  12  -4   2 151.685 57.7141
 -13   4  -2 3.71515 64.3596
  13  -4   2 8.63566 12.8388
  13   3  -2 32.0408 13.3689
 -13  -3   2 33.0475 18.1377
  12   3  -2 0.74762 6.48146
 -12  -3   2 3.19880 5.89290
  11   3  -2 25.4824 9.13780
 -11  -3   2 40.9470 11.1839
  10   3  -2 12.5193 6.71074
 -10  -3   2 1.57485 3.21490
   9   3  -2 11.8115 4.97890
  -9  -3   2 24.8903 4.09237
   8   3  -2 576.761 34.9396
  -8  -3   2 562.264 22.9246
   7   3  -2 4.78503 5.40419
  -7  -3   2 0.40928 2.25960
   6   3  -2 394.956 20.0261
  -6  -3   2 433.062 15.2780
   5   3  -2 413.561 16.5768
  -5  -3   2 419.154 15.3360
   4   3  -2 281.937 9.43440
  -4  -3   2 280.775 10.0008
   3   3  -2 2093.94 51.2762
  -3  -3   2 2101.40 48.3205
   2   3  -2 4.97966 1.66626
  -2  -3   2 1.65529 1.28203
   1   3  -2 680.832 20.4359
  -1  -3   2 703.359 19.7976
   0   3  -2 376.829 11.3607
   0  -3   2 391.453 13.7550
  -1   3  -2 261.291 10.0899
   1  -3   2 264.993 10.7067
  -2   3  -2 1370.50 50.3333
   2  -3   2 1363.79 47.9851
  -3   3  -2 67.9734 4.68288
   3  -3   2 63.7234 4.66273
  -4   3  -2 811.042 18.9257
   4  -3   2 813.925 20.9019
  -5   3  -2 507.669 14.4103
   5  -3   2 546.077 18.3360
  -6   3  -2 330.945 11.6431
   6  -3   2 329.512 17.5052
  -7   3  -2 217.818 8.93344
   7  -3   2 226.839 18.8521
  -8   3  -2 112.675 6.37074
   8  -3   2 89.9726 13.6181
  -9   3  -2 297.458 14.4319
   9  -3   2 277.507 26.3302
 -10   3  -2 83.4840 17.6528
  10  -3   2 35.8577 22.4875
 -11   3  -2 92.1553 16.3636
  11  -3   2 59.3351 14.8046
 -12   3  -2 161.210 23.0487
  12  -3   2 100.529 20.8512
 -13   3  -2 23.1733 32.3647
  13  -3   2 0.42438 15.3310
  13   2  -2 32.4063 14.0077
 -13  -2   2 61.5057 15.2120
  12   2  -2 3.21270 6.66712
 -12  -2   2 8.79572 7.37715
  11   2  -2 142.075 20.4084
 -11  -2   2 183.142 16.8916
  10   2  -2 86.6869 14.4630
 -10  -2   2 139.263 15.9395
   9   2  -2 1.29127 4.31851
  -9  -2   2 7.72352 2.73844
   8   2  -2 119.145 21.0112
  -8  -2   2 117.654 8.85637
   7   2  -2 285.863 18.2981
  -7  -2   2 307.861 11.3378
   6   2  -2 594.817 27.4402
  -6  -2   2 573.746 22.1382
   5   2  -2 535.794 18.9530
  -5  -2   2 539.873 15.2736
   4   2  -2 712.175 17.5427
  -4  -2   2 692.981 16.8632
   3   2  -2 1329.46 30.2282
  -3  -2   2 1348.05 29.8441
   2   2  -2 141.661 6.76106
  -2  -2   2 152.011 6.36095
   1   2  -2 451.627 14.0171
  -1  -2   2 446.105 12.5437
   0   2  -2 200.628 6.92622
   0  -2   2 210.962 7.48344
  -1   2  -2 470.446 15.5009
   1  -2   2 439.750 15.0346
  -2   2  -2 390.531 14.8130
   2  -2   2 378.794 17.2278
  -3   2  -2 120.188 4.91794
   3  -2   2 139.084 5.63314
  -4   2  -2 3311.04 80.0773
   4  -2   2 3323.35 80.4087
  -5   2  -2 972.791 24.1975
   5  -2   2 967.160 31.2505
  -6   2  -2 271.448 10.2333
   6  -2   2 287.297 19.9711
  -7   2  -2 479.719 14.8479
   7  -2   2 496.423 27.9959
  -8   2  -2 30.5209 4.79168
   8  -2   2 5.39208 5.75708
  -9   2  -2 290.365 14.0984
   9  -2   2 253.266 22.3097
 -10   2  -2 82.4923 10.7024
  10  -2   2 56.7433 15.3999
 -11   2  -2 65.1986 11.0756
  11  -2   2 59.9827 15.3914
 -12   2  -2 234.255 56.2989
  12  -2   2 146.549 21.9361
 -13   2  -2 45.3630 36.9087
  13  -2   2 0.00000 8.48930
  13   1  -2 37.1500 14.7899
 -13  -1   2 47.1181 13.4253
  12   1  -2 4.04403 6.79072
 -12  -1   2 8.76005 5.95408
  11   1  -2 107.770 19.5798
 -11  -1   2 96.2276 12.5247
  10   1  -2 31.3581 8.98607
 -10  -1   2 61.9943 8.91174
   9   1  -2 95.8825 12.4957
  -9  -1   2 116.242 8.66157
   8   1  -2 141.877 26.2062
  -8  -1   2 174.889 10.9881
   7   1  -2 530.836 27.2296
  -7  -1   2 543.309 17.0252
   6   1  -2 1239.25 45.5189
  -6  -1   2 1231.26 33.9232
   5   1  -2 671.643 21.7756
  -5  -1   2 694.644 17.8437
   4   1  -2 665.524 19.0407
  -4  -1   2 686.062 16.6971
   3   1  -2 316.016 9.10171
  -3  -1   2 337.283 8.69893
   2   1  -2 16.1990 1.61766
  -2  -1   2 16.5974 1.51302
   1   1  -2 915.840 22.8586
  -1  -1   2 907.850 22.8300
   0   1  -2 9.20645 1.19802
   0  -1   2 11.4239 1.37370
  -1   1  -2 56.4860 2.81288
   1  -1   2 53.7383 3.00775
  -2   1  -2 735.011 27.2099
   2  -1   2 759.290 23.4487
  -3   1  -2 392.289 10.7743
   3  -1   2 401.545 15.7121
  -4   1  -2 3578.17 79.5110
   4  -1   2 3567.24 79.8446
  -5   1  -2 127.107 5.16305
   5  -1   2 131.336 8.63993
  -6   1  -2 446.384 13.6611
   6  -1   2 435.235 17.8568
  -7   1  -2 233.559 9.14709
   7  -1   2 207.240 13.3597
  -8   1  -2 12.6027 2.25485
   8  -1   2 10.3182 4.38514
  -9   1  -2 545.647 18.2838
   9  -1   2 585.656 28.2161
 -10   1  -2 33.7996 7.30727
  10  -1   2 39.5688 14.2812
 -11   1  -2 50.1871 8.00009
  11  -1   2 108.472 18.6251
 -12   1  -2 82.1031 18.3598
  12  -1   2 119.287 31.7541
 -13   1  -2 0.89902 28.4549
  13  -1   2 0.00000 10.8739
  13   0  -2 73.6661 15.8185
 -13   0   2 72.2575 21.4298
  12   0  -2 2.25354 5.25262
 -12   0   2 2.53720 5.02407
  11   0  -2 99.9517 17.5653
 -11   0   2 75.8654 16.5812
  10   0  -2 119.430 17.0045
 -10   0   2 113.814 11.9769
   9   0  -2 3.86530 4.91636
  -9   0   2 2.88382 2.07156
   8   0  -2 723.958 43.3862
  -8   0   2 729.075 24.7953
   7   0  -2 184.951 16.6722
  -7   0   2 153.298 6.98894
   6   0  -2 359.362 21.1905
  -6   0   2 349.959 12.2300
   5   0  -2 42.1673 5.52827
  -5   0   2 65.0464 3.60675
   4   0  -2 874.840 22.3632
  -4   0   2 899.941 19.6824
   3   0  -2 1293.43 27.2810
  -3   0   2 1292.78 26.8154
   2   0  -2 423.904 9.96103
  -2   0   2 419.317 10.7190
   1   0  -2 1856.00 52.7043
  -1   0   2 1893.55 59.2963
   0   0  -2 1283.55 39.5374
   0   0   2 1298.82 39.6562
  -1   0  -2 981.638 28.7844
   1   0   2 968.981 28.0869
  -3   0  -2 26.6195 2.74622
   3   0   2 19.9884 3.86613
  -4   0  -2 4045.90 89.8973
   4   0   2 3939.65 114.609
  -5   0  -2 410.335 13.4687
   5   0   2 384.161 16.7049
  -6   0  -2 3.87508 1.69594
   6   0   2 2.26557 2.60584
  -7   0  -2 601.621 22.3874
   7   0   2 607.971 24.9017
  -8   0  -2 53.8676 5.87780
   8   0   2 45.9348 7.25787
  -9   0  -2 476.027 20.5728
   9   0   2 431.549 26.9907
 -10   0  -2 20.7521 5.11759
  10   0   2 30.7197 18.6574
 -11   0  -2 77.6556 9.18010
  11   0   2 80.3204 11.8995
 -12   0  -2 134.433 50.5598
  12   0   2 178.687 36.1758
 -13   0  -2 49.5467 27.7778
  13   0   2 10.4561 25.9232
 -14   0  -2 57.0279 29.9771
  14   0   2 56.4978 24.1016
  13  -1  -2 33.7829 12.9077
 -13   1   2 50.0550 18.8137
  12  -1  -2 1.68963 4.29628
 -12   1   2 0.92291 3.85926
  11  -1  -2 56.3069 12.8076
 -11   1   2 66.9229 15.2496
  10  -1  -2 54.7559 11.8946
 -10   1   2 58.0969 9.12668
   9  -1  -2 1.57366 4.69499
  -9   1   2 0.26366 1.58320
   8  -1  -2 1281.34 56.2134
  -8   1   2 1192.46 34.1978
   7  -1  -2 11.7270 10.8730
  -7   1   2 40.4097 4.44966
   6  -1  -2 448.121 31.4688
  -6   1   2 465.642 16.1103
   5  -1  -2 1452.98 36.2574
  -5   1   2 1416.67 32.9206
   4  -1  -2 436.327 14.1595
  -4   1   2 415.417 11.7644
   3  -1  -2 579.483 13.4409
  -3   1   2 581.551 13.6654
   2  -1  -2 654.935 14.5888
  -2   1   2 623.192 14.9450
   1  -1  -2 2336.41 67.6507
  -1   1   2 2248.83 67.0769
   0  -1  -2 1246.28 46.3155
   0   1   2 1234.39 41.2412
  -1  -1  -2 139.094 4.32982
   1   1   2 139.587 5.06285
  -3  -1  -2 0.12827 1.42862
   3   1   2 2.12671 2.42544
  -4  -1  -2 4.97308 2.13095
   4   1   2 6.33386 2.61980
  -5  -1  -2 1608.87 42.0308
   5   1   2 1599.94 44.1032
  -6  -1  -2 212.623 8.90795
   6   1   2 212.383 12.3453
  -7  -1  -2 190.508 10.6577
   7   1   2 139.411 11.2755
  -8  -1  -2 46.3706 5.64562
   8   1   2 50.3251 7.99408
  -9  -1  -2 451.076 20.3842
   9   1   2 498.235 30.5148
 -10  -1  -2 67.3548 7.22523
  10   1   2 51.4993 16.5814
 -11  -1  -2 87.8974 8.24432
  11   1   2 86.1851 11.9156
 -12  -1  -2 200.496 19.2081
  12   1   2 186.582 57.4103
 -13  -1  -2 0.07958 7.95131
  13   1   2 0.00000 13.1838
 -14  -1  -2 63.7341 28.7280
  14   1   2 24.9732 16.3913
  13  -2  -2 14.1485 10.2703
 -13   2   2 41.7580 17.2637
  12  -2  -2 0.03980 4.40407
 -12   2   2 0.11528 4.47884
  11  -2  -2 65.8238 14.2124
 -11   2   2 84.5282 15.2731
  10  -2  -2 69.2109 13.8550
 -10   2   2 95.9368 11.4591
   9  -2  -2 143.262 16.2469
  -9   2   2 145.189 10.1220
   8  -2  -2 773.843 53.0171
  -8   2   2 732.784 24.3582
   7  -2  -2 105.094 14.9094
  -7   2   2 127.058 6.26487
   6  -2  -2 521.337 32.2082
  -6   2   2 518.761 15.7828
   5  -2  -2 194.875 12.0196
  -5   2   2 255.950 8.44400
   4  -2  -2 6.41068 2.62750
  -4   2   2 3.07301 1.06561
   3  -2  -2 2135.44 42.4018
  -3   2   2 2148.00 43.8106
   2  -2  -2 73.4399 4.13503
  -2   2   2 79.8050 3.81806
   1  -2  -2 563.664 15.8424
  -1   2   2 565.690 14.5404
   0  -2  -2 343.272 9.67352
   0   2   2 328.146 8.91833
  -1  -2  -2 884.951 24.7469
   1   2   2 920.086 24.2037
  -2  -2  -2 517.107 21.5890
   2   2   2 522.198 17.7564
  -3  -2  -2 162.956 6.59499
   3   2   2 167.067 7.94179
  -4  -2  -2 2841.40 66.6624
   4   2   2 2890.39 55.3958
  -5  -2  -2 1271.69 30.2814
   5   2   2 1251.43 32.2461
  -6  -2  -2 97.1087 7.07314
   6   2   2 93.6170 8.58858
  -7  -2  -2 320.308 17.1400
   7   2   2 333.549 17.7461
  -8  -2  -2 28.1058 4.44374
   8   2   2 23.2974 6.00806
  -9  -2  -2 189.400 13.0727
   9   2   2 185.800 15.3988
 -10  -2  -2 66.8208 7.38443
  10   2   2 72.2134 15.0332
 -11  -2  -2 120.400 9.58893
  11   2   2 141.228 14.2858
 -12  -2  -2 177.894 27.8707
  12   2   2 193.620 45.3272
 -13  -2  -2 7.80227 14.1440
  13   2   2 0.00323 6.79086
 -14  -2  -2 54.9592 142.706
  14   2   2 11.2385 13.8977
  13  -3  -2 72.1401 33.9797
 -13   3   2 48.4734 18.7674
  12  -3  -2 7.95700 9.24766
 -12   3   2 5.06214 8.73658
  11  -3  -2 75.5916 17.8710
 -11   3   2 85.5801 15.2364
  10  -3  -2 145.719 19.8322
 -10   3   2 145.800 17.1708
   9  -3  -2 157.348 17.1488
  -9   3   2 157.901 11.4327
   8  -3  -2 395.939 36.6461
  -8   3   2 394.095 19.4927
   7  -3  -2 43.4953 6.24103
  -7   3   2 45.5450 4.26005
   6  -3  -2 357.948 31.1239
  -6   3   2 372.184 14.5495
   5  -3  -2 1227.55 38.4318
  -5   3   2 1202.76 29.4430
   4  -3  -2 125.367 5.78614
  -4   3   2 132.103 5.72263
   3  -3  -2 1804.73 41.5647
  -3   3   2 1840.76 38.4833
   2  -3  -2 56.6103 3.23048
  -2   3   2 52.5857 3.61992
   1  -3  -2 79.9501 3.73402
  -1   3   2 65.0367 4.05433
   0  -3  -2 1604.24 38.7531
   0   3   2 1651.52 42.4127
  -1  -3  -2 464.451 15.1553
   1   3   2 471.457 16.3714
  -2  -3  -2 1236.46 36.1552
   2   3   2 1265.20 43.1099
  -3  -3  -2 33.4443 3.30402
   3   3   2 37.9863 3.30827
  -4  -3  -2 993.446 26.1127
   4   3   2 967.611 26.6513
  -5  -3  -2 444.423 13.5504
   5   3   2 475.783 15.6752
  -6  -3  -2 169.355 7.62849
   6   3   2 146.227 9.25260
  -7  -3  -2 432.594 16.1497
   7   3   2 438.837 16.8319
  -8  -3  -2 124.660 7.52021
   8   3   2 138.194 11.7394
  -9  -3  -2 373.677 15.1837
   9   3   2 309.151 20.1909
 -10  -3  -2 180.510 11.8496
  10   3   2 157.171 18.3149
 -11  -3  -2 51.4495 7.97383
  11   3   2 76.0124 13.3715
 -12  -3  -2 175.350 23.3410
  12   3   2 172.044 42.2201
 -13  -3  -2 0.00000 236.678
  13   3   2 4.08479 8.48228
  13  -4  -2 75.1636 24.6248
 -13   4   2 99.3153 25.9810
  12  -4  -2 0.81747 7.03230
 -12   4   2 15.2802 10.6657
  11  -4  -2 66.0218 18.0275
 -11   4   2 83.9690 23.3710
  10  -4  -2 139.006 24.9393
 -10   4   2 126.483 16.2728
   9  -4  -2 3.14468 4.99324
  -9   4   2 0.12142 2.95036
   8  -4  -2 349.662 39.4812
  -8   4   2 292.567 15.4227
   7  -4  -2 49.7284 8.45538
  -7   4   2 38.2993 4.14696
   6  -4  -2 144.434 20.0494
  -6   4   2 141.682 8.87477
   5  -4  -2 216.549 9.56698
  -5   4   2 241.122 11.6098
   4  -4  -2 849.386 22.3405
  -4   4   2 799.204 22.5226
   3  -4  -2 2108.97 46.9452
  -3   4   2 2119.83 46.4951
   2  -4  -2 82.1506 4.32047
  -2   4   2 65.0592 4.87341
   1  -4  -2 940.774 24.9156
  -1   4   2 915.608 24.7086
   0  -4  -2 938.134 23.0107
   0   4   2 916.184 25.0362
  -1  -4  -2 63.2070 4.65318
   1   4   2 64.2207 5.50431
  -2  -4  -2 1457.65 46.3803
   2   4   2 1402.79 48.0174
  -3  -4  -2 233.598 8.86828
   3   4   2 230.963 9.80871
  -4  -4  -2 1033.81 24.3406
   4   4   2 1077.64 25.7508
  -5  -4  -2 597.111 17.7191
   5   4   2 607.571 19.1084
  -6  -4  -2 79.6968 6.21109
   6   4   2 82.1130 6.83907
  -7  -4  -2 577.240 22.1284
   7   4   2 572.822 22.7910
  -8  -4  -2 85.0196 7.08730
   8   4   2 62.1445 7.92597
  -9  -4  -2 281.356 15.9151
   9   4   2 313.165 21.4919
 -10  -4  -2 75.6392 9.39643
  10   4   2 55.7622 13.9938
 -11  -4  -2 79.1197 11.2481
  11   4   2 70.3485 12.9972
 -12  -4  -2 61.2096 12.2452
  12   4   2 60.3759 19.3781
 -13  -4  -2 13.1336 14.5374
  13   4   2 1.87352 7.09064
  12  -5  -2 1.46458 9.10042
 -12   5   2 0.49123 8.53103
  11  -5  -2 32.2751 15.2594
 -11   5   2 71.8022 21.5911
  10  -5  -2 66.0374 20.5482
 -10   5   2 105.769 16.9594
   9  -5  -2 22.2271 9.51760
  -9   5   2 35.0518 6.83815
   8  -5  -2 467.626 31.7030
  -8   5   2 415.230 19.3156
   7  -5  -2 38.3994 8.28457
  -7   5   2 32.0154 5.22053
   6  -5  -2 112.465 6.23031
  -6   5   2 110.347 6.81996
   5  -5  -2 113.547 6.44594
  -5   5   2 119.931 7.56205
   4  -5  -2 53.6818 4.31570
  -4   5   2 43.3732 4.27530
   3  -5  -2 835.925 22.6113
  -3   5   2 833.813 27.6861
   2  -5  -2 4.05497 1.32420
  -2   5   2 2.44558 1.70479
   1  -5  -2 1652.11 41.7021
  -1   5   2 1725.78 45.2227
   0  -5  -2 717.979 19.1862
   0   5   2 713.871 20.4386
  -1  -5  -2 55.1143 3.91857
   1   5   2 55.0045 4.61598
  -2  -5  -2 773.021 25.8468
   2   5   2 758.092 29.4562
  -3  -5  -2 1.31042 2.35727
   3   5   2 0.00000 2.62784
  -4  -5  -2 613.541 18.5694
   4   5   2 594.092 19.3214
  -5  -5  -2 234.663 9.02820
   5   5   2 215.768 9.38544
  -6  -5  -2 29.3706 3.76206
   6   5   2 27.3267 5.02665
  -7  -5  -2 379.393 15.4535
   7   5   2 404.501 17.9251
  -8  -5  -2 1.90444 2.06683
   8   5   2 2.38627 3.08986
  -9  -5  -2 576.201 24.7202
   9   5   2 573.493 25.0783
 -10  -5  -2 88.1359 15.1524
  10   5   2 31.3805 12.2860
 -11  -5  -2 25.0830 11.4263
  11   5   2 47.0555 11.4035
 -12  -5  -2 71.6416 13.9821
  12   5   2 70.5324 31.1842
 -13  -5  -2 0.00000 4.83271
  13   5   2 20.0882 14.8791
  12  -6  -2 0.37937 7.11931
 -12   6   2 11.0303 11.0584
  11  -6  -2 98.3705 25.1661
 -11   6   2 89.8110 24.4026
  10  -6  -2 10.6760 10.2445
 -10   6   2 8.33437 9.02446
   9  -6  -2 45.8599 15.8076
  -9   6   2 29.6948 6.74359
   8  -6  -2 109.405 26.6318
  -8   6   2 104.858 9.73394
   7  -6  -2 30.1277 7.77210
  -7   6   2 24.3860 4.46804
   6  -6  -2 409.786 18.2267
  -6   6   2 402.179 20.3661
   5  -6  -2 42.1744 4.69644
  -5   6   2 29.1185 5.28199
   4  -6  -2 309.382 12.1676
  -4   6   2 301.034 13.6426
   3  -6  -2 994.314 26.6430
  -3   6   2 987.694 30.0378
   2  -6  -2 649.190 20.0159
  -2   6   2 627.413 22.3858
   1  -6  -2 1832.59 45.3027
  -1   6   2 1778.30 44.2487
   0  -6  -2 1005.75 26.2499
   0   6   2 1014.93 28.2407
  -1  -6  -2 502.116 16.1876
   1   6   2 496.140 21.8404
  -2  -6  -2 167.125 12.1160
   2   6   2 155.259 12.6311
  -3  -6  -2 22.2099 3.38779
   3   6   2 21.8542 3.93298
  -4  -6  -2 227.768 11.0572
   4   6   2 234.454 11.3639
  -5  -6  -2 72.6888 5.64371
   5   6   2 62.0165 5.25472
  -6  -6  -2 141.530 8.50784
   6   6   2 137.228 6.92110
  -7  -6  -2 496.881 20.2988
   7   6   2 498.278 21.9711
  -8  -6  -2 29.6010 5.08962
   8   6   2 42.0630 7.30491
  -9  -6  -2 471.211 25.4080
   9   6   2 434.738 29.5163
 -10  -6  -2 64.9125 14.1095
  10   6   2 54.0047 10.9613
 -11  -6  -2 43.7142 10.5447
  11   6   2 37.1637 12.0232
 -12  -6  -2 64.2756 14.5371
  12   6   2 55.5048 19.0998
 -13  -6  -2 1.62520 5.41877
  13   6   2 12.1925 18.5927
  11  -7  -2 80.3398 57.8582
 -11   7   2 52.7759 20.1716
  10  -7  -2 6.99642 10.6302
 -10   7   2 40.7625 18.4172
   9  -7  -2 11.8592 9.76190
  -9   7   2 6.23035 5.30768
   8  -7  -2 107.948 28.7689
  -8   7   2 200.256 15.7752
   7  -7  -2 39.2791 17.5563
  -7   7   2 64.3559 7.97096
   6  -7  -2 217.917 14.0473
  -6   7   2 214.917 12.7640
   5  -7  -2 135.960 11.0070
  -5   7   2 128.946 10.1021
   4  -7  -2 71.7104 5.58383
  -4   7   2 73.6309 6.85376
   3  -7  -2 577.166 17.2932
  -3   7   2 573.137 21.8515
   2  -7  -2 119.575 7.40690
  -2   7   2 104.369 8.28658
   1  -7  -2 1301.99 31.6021
  -1   7   2 1207.21 34.6055
   0  -7  -2 70.5929 5.02193
   0   7   2 55.4591 5.03915
  -1  -7  -2 490.398 16.7435
   1   7   2 486.754 21.0283
  -2  -7  -2 336.003 14.0988
   2   7   2 335.429 16.5062
  -3  -7  -2 1.66461 2.66031
   3   7   2 1.33617 3.31062
  -4  -7  -2 464.856 19.3150
   4   7   2 517.854 20.5505
  -5  -7  -2 368.035 15.3903
   5   7   2 378.456 15.4536
  -6  -7  -2 7.50987 2.86962
   6   7   2 13.1696 2.98942
  -7  -7  -2 395.523 18.1084
   7   7   2 424.466 20.5009
  -8  -7  -2 17.2345 3.94011
   8   7   2 6.85001 4.14754
  -9  -7  -2 341.756 22.9433
   9   7   2 304.717 27.3884
 -10  -7  -2 21.8209 14.3836
  10   7   2 66.4899 14.2895
 -11  -7  -2 54.8166 11.5934
  11   7   2 46.3020 12.2666
 -12  -7  -2 94.6169 16.7343
  12   7   2 161.313 346.803
  11  -8  -2 13.1210 19.3697
 -11   8   2 50.2161 22.7400
  10  -8  -2 67.5625 25.2958
 -10   8   2 65.6242 22.6269
   9  -8  -2 15.3245 11.7174
  -9   8   2 36.1320 10.0198
   8  -8  -2 192.471 34.3140
  -8   8   2 134.613 17.6947
   7  -8  -2 4.16789 13.4690
  -7   8   2 0.00000 5.53557
   6  -8  -2 78.8340 11.5587
  -6   8   2 68.1268 10.0550
   5  -8  -2 165.069 11.0570
  -5   8   2 156.828 14.9554
   4  -8  -2 22.6374 3.57612
  -4   8   2 32.1454 5.61387
   3  -8  -2 594.592 20.1850
  -3   8   2 617.158 23.6803
   2  -8  -2 4.04658 2.16028
  -2   8   2 3.11999 2.49304
   1  -8  -2 462.693 14.5254
  -1   8   2 439.767 18.0852
   0  -8  -2 81.7939 6.23814
   0   8   2 91.8166 7.09757
  -1  -8  -2 49.9778 5.19221
   1   8   2 57.8730 6.58350
  -2  -8  -2 134.870 9.27737
   2   8   2 148.773 10.5123
  -3  -8  -2 7.35227 3.37674
   3   8   2 4.11215 3.47250
  -4  -8  -2 344.055 17.1710
   4   8   2 333.995 15.8865
  -5  -8  -2 300.250 15.4518
   5   8   2 310.210 14.5014
  -6  -8  -2 236.568 13.2032
   6   8   2 222.768 11.8996
  -7  -8  -2 280.696 16.8026
   7   8   2 305.098 20.5379
  -8  -8  -2 2.44329 2.71908
   8   8   2 1.07033 3.99714
  -9  -8  -2 211.264 18.7741
   9   8   2 213.568 24.5836
 -10  -8  -2 39.6949 17.7834
  10   8   2 27.3252 15.6314
 -11  -8  -2 13.0828 10.5365
  11   8   2 20.5690 17.5451
 -12  -8  -2 91.7264 17.2361
  12   8   2 72.4764 21.0962
  10  -9  -2 35.9222 19.6277
 -10   9   2 50.5919 20.2181
   9  -9  -2 5.12947 10.1051
  -9   9   2 24.9900 9.69735
   8  -9  -2 122.221 30.2316
  -8   9   2 93.5515 23.9353
   7  -9  -2 0.00000 9.93771
  -7   9   2 0.00000 9.10378
   6  -9  -2 84.1287 12.6833
  -6   9   2 67.8380 15.7053
   5  -9  -2 57.9033 13.9355
  -5   9   2 65.1687 17.2847
   4  -9  -2 52.2550 5.54765
  -4   9   2 41.2549 6.65214
   3  -9  -2 621.294 21.6368
  -3   9   2 631.856 25.4620
   2  -9  -2 0.85629 1.88414
  -2   9   2 1.36538 2.11053
   1  -9  -2 278.915 12.3458
  -1   9   2 284.534 15.7604
   0  -9  -2 37.9052 4.28658
   0   9   2 26.5547 4.76078
  -1  -9  -2 626.395 25.0638
   1   9   2 641.040 28.0844
  -2  -9  -2 274.960 14.0104
   2   9   2 231.922 14.1599
  -3  -9  -2 36.6452 6.33068
   3   9   2 27.1236 5.72435
  -4  -9  -2 677.235 27.6331
   4   9   2 617.084 25.2271
  -5  -9  -2 122.798 10.1740
   5   9   2 121.239 10.1450
  -6  -9  -2 86.4369 9.05062
   6   9   2 70.3166 9.00155
  -7  -9  -2 211.442 15.1809
   7   9   2 181.357 16.4772
  -8  -9  -2 0.63302 3.47062
   8   9   2 2.02881 6.61529
  -9  -9  -2 120.968 14.8293
   9   9   2 103.846 22.1366
 -10  -9  -2 155.241 28.0863
  10   9   2 120.294 23.0038
 -11  -9  -2 25.6961 16.8587
  11   9   2 25.3605 115.375
  10 -10  -2 31.7704 17.0318
 -10  10   2 46.3848 19.5486
   9 -10  -2 0.58434 7.91342
  -9  10   2 1.91233 5.25556
   8 -10  -2 102.418 31.0742
  -8  10   2 110.093 17.3529
   7 -10  -2 0.00000 9.77242
  -7  10   2 5.72762 7.24900
   6 -10  -2 52.9969 11.3346
  -6  10   2 78.6804 20.5705
   5 -10  -2 162.556 21.3846
  -5  10   2 157.392 18.3885
   4 -10  -2 123.036 18.6230
  -4  10   2 122.295 18.2481
   3 -10  -2 318.449 16.8061
  -3  10   2 335.616 28.5680
   2 -10  -2 3.12261 2.58914
  -2  10   2 1.19632 3.84387
   1 -10  -2 355.049 16.8462
  -1  10   2 363.918 21.4358
   0 -10  -2 228.463 13.4263
   0  10   2 166.265 13.2546
  -1 -10  -2 1.56165 5.85937
   1  10   2 14.5845 6.18678
  -2 -10  -2 327.918 21.9255
   2  10   2 298.427 16.3789
  -3 -10  -2 15.5454 6.47719
   3  10   2 26.2996 7.69466
  -4 -10  -2 143.026 15.9648
   4  10   2 148.558 12.5045
  -5 -10  -2 168.931 14.9936
   5  10   2 185.643 15.3787
  -6 -10  -2 85.9289 11.0433
   6  10   2 80.8751 11.2661
  -7 -10  -2 77.2266 12.3052
   7  10   2 78.7224 17.5331
  -8 -10  -2 2.45205 4.37935
   8  10   2 4.27487 6.94560
  -9 -10  -2 159.519 24.0213
   9  10   2 149.191 25.8836
 -10 -10  -2 15.6089 16.3427
  10  10   2 39.6436 16.5604
 -11 -10  -2 110.749 281.241
  11  10   2 15.3053 13.3678
   9 -11  -2 15.3805 21.6716
  -9  11   2 21.6082 17.1613
   8 -11  -2 59.4080 48.1687
  -8  11   2 40.1994 13.2548
   7 -11  -2 0.00000 27.3853
  -7  11   2 0.00000 6.84496
   6 -11  -2 88.1807 25.2039
  -6  11   2 73.1374 13.6437
   5 -11  -2 106.252 17.7102
  -5  11   2 93.5623 15.6476
   4 -11  -2 48.8206 12.4475
  -4  11   2 22.1129 8.56636
   3 -11  -2 104.854 26.8470
  -3  11   2 105.891 22.9439
   2 -11  -2 0.89713 2.95042
  -2  11   2 2.03865 4.13575
   1 -11  -2 83.3561 9.70190
  -1  11   2 92.5570 17.8401
   0 -11  -2 45.0558 8.14073
   0  11   2 62.5623 12.5771
  -1 -11  -2 232.435 19.4357
   1  11   2 307.609 33.8366
  -2 -11  -2 356.309 28.1178
   2  11   2 335.604 22.0501
  -3 -11  -2 5.92429 7.76054
   3  11   2 0.88038 5.26661
  -4 -11  -2 135.661 25.6235
   4  11   2 124.419 13.8337
  -5 -11  -2 94.8717 14.3825
   5  11   2 145.254 18.7696
  -6 -11  -2 47.4362 11.6402
   6  11   2 63.6646 12.7244
  -7 -11  -2 92.4242 14.1455
   7  11   2 74.0878 17.6231
  -8 -11  -2 14.0810 9.38616
   8  11   2 8.65594 8.89280
  -9 -11  -2 109.020 19.6189
   9  11   2 49.8680 24.3401
 -10 -11  -2 67.9849 1368.54
  10  11   2 38.0466 23.3244
   8 -12  -2 74.0007 36.4565
  -8  12   2 88.3308 17.2369
   7 -12  -2 8.76085 31.2375
  -7  12   2 6.20633 8.37335
   6 -12  -2 252.577 53.8731
  -6  12   2 79.9003 15.8996
   5 -12  -2 67.5957 28.5341
  -5  12   2 36.8237 12.9192
   4 -12  -2 10.1451 8.25432
  -4  12   2 9.58445 7.03996
   3 -12  -2 102.247 22.4754
  -3  12   2 118.870 18.2449
   2 -12  -2 0.67871 7.62369
  -2  12   2 19.4141 8.03108
   1 -12  -2 95.4146 15.3429
  -1  12   2 100.688 16.2846
   0 -12  -2 32.5373 9.75727
   0  12   2 23.6995 8.83023
  -1 -12  -2 144.629 23.7092
   1  12   2 130.749 24.2200
  -2 -12  -2 115.720 23.5005
   2  12   2 121.256 16.3372
  -3 -12  -2 0.00000 10.4272
   3  12   2 0.00000 10.6617
  -4 -12  -2 203.850 22.4739
   4  12   2 172.643 28.0882
  -5 -12  -2 19.4222 7.20361
   5  12   2 6.33972 6.21847
  -6 -12  -2 57.4165 11.5415
   6  12   2 61.2358 22.2605
  -7 -12  -2 58.9356 12.1348
   7  12   2 75.5437 18.9153
  -8 -12  -2 2.29384 4.36064
   8  12   2 3.85277 7.52842
  -9 -12  -2 104.853 20.5315
   6 -13  -2 65.0396 32.9132
  -6  13   2 123.714 25.0138
   5 -13  -2 62.2848 226.234
  -5  13   2 20.8842 11.7878
   4 -13  -2 30.8614 13.9292
  -4  13   2 26.8990 10.5776
   3 -13  -2 163.463 29.1763
  -3  13   2 93.4957 18.0175
   2 -13  -2 0.11004 5.10792
  -2  13   2 0.19450 4.80769
   1 -13  -2 63.0064 20.1833
  -1  13   2 86.1317 17.0149
   0 -13  -2 36.7644 11.9761
   0  13   2 33.9228 10.9244
  -1 -13  -2 54.9045 12.0642
   1  13   2 21.7133 8.22747
  -2 -13  -2 135.649 18.4807
   2  13   2 137.418 15.0098
  -3 -13  -2 3.73336 7.14483
   3  13   2 5.97322 8.31528
  -4 -13  -2 234.054 25.4448
   4  13   2 231.735 24.5512
  -5 -13  -2 22.2767 7.82761
   5  13   2 36.2031 11.5512
  -6 -13  -2 8.69578 6.33632
   6  13   2 28.1918 17.8932
  -7 -13  -2 76.6731 14.3404
   7  13   2 62.1800 18.4585
  -8 -13  -2 5.65998 6.47099
   8  13   2 4.30410 12.8399
   5 -14  -2 214.338 91.5385
  -5  14   2 1.36128 5.04215
   4 -14  -2 6.73794 9.56601
  -4  14   2 0.00000 54.1092
   3 -14  -2 49.4211 18.6662
  -3  14   2 84.0413 17.8395
   2 -14  -2 10.9754 9.70794
  -2  14   2 0.18515 3.55764
   1 -14  -2 140.965 30.7568
  -1  14   2 111.939 20.6604
   0 -14  -2 30.0401 15.2757
   0  14   2 15.9107 10.2009
  -1 -14  -2 41.1017 12.6014
   1  14   2 49.1699 10.4126
  -2 -14  -2 130.618 18.8271
   2  14   2 151.202 18.8967
  -3 -14  -2 4.73226 7.87137
   3  14   2 5.29501 8.77408
  -4 -14  -2 21.1541 12.2389
   4  14   2 80.1695 16.7439
  -5 -14  -2 3.29617 6.67534
   5  14   2 10.2158 13.7256
  -6 -14  -2 38.7296 18.4784
   6  14   2 78.0437 66.9889
   2 -15  -2 19.1117 44.8227
  -2  15   2 2.86746 7.70970
   1 -15  -2 77.6101 65.6686
  -1  15   2 57.7859 23.3167
   0  15   2 15.0713 14.1344
  -1 -15  -2 371.629 1347.29
   1  15   2 67.5029 118.820
  -2 -15  -2 127.751 25.5251
   2  15   2 45.3313 117.855
  -3 -15  -2 1.55353 8.62025
   3  15   2 0.00000 12.3545
  -4 -15  -2 66.8037 16.7681
   4  15   2 65.6631 15.7578
   4  14  -3 0.34687 7.39403
   3  14  -3 40.2593 95.2462
  -3 -14   3 1.83637 99.6094
   2  14  -3 57.9570 1322.92
  -2 -14   3 80.0335 25.0195
  -1 -14   3 9.51906 84.7785
   0  14  -3 292.941 1366.09
  -1  14  -3 61.7054 16.4379
   1 -14   3 91.1383 36.6103
  -2  14  -3 27.2707 12.3488
   2 -14   3 2.33614 10.1189
  -3  14  -3 62.5788 17.3715
   3 -14   3 43.8179 17.9255
   6  13  -3 0.00000 39.6781
  -6 -13   3 1.15810 5.73837
   5  13  -3 0.00000 51.1063
  -5 -13   3 29.3550 13.0548
   4  13  -3 48.5791 16.7743
  -4 -13   3 61.5818 15.7452
   3  13  -3 34.1194 17.7585
  -3 -13   3 13.4392 8.93215
   2  13  -3 131.680 26.5576
  -2 -13   3 130.856 19.3132
   1  13  -3 4.35181 7.30549
  -1 -13   3 2.69827 6.38667
   0  13  -3 89.2056 23.5568
   0 -13   3 141.646 19.0978
  -1  13  -3 14.5172 8.38195
   1 -13   3 39.4068 11.6658
  -2  13  -3 16.3072 8.99755
   2 -13   3 9.52499 9.63079
  -3  13  -3 50.9329 13.9003
   3 -13   3 84.1834 22.5365
  -4  13  -3 1.94163 5.76586
   4 -13   3 8.39345 9.24955
  -5  13  -3 45.3547 16.8685
   5 -13   3 6.41802 14.1211
   7  12  -3 39.9188 14.8345
  -7 -12   3 62.2001 17.8443
   6  12  -3 0.66002 6.47815
  -6 -12   3 1.63057 6.22918
   5  12  -3 60.6953 14.7128
  -5 -12   3 74.5848 16.3785
   4  12  -3 93.1754 16.6828
  -4 -12   3 73.7917 16.1205
   3  12  -3 12.4076 9.57616
  -3 -12   3 1.87861 5.58447
   2  12  -3 166.808 28.9994
  -2 -12   3 163.597 21.1043
   1  12  -3 0.00000 5.65686
  -1 -12   3 9.58787 7.77998
   0  12  -3 140.449 19.5904
   0 -12   3 176.492 29.8165
  -1  12  -3 91.6308 16.8198
   1 -12   3 80.8655 23.9246
  -2  12  -3 4.52003 6.34521
   2 -12   3 17.1535 8.00297
  -3  12  -3 103.491 19.1859
   3 -12   3 79.0927 19.8853
  -4  12  -3 0.09766 5.49471
   4 -12   3 11.0274 9.62297
  -5  12  -3 80.0908 17.5448
   5 -12   3 74.0215 20.0293
  -6  12  -3 133.627 115.906
   6 -12   3 72.7465 35.7723
  -7  12  -3 28.8184 17.6244
   7 -12   3 0.00000 23.4257
   9  11  -3 52.4966 24.6792
  -9 -11   3 22.4992 12.0707
   8  11  -3 13.8654 19.8167
  -8 -11   3 9.88857 8.69061
   7  11  -3 52.1855 23.1333
  -7 -11   3 163.817 25.2451
   6  11  -3 11.6236 11.7820
  -6 -11   3 8.43557 7.16821
   5  11  -3 36.4040 10.3269
  -5 -11   3 32.5178 10.9583
   4  11  -3 80.7966 21.0429
  -4 -11   3 58.3416 13.7544
   3  11  -3 17.5396 9.08223
  -3 -11   3 0.62875 7.68860
   2  11  -3 259.039 24.1415
  -2 -11   3 261.325 36.3142
   1  11  -3 20.0774 5.94657
  -1 -11   3 34.2796 9.12301
   0  11  -3 95.2196 16.2174
   0 -11   3 95.0066 15.3525
  -1  11  -3 48.5377 12.8302
   1 -11   3 41.5052 11.1140
  -2  11  -3 34.1463 10.2303
   2 -11   3 34.2316 9.81787
  -3  11  -3 89.5715 16.5986
   3 -11   3 103.104 15.7386
  -4  11  -3 2.45032 5.16624
   4 -11   3 0.12263 5.70215
  -5  11  -3 138.330 21.2371
   5 -11   3 147.128 22.0529
  -6  11  -3 93.9449 23.5644
   6 -11   3 0.63801 255.569
  -7  11  -3 53.4066 13.5848
   7 -11   3 205.346 228.172
  -8  11  -3 75.5985 116.942
   8 -11   3 117.840 37.5238
  10  10  -3 5.08384 9.15068
 -10 -10   3 46.3505 13.1319
   9  10  -3 136.428 1365.09
  -9 -10   3 45.2179 10.2243
   8  10  -3 27.8612 15.0652
  -8 -10   3 11.0868 8.01026
   7  10  -3 132.732 20.4056
  -7 -10   3 111.973 19.4159
   6  10  -3 13.5479 6.64417
  -6 -10   3 14.2053 8.35747
   5  10  -3 52.5553 11.7219
  -5 -10   3 67.9505 14.0142
   4  10  -3 141.897 13.3661
  -4 -10   3 96.6672 24.1935
   3  10  -3 51.2260 11.8753
  -3 -10   3 71.7243 13.1151
   2  10  -3 230.188 28.4473
  -2 -10   3 257.518 34.4808
   1  10  -3 0.00000 3.99326
  -1 -10   3 1.53215 5.06147
   0  10  -3 144.256 24.6273
   0 -10   3 186.973 26.6498
  -1  10  -3 171.810 14.4027
   1 -10   3 128.661 16.7942
  -2  10  -3 21.6026 5.40069
   2 -10   3 31.5585 9.53389
  -3  10  -3 81.4022 17.2780
   3 -10   3 112.749 13.1036
  -4  10  -3 15.4546 7.85436
   4 -10   3 3.44012 4.97012
  -5  10  -3 135.715 19.5857
   5 -10   3 131.865 19.4506
  -6  10  -3 60.9142 13.5981
   6 -10   3 96.9553 33.8692
  -7  10  -3 31.3457 11.1250
   7 -10   3 40.9079 26.8050
  -8  10  -3 143.450 18.7119
   8 -10   3 152.763 39.4319
  -9  10  -3 0.00000 87.6010
   9 -10   3 48.4687 32.6531
  10   9  -3 221.094 1352.36
 -10  -9   3 29.0139 15.2936
   9   9  -3 126.445 28.9152
  -9  -9   3 92.5755 13.0330
   8   9  -3 16.3365 11.8176
  -8  -9   3 15.4406 10.7503
   7   9  -3 143.635 19.5739
  -7  -9   3 143.031 21.2164
   6   9  -3 0.96142 3.55108
  -6  -9   3 2.93449 5.01209
   5   9  -3 88.5007 15.4973
  -5  -9   3 111.777 17.0860
   4   9  -3 107.161 11.0193
  -4  -9   3 98.6383 18.4063
   3   9  -3 102.740 10.1405
  -3  -9   3 111.316 15.9302
   2   9  -3 407.496 21.8543
  -2  -9   3 390.498 22.5302
   1   9  -3 2.33552 3.07482
  -1  -9   3 2.14195 3.36820
   0   9  -3 341.631 16.4278
   0  -9   3 366.965 18.7921
  -1   9  -3 348.324 17.0000
   1  -9   3 430.780 20.9123
  -2   9  -3 5.70778 3.22980
   2  -9   3 3.48147 2.64789
  -3   9  -3 303.349 21.4584
   3  -9   3 326.190 21.0818
  -4   9  -3 3.52621 4.79736
   4  -9   3 1.01452 2.52995
  -5   9  -3 117.917 20.4214
   5  -9   3 152.940 16.1742
  -6   9  -3 79.9625 14.7514
   6  -9   3 105.513 14.3907
  -7   9  -3 21.4079 13.4903
   7  -9   3 41.4749 26.6007
  -8   9  -3 106.836 15.8801
   8  -9   3 104.019 35.2017
  -9   9  -3 0.00000 12.0478
   9  -9   3 0.00000 21.6835
 -10   9  -3 50.9774 20.0408
  10  -9   3 16.1146 37.1813
  11   8  -3 0.00000 21.2179
 -11  -8   3 29.8361 16.1608
  10   8  -3 127.616 1355.60
 -10  -8   3 45.1000 12.0302
   9   8  -3 56.0499 13.8376
  -9  -8   3 87.8994 14.6832
   8   8  -3 24.9228 12.0368
  -8  -8   3 20.7278 8.20167
   7   8  -3 186.760 20.7038
  -7  -8   3 194.210 23.3216
   6   8  -3 34.0316 6.60445
  -6  -8   3 29.3848 6.97709
   5   8  -3 223.706 15.4547
  -5  -8   3 234.533 16.6569
   4   8  -3 107.274 9.38262
  -4  -8   3 97.1503 8.19410
   3   8  -3 64.1995 7.22419
  -3  -8   3 33.4695 6.47017
   2   8  -3 559.567 23.8234
  -2  -8   3 519.788 32.4050
   1   8  -3 119.230 7.72413
  -1  -8   3 149.084 9.29821
   0   8  -3 435.753 16.6676
   0  -8   3 436.069 20.3210
  -1   8  -3 278.481 13.0219
   1  -8   3 298.434 14.8033
  -2   8  -3 132.408 10.5607
   2  -8   3 127.668 9.42686
  -3   8  -3 297.527 16.5555
   3  -8   3 297.085 14.6806
  -4   8  -3 2.29961 2.21170
   4  -8   3 0.11228 2.00425
  -5   8  -3 177.083 15.9467
   5  -8   3 173.413 12.6241
  -6   8  -3 149.407 18.0821
   6  -8   3 150.361 13.6441
  -7   8  -3 57.2948 16.0281
   7  -8   3 88.9670 31.0747
  -8   8  -3 153.175 17.7165
   8  -8   3 117.568 35.4803
  -9   8  -3 6.86832 12.4252
   9  -8   3 16.7724 22.8450
 -10   8  -3 62.8349 19.6322
  10  -8   3 62.6514 26.8330
 -11   8  -3 19.6194 12.4993
  11  -8   3 3.98777 8.33241
  11   7  -3 0.00000 1085.25
 -11  -7   3 0.67605 14.2242
  10   7  -3 84.6567 15.7131
 -10  -7   3 76.8815 13.8540
   9   7  -3 63.5557 14.4652
  -9  -7   3 89.4324 11.3713
   8   7  -3 27.9629 11.6625
  -8  -7   3 37.7165 8.07179
   7   7  -3 228.813 20.8173
  -7  -7   3 241.213 15.4374
   6   7  -3 68.8736 7.45808
  -6  -7   3 57.5640 7.51265
   5   7  -3 537.248 21.3409
  -5  -7   3 522.044 24.3958
   4   7  -3 108.616 9.28654
  -4  -7   3 125.681 9.09393
   3   7  -3 9.72045 3.29525
  -3  -7   3 7.30789 3.51870
   2   7  -3 354.195 18.0640
  -2  -7   3 322.835 18.0940
   1   7  -3 180.762 8.92170
  -1  -7   3 186.849 10.0276
   0   7  -3 934.350 29.2470
   0  -7   3 899.636 34.5680
  -1   7  -3 166.506 9.23377
   1  -7   3 170.464 10.8328
  -2   7  -3 77.9507 6.95094
   2  -7   3 76.9454 6.45195
  -3   7  -3 68.9400 6.58482
   3  -7   3 81.3426 6.78526
  -4   7  -3 37.6373 5.13200
   4  -7   3 31.8460 4.19453
  -5   7  -3 688.300 25.6866
   5  -7   3 696.655 22.4406
  -6   7  -3 126.472 14.8760
   6  -7   3 83.3583 11.7346
  -7   7  -3 14.4802 7.11993
   7  -7   3 0.00000 8.18217
  -8   7  -3 90.3686 15.2404
   8  -7   3 79.3807 15.3188
  -9   7  -3 6.55735 7.85177
   9  -7   3 12.4126 21.4653
 -10   7  -3 151.034 30.7761
  10  -7   3 216.214 36.3905
 -11   7  -3 18.1244 11.7669
  11  -7   3 0.00000 49.2404
  12   6  -3 69.4067 17.9977
 -12  -6   3 53.4657 20.5170
  11   6  -3 0.00000 823.978
 -11  -6   3 58.2307 13.7156
  10   6  -3 66.6712 14.5383
 -10  -6   3 86.4773 14.2074
   9   6  -3 147.510 18.3857
  -9  -6   3 137.047 16.0556
   8   6  -3 64.6784 10.7630
  -8  -6   3 88.3451 9.49742
   7   6  -3 256.059 17.6650
  -7  -6   3 279.763 13.0880
   6   6  -3 0.74000 1.70845
  -6  -6   3 1.20906 1.82174
   5   6  -3 165.827 10.3485
  -5  -6   3 151.126 8.89605
   4   6  -3 291.722 13.0794
  -4  -6   3 322.383 15.6853
   3   6  -3 111.323 8.28166
  -3  -6   3 97.4171 7.55923
   2   6  -3 843.064 29.5517
  -2  -6   3 825.401 32.6509
   1   6  -3 122.843 6.88073
  -1  -6   3 125.271 7.80546
   0   6  -3 961.544 32.6463
   0  -6   3 1007.00 39.9641
  -1   6  -3 278.236 12.9931
   1  -6   3 317.232 13.6989
  -2   6  -3 41.1888 4.87867
   2  -6   3 51.7744 5.07680
  -3   6  -3 586.242 20.8622
   3  -6   3 576.814 18.4357
  -4   6  -3 1.10513 1.32789
   4  -6   3 2.88744 1.81626
  -5   6  -3 485.784 16.6795
   5  -6   3 506.677 17.0341
  -6   6  -3 123.623 9.30545
   6  -6   3 125.605 7.67280
  -7   6  -3 150.108 11.1360
   7  -6   3 98.2693 11.6841
  -8   6  -3 211.348 14.9007
   8  -6   3 187.482 21.4928
  -9   6  -3 13.1391 7.16607
   9  -6   3 2.92660 7.88274
 -10   6  -3 99.0275 22.1897
  10  -6   3 93.5540 26.4490
 -11   6  -3 15.2365 9.36372
  11  -6   3 15.2597 13.5900
 -12   6  -3 37.0557 16.4129
  12  -6   3 24.4337 14.1911
  12   5  -3 45.5702 19.2094
 -12  -5   3 71.2723 16.3553
  11   5  -3 11.3791 13.8187
 -11  -5   3 30.8329 10.7092
  10   5  -3 102.368 16.1824
 -10  -5   3 87.6524 20.7363
   9   5  -3 240.817 22.0951
  -9  -5   3 293.535 26.8522
   8   5  -3 51.0412 8.07485
  -8  -5   3 57.9843 5.70098
   7   5  -3 223.185 13.7122
  -7  -5   3 248.370 11.8282
   6   5  -3 24.5923 3.29140
  -6  -5   3 22.0527 3.37043
   5   5  -3 76.0287 5.72456
  -5  -5   3 63.9929 5.34718
   4   5  -3 263.363 12.3177
  -4  -5   3 258.949 12.2099
   3   5  -3 106.162 6.65982
  -3  -5   3 103.137 8.14721
   2   5  -3 2313.06 84.7382
  -2  -5   3 2356.25 86.0441
   1   5  -3 5.97021 2.45356
  -1  -5   3 4.08217 2.77115
   0   5  -3 394.532 15.9992
   0  -5   3 420.820 18.0183
  -1   5  -3 1569.65 41.4810
   1  -5   3 1516.95 40.7784
  -2   5  -3 715.536 21.8043
   2  -5   3 723.207 24.1278
  -3   5  -3 822.199 24.9853
   3  -5   3 810.496 23.4788
  -4   5  -3 2.04488 1.60678
   4  -5   3 1.04436 1.41249
  -5   5  -3 534.686 17.8734
   5  -5   3 541.686 16.8819
  -6   5  -3 802.929 26.8039
   6  -5   3 821.879 24.8070
  -7   5  -3 8.11390 3.54057
   7  -5   3 0.92978 6.19318
  -8   5  -3 152.980 12.0362
   8  -5   3 179.863 15.7784
  -9   5  -3 6.74596 6.46085
   9  -5   3 3.58806 8.57475
 -10   5  -3 29.4971 12.1409
  10  -5   3 11.4014 8.70008
 -11   5  -3 58.4034 16.0229
  11  -5   3 70.4676 17.7556
 -12   5  -3 53.7643 16.3904
  12  -5   3 33.3204 16.9874
  13   4  -3 0.64251 7.67821
 -13  -4   3 0.30032 104.748
  12   4  -3 30.2207 11.2991
 -12  -4   3 130.407 26.8967
  11   4  -3 35.0308 18.8115
 -11  -4   3 0.00000 12.2596
  10   4  -3 117.286 14.9312
 -10  -4   3 99.7866 21.6954
   9   4  -3 102.933 14.2934
  -9  -4   3 121.706 10.6958
   8   4  -3 9.97625 5.63697
  -8  -4   3 19.1488 3.69129
   7   4  -3 563.178 24.5751
  -7  -4   3 607.730 20.1020
   6   4  -3 37.4995 3.73665
  -6  -4   3 38.4059 4.19613
   5   4  -3 12.2671 2.29684
  -5  -4   3 19.2953 3.02104
   4   4  -3 335.586 12.5845
  -4  -4   3 347.906 11.6079
   3   4  -3 245.520 9.83369
  -3  -4   3 231.257 10.3602
   2   4  -3 881.212 34.2070
  -2  -4   3 891.616 31.4286
   1   4  -3 101.236 6.02580
  -1  -4   3 93.4539 6.62678
   0   4  -3 1971.56 62.4100
   0  -4   3 1987.29 63.5203
  -1   4  -3 698.167 20.1691
   1  -4   3 711.638 21.9988
  -2   4  -3 2.89699 1.66128
   2  -4   3 3.85132 1.72991
  -3   4  -3 1314.48 34.9425
   3  -4   3 1261.51 32.8181
  -4   4  -3 17.7061 2.67984
   4  -4   3 20.5284 2.49932
  -5   4  -3 271.449 10.9778
   5  -4   3 250.653 9.56697
  -6   4  -3 175.132 9.36110
   6  -4   3 166.710 12.9453
  -7   4  -3 34.8855 3.51150
   7  -4   3 40.3730 8.51536
  -8   4  -3 169.936 9.28924
   8  -4   3 150.634 19.2150
  -9   4  -3 2.14478 5.79858
   9  -4   3 3.47715 8.52383
 -10   4  -3 118.160 15.2587
  10  -4   3 84.0526 17.1491
 -11   4  -3 80.5676 17.7690
  11  -4   3 50.2910 14.2290
 -12   4  -3 64.7491 17.2899
  12  -4   3 66.5806 19.1987
 -13   4  -3 58.8215 30.3686
  13  -4   3 60.8849 23.0111
  13   3  -3 9.38781 9.46656
 -13  -3   3 1.09029 6.23401
  12   3  -3 89.7110 25.1836
 -12  -3   3 138.267 27.7924
  11   3  -3 0.00000 11.6035
 -11  -3   3 25.7052 14.6591
  10   3  -3 132.589 16.5781
 -10  -3   3 128.217 17.0551
   9   3  -3 45.2387 15.8367
  -9  -3   3 83.7195 9.15144
   8   3  -3 117.452 12.7347
  -8  -3   3 154.719 9.16689
   7   3  -3 334.885 18.4410
  -7  -3   3 337.169 12.9209
   6   3  -3 43.3726 6.18674
  -6  -3   3 46.7709 4.12217
   5   3  -3 562.553 16.1573
  -5  -3   3 584.182 16.0002
   4   3  -3 659.735 18.5202
  -4  -3   3 650.858 18.2690
   3   3  -3 379.341 13.5352
  -3  -3   3 385.541 14.0512
   2   3  -3 1867.85 63.9634
  -2  -3   3 1930.04 70.8186
   1   3  -3 142.502 6.62235
  -1  -3   3 156.131 6.67968
   0   3  -3 906.510 27.6613
   0  -3   3 936.854 28.2089
  -1   3  -3 608.808 16.9583
   1  -3   3 597.328 18.5595
  -2   3  -3 211.729 7.87769
   2  -3   3 197.058 7.94204
  -3   3  -3 1630.74 36.5435
   3  -3   3 1552.59 37.4899
  -4   3  -3 65.9641 4.44039
   4  -3   3 53.7316 4.44973
  -5   3  -3 1188.25 26.6133
   5  -3   3 1181.45 38.6263
  -6   3  -3 240.798 9.34518
   6  -3   3 259.017 16.1192
  -7   3  -3 92.2828 5.27934
   7  -3   3 88.8174 10.5727
  -8   3  -3 117.490 6.15660
   8  -3   3 102.249 17.5114
  -9   3  -3 1.74592 2.79035
   9  -3   3 3.12489 10.0518
 -10   3  -3 157.804 24.1137
  10  -3   3 122.999 20.2323
 -11   3  -3 70.1380 16.0986
  11  -3   3 44.7530 12.4871
 -12   3  -3 55.1624 15.2208
  12  -3   3 57.3421 18.3294
 -13   3  -3 75.5202 29.9528
  13  -3   3 73.8546 20.2710
  13   2  -3 1.06999 9.31222
 -13  -2   3 5.26952 6.54081
  12   2  -3 48.8931 18.1713
 -12  -2   3 82.8729 16.1453
  11   2  -3 9.30537 12.6534
 -11  -2   3 11.4463 7.79340
  10   2  -3 118.524 16.1780
 -10  -2   3 133.567 14.0505
   9   2  -3 178.225 21.1710
  -9  -2   3 173.784 11.6386
   8   2  -3 3.07212 3.36744
  -8  -2   3 6.43743 2.14272
   7   2  -3 407.271 18.1285
  -7  -2   3 397.620 14.2249
   6   2  -3 308.589 15.0307
  -6  -2   3 282.578 11.1641
   5   2  -3 369.652 16.4294
  -5  -2   3 370.358 11.4987
   4   2  -3 525.149 14.1530
  -4  -2   3 508.266 13.8213
   3   2  -3 360.754 11.7124
  -3  -2   3 372.571 10.9388
   2   2  -3 896.037 33.1150
  -2  -2   3 865.101 33.2760
   1   2  -3 129.647 7.80500
  -1  -2   3 119.084 9.26499
   0   2  -3 297.153 9.89137
   0  -2   3 294.295 9.90769
  -1   2  -3 1623.54 38.1902
   1  -2   3 1594.36 42.5432
  -2   2  -3 639.086 16.9610
   2  -2   3 609.013 17.7012
  -3   2  -3 1430.32 33.2534
   3  -2   3 1465.57 37.0267
  -4   2  -3 49.4314 3.01483
   4  -2   3 57.3100 3.61664
  -5   2  -3 1076.64 26.4630
   5  -2   3 1071.96 31.5770
  -6   2  -3 486.690 15.3137
   6  -2   3 496.669 21.9629
  -7   2  -3 5.21424 2.24836
   7  -2   3 3.08540 7.66702
  -8   2  -3 63.5353 6.23974
   8  -2   3 63.7367 14.5097
  -9   2  -3 10.6570 3.47479
   9  -2   3 13.2998 11.2241
 -10   2  -3 247.860 15.7008
  10  -2   3 200.327 23.6204
 -11   2  -3 57.2990 11.3566
  11  -2   3 34.6585 11.6280
 -12   2  -3 42.7504 17.0847
  12  -2   3 44.6295 13.6528
 -13   2  -3 85.1492 36.0418
  13  -2   3 31.4231 14.0627
  13   1  -3 4.10936 7.83759
 -13  -1   3 3.34758 5.93334
  12   1  -3 80.6396 21.7887
 -12  -1   3 86.1041 16.0347
  11   1  -3 3.18549 11.8868
 -11  -1   3 0.00000 18.9714
  10   1  -3 85.1581 15.4679
 -10  -1   3 74.0543 9.00104
   9   1  -3 264.074 27.3793
  -9  -1   3 211.839 11.4908
   8   1  -3 5.74108 4.63943
  -8  -1   3 3.11486 1.73845
   7   1  -3 427.124 19.8342
  -7  -1   3 481.421 15.6516
   6   1  -3 30.4647 4.56368
  -6  -1   3 33.0699 3.12995
   5   1  -3 306.575 12.8926
  -5  -1   3 339.557 10.5450
   4   1  -3 195.813 7.27259
  -4  -1   3 216.671 7.70060
   3   1  -3 750.795 18.6222
  -3  -1   3 775.871 19.4376
   2   1  -3 1840.68 49.7861
  -2  -1   3 1807.95 50.8554
   1   1  -3 5.92859 2.34264
  -1  -1   3 6.71856 1.58306
   0   1  -3 207.927 10.3211
   0  -1   3 226.264 7.74782
  -1   1  -3 1396.18 38.2192
   1  -1   3 1385.89 31.0320
  -2   1  -3 479.257 12.2347
   2  -1   3 483.985 14.1748
  -3   1  -3 1388.34 29.5418
   3  -1   3 1436.91 33.1013
  -4   1  -3 897.623 21.4816
   4  -1   3 983.184 28.5921
  -5   1  -3 638.264 16.2548
   5  -1   3 625.576 20.6966
  -6   1  -3 283.085 9.16083
   6  -1   3 291.312 16.7183
  -7   1  -3 51.7197 4.18206
   7  -1   3 41.1518 12.0781
  -8   1  -3 803.854 27.4895
   8  -1   3 842.047 44.6822
  -9   1  -3 2.60210 2.82398
   9  -1   3 6.39006 10.6985
 -10   1  -3 131.901 10.6942
  10  -1   3 76.9469 14.6569
 -11   1  -3 38.2569 9.13074
  11  -1   3 25.2032 10.1689
 -12   1  -3 33.8445 12.6387
  12  -1   3 13.2353 9.70466
 -13   1  -3 51.1727 26.5753
  13  -1   3 58.5023 20.5551
  13   0  -3 10.9405 10.0271
 -13   0   3 23.2265 15.2630
  12   0  -3 49.1839 18.4215
 -12   0   3 55.0444 12.9348
  11   0  -3 14.6826 16.1762
 -11   0   3 10.5640 11.4976
  10   0  -3 213.638 23.5852
 -10   0   3 148.171 14.7358
   9   0  -3 206.942 22.3230
  -9   0   3 222.399 12.4238
   8   0  -3 1.05991 4.09251
  -8   0   3 4.97413 1.93465
   7   0  -3 348.983 19.0803
  -7   0   3 303.469 11.5165
   6   0  -3 4.85487 2.48981
  -6   0   3 4.58260 1.44388
   5   0  -3 568.989 17.7652
  -5   0   3 599.638 15.5115
   4   0  -3 9.19939 2.44387
  -4   0   3 13.5105 1.68836
   3   0  -3 751.333 16.2323
  -3   0   3 712.162 17.5365
   2   0  -3 1525.05 37.6531
  -2   0   3 1462.45 34.4633
   1   0  -3 2118.51 195.861
  -1   0   3 2362.96 195.819
   0   0  -3 3511.70 110.705
   0   0   3 3608.56 122.029
  -1   0  -3 8.26397 1.26691
   1   0   3 10.7338 1.42807
  -2   0  -3 1.68725 0.83297
   2   0   3 5.11169 1.10529
  -3   0  -3 331.204 9.21613
   3   0   3 329.298 10.9582
  -4   0  -3 32.0111 2.26231
   4   0   3 29.8919 4.05007
  -5   0  -3 2196.28 47.9253
   5   0   3 2188.79 59.9939
  -6   0  -3 413.701 15.2788
   6   0   3 404.210 18.8095
  -7   0  -3 190.669 11.8212
   7   0   3 187.301 15.8699
  -8   0  -3 134.267 8.61282
   8   0   3 141.771 13.8510
  -9   0  -3 26.6597 5.32066
   9   0   3 25.4356 10.4657
 -10   0  -3 150.587 11.7314
  10   0   3 113.725 13.8461
 -11   0  -3 44.4108 6.80173
  11   0   3 33.1491 8.63387
 -12   0  -3 36.1899 11.9209
  12   0   3 19.3061 8.61271
 -13   0  -3 21.3642 18.1155
  13   0   3 30.9938 14.3525
 -14   0  -3 11.8458 15.7064
  14   0   3 0.00000 9.62391
  13  -1  -3 6.96420 7.30554
 -13   1   3 5.71846 9.38344
  12  -1  -3 58.0203 19.7076
 -12   1   3 82.9420 16.3892
  11  -1  -3 13.2329 12.3161
 -11   1   3 13.5918 13.1834
  10  -1  -3 100.305 16.8644
 -10   1   3 92.2572 16.0443
   9  -1  -3 142.718 19.2781
  -9   1   3 123.799 8.27818
   8  -1  -3 7.38152 5.52747
  -8   1   3 1.31746 1.40385
   7  -1  -3 167.971 14.0994
  -7   1   3 183.168 8.44651
   6  -1  -3 129.194 9.66997
  -6   1   3 130.065 7.16696
   5  -1  -3 938.453 24.7774
  -5   1   3 986.798 23.3695
   4  -1  -3 167.563 7.92499
  -4   1   3 154.395 5.82503
   3  -1  -3 1196.04 25.5097
  -3   1   3 1214.70 25.2420
   2  -1  -3 3657.33 105.190
  -2   1   3 3653.93 111.828
   1  -1  -3 1336.97 47.5732
  -1   1   3 1363.59 52.7014
   0  -1  -3 4029.46 122.317
   0   1   3 3991.86 122.264
  -1  -1  -3 129.538 4.59690
   1   1   3 116.851 5.49760
  -2  -1  -3 19.7621 1.95752
   2   1   3 17.7638 1.72639
  -3  -1  -3 129.999 5.09036
   3   1   3 130.886 7.05120
  -4  -1  -3 214.698 8.62673
   4   1   3 223.724 10.4970
  -5  -1  -3 2766.36 66.3195
   5   1   3 2724.26 68.7810
  -6  -1  -3 4.56818 2.06314
   6   1   3 4.25444 3.21872
  -7  -1  -3 209.611 11.6198
   7   1   3 242.301 15.9845
  -8  -1  -3 56.8812 6.31419
   8   1   3 69.2154 9.10741
  -9  -1  -3 0.00000 3.40432
   9   1   3 0.00000 16.2682
 -10  -1  -3 284.303 16.9081
  10   1   3 250.410 18.5349
 -11  -1  -3 35.5989 6.01193
  11   1   3 35.7559 8.13842
 -12  -1  -3 45.9500 13.9653
  12   1   3 13.4830 7.34379
 -13  -1  -3 147.450 42.9593
  13   1   3 131.298 28.3929
 -14  -1  -3 0.00000 8.16813
  14   1   3 18.6944 23.0021
  13  -2  -3 7.50040 7.69734
 -13   2   3 0.05165 4.63055
  12  -2  -3 32.0092 14.3960
 -12   2   3 58.9872 19.7278
  11  -2  -3 18.0631 20.2163
 -11   2   3 11.0151 12.3202
  10  -2  -3 171.416 20.9798
 -10   2   3 110.623 14.9879
   9  -2  -3 183.713 21.7021
  -9   2   3 221.030 10.5431
   8  -2  -3 12.0400 6.43365
  -8   2   3 17.8555 2.81047
   7  -2  -3 345.729 20.6767
  -7   2   3 359.437 11.7723
   6  -2  -3 60.8639 6.76058
  -6   2   3 76.9883 4.81633
   5  -2  -3 399.155 16.6607
  -5   2   3 402.682 11.1982
   4  -2  -3 420.865 11.6790
  -4   2   3 440.971 11.3535
   3  -2  -3 1502.97 32.9082
  -3   2   3 1541.43 31.3014
   2  -2  -3 868.515 24.8801
  -2   2   3 828.759 24.1561
   1  -2  -3 6.21674 1.71546
  -1   2   3 7.94737 1.61092
   0  -2  -3 842.576 22.0322
   0   2   3 877.995 22.2080
  -1  -2  -3 2215.04 63.3283
   1   2   3 2242.86 69.1299
  -2  -2  -3 133.485 4.75365
   2   2   3 117.604 5.30859
  -3  -2  -3 781.498 20.5963
   3   2   3 785.818 20.9729
  -4  -2  -3 57.0517 3.57766
   4   2   3 50.7025 4.44320
  -5  -2  -3 1312.33 32.7461
   5   2   3 1355.47 31.0262
  -6  -2  -3 12.0356 2.04467
   6   2   3 9.72518 3.69217
  -7  -2  -3 221.373 11.7131
   7   2   3 219.699 15.4506
  -8  -2  -3 151.869 9.41782
   8   2   3 129.225 13.4489
  -9  -2  -3 1.53803 4.11985
   9   2   3 2.67518 9.89253
 -10  -2  -3 191.661 13.6275
  10   2   3 200.262 16.3804
 -11  -2  -3 68.0190 8.46155
  11   2   3 79.8591 11.2609
 -12  -2  -3 103.434 14.8558
  12   2   3 71.0212 13.2145
 -13  -2  -3 35.7004 23.0559
  13   2   3 40.7559 18.8160
 -14  -2  -3 0.28784 11.6327
  14   2   3 1.90941 7.78653
  13  -3  -3 10.6696 10.3664
 -13   3   3 29.4255 15.9431
  12  -3  -3 62.5620 17.1543
 -12   3   3 30.4844 17.9911
  11  -3  -3 7.22629 19.4443
 -11   3   3 1.55569 7.05366
  10  -3  -3 39.1392 13.5093
 -10   3   3 110.680 18.5257
   9  -3  -3 160.646 30.7699
  -9   3   3 136.013 11.5923
   8  -3  -3 9.91943 5.53930
  -8   3   3 9.79960 3.06621
   7  -3  -3 505.738 22.6413
  -7   3   3 518.217 18.1793
   6  -3  -3 85.0009 8.96215
  -6   3   3 78.0777 6.01317
   5  -3  -3 403.913 16.5655
  -5   3   3 393.090 11.6708
   4  -3  -3 333.656 11.3557
  -4   3   3 348.097 10.3437
   3  -3  -3 1198.04 31.4092
  -3   3   3 1274.52 28.5409
   2  -3  -3 1074.42 33.3717
  -2   3   3 1086.73 29.8194
   1  -3  -3 462.631 15.7134
  -1   3   3 481.724 15.2607
   0  -3  -3 38.2160 2.62615
   0   3   3 33.9580 2.52406
  -1  -3  -3 353.127 11.2346
   1   3   3 335.746 11.4403
  -2  -3  -3 89.0630 4.28263
   2   3   3 78.5812 3.90032
  -3  -3  -3 1867.77 40.2600
   3   3   3 1856.47 41.6998
  -4  -3  -3 2452.19 57.1436
   4   3   3 2466.11 54.3724
  -5  -3  -3 949.781 24.8793
   5   3   3 960.727 24.8961
  -6  -3  -3 457.831 14.5046
   6   3   3 463.061 18.2046
  -7  -3  -3 244.671 10.3749
   7   3   3 204.782 13.9933
  -8  -3  -3 46.7005 7.27531
   8   3   3 69.9403 13.0625
  -9  -3  -3 57.1269 4.44962
   9   3   3 67.7863 12.6855
 -10  -3  -3 376.748 20.3913
  10   3   3 301.476 21.7321
 -11  -3  -3 13.8077 4.51621
  11   3   3 31.0432 8.55193
 -12  -3  -3 72.4755 14.2757
  12   3   3 77.1140 16.9685
 -13  -3  -3 69.3524 28.5903
  13   3   3 70.0334 18.5947
 -14  -3  -3 69.7280 165.257
  14   3   3 3.78121 7.93026
  12  -4  -3 27.8505 14.5983
 -12   4   3 61.5294 20.2696
  11  -4  -3 0.00000 18.0790
 -11   4   3 0.00000 9.54201
  10  -4  -3 77.5874 23.1504
 -10   4   3 39.7357 10.0308
   9  -4  -3 229.588 33.6632
  -9   4   3 231.885 23.9771
   8  -4  -3 17.0760 6.22950
  -8   4   3 23.2260 4.49425
   7  -4  -3 329.888 19.3594
  -7   4   3 359.418 14.3351
   6  -4  -3 0.47391 2.38473
  -6   4   3 0.26643 1.27166
   5  -4  -3 807.980 25.0159
  -5   4   3 766.806 20.6225
   4  -4  -3 39.2050 4.19738
  -4   4   3 34.7981 3.42576
   3  -4  -3 487.607 17.4228
  -3   4   3 496.317 14.9542
   2  -4  -3 2221.50 62.9984
  -2   4   3 2197.72 67.6524
   1  -4  -3 127.272 6.06522
  -1   4   3 144.369 6.50107
   0  -4  -3 61.1732 5.72878
   0   4   3 60.8022 6.92485
  -1  -4  -3 523.108 15.3015
   1   4   3 535.847 17.3690
  -2  -4  -3 1623.56 39.1417
   2   4   3 1654.61 38.4018
  -3  -4  -3 1499.34 37.1579
   3   4   3 1454.64 35.8700
  -4  -4  -3 209.998 8.11691
   4   4   3 216.611 8.42340
  -5  -4  -3 873.937 24.7279
   5   4   3 889.559 26.0739
  -6  -4  -3 273.119 12.2078
   6   4   3 286.400 13.8660
  -7  -4  -3 24.7312 4.00145
   7   4   3 21.6531 6.08659
  -8  -4  -3 399.448 18.2474
   8   4   3 434.001 21.9799
  -9  -4  -3 20.6045 5.10338
   9   4   3 20.7748 12.5757
 -10  -4  -3 115.762 12.3368
  10   4   3 99.9647 14.2409
 -11  -4  -3 16.5025 5.56996
  11   4   3 21.8297 8.88719
 -12  -4  -3 77.6863 14.0238
  12   4   3 42.9455 12.4739
 -13  -4  -3 54.6341 19.3848
  13   4   3 54.5165 21.4260
  12  -5  -3 51.6193 20.6208
 -12   5   3 76.1818 22.0677
  11  -5  -3 10.7997 19.4770
 -11   5   3 25.1525 15.0392
  10  -5  -3 78.5992 18.4538
 -10   5   3 80.2312 12.6307
   9  -5  -3 166.536 32.5384
  -9   5   3 172.935 15.6915
   8  -5  -3 18.2072 6.71290
  -8   5   3 21.6850 4.95319
   7  -5  -3 160.306 13.5616
  -7   5   3 158.452 10.5866
   6  -5  -3 2.07077 1.47669
  -6   5   3 3.69001 2.18661
   5  -5  -3 438.776 16.3445
  -5   5   3 445.336 14.9695
   4  -5  -3 27.3277 3.79143
  -4   5   3 23.5140 3.31545
   3  -5  -3 817.765 23.8380
  -3   5   3 830.790 24.4410
   2  -5  -3 480.775 19.8452
  -2   5   3 483.252 19.8855
   1  -5  -3 262.275 9.89546
  -1   5   3 274.382 11.6383
   0  -5  -3 721.966 24.9837
   0   5   3 727.380 30.1345
  -1  -5  -3 464.309 14.6517
   1   5   3 505.262 16.7542
  -2  -5  -3 614.554 18.3577
   2   5   3 626.147 18.8571
  -3  -5  -3 267.215 9.55271
   3   5   3 261.736 9.30197
  -4  -5  -3 1.15698 1.20513
   4   5   3 0.13877 1.12891
  -5  -5  -3 1128.85 28.3844
   5   5   3 1134.45 28.6237
  -6  -5  -3 458.564 17.8441
   6   5   3 413.604 17.5308
  -7  -5  -3 70.4935 6.57599
   7   5   3 67.4725 8.01855
  -8  -5  -3 70.6213 7.75577
   8   5   3 48.0475 9.09661
  -9  -5  -3 12.9719 5.50784
   9   5   3 36.6617 8.20801
 -10  -5  -3 151.994 17.5440
  10   5   3 120.809 18.5333
 -11  -5  -3 8.86044 11.9089
  11   5   3 14.1712 8.73955
 -12  -5  -3 85.4647 15.0545
  12   5   3 67.2031 15.9079
 -13  -5  -3 63.1359 14.9359
  13   5   3 36.3849 13.2188
  12  -6  -3 12.6034 20.2175
 -12   6   3 36.5159 18.6173
  11  -6  -3 18.6559 18.9074
 -11   6   3 0.00000 71.1730
  10  -6  -3 107.890 27.8919
 -10   6   3 92.3792 21.2207
   9  -6  -3 42.2844 22.2565
  -9   6   3 35.7305 7.88814
   8  -6  -3 55.0394 14.6404
  -8   6   3 74.0477 7.80197
   7  -6  -3 340.650 22.8569
  -7   6   3 381.047 17.7825
   6  -6  -3 38.1151 4.49998
  -6   6   3 31.0434 4.73657
   5  -6  -3 416.505 17.1405
  -5   6   3 430.260 16.5653
   4  -6  -3 202.712 10.8769
  -4   6   3 188.530 10.3842
   3  -6  -3 339.230 13.9871
  -3   6   3 365.949 13.4516
   2  -6  -3 1465.43 52.5154
  -2   6   3 1410.21 59.4707
   1  -6  -3 78.8332 4.24465
  -1   6   3 100.608 6.16748
   0  -6  -3 553.615 18.7316
   0   6   3 531.135 21.3167
  -1  -6  -3 152.452 7.17992
   1   6   3 150.125 8.70904
  -2  -6  -3 978.314 27.6131
   2   6   3 994.430 33.0278
  -3  -6  -3 771.726 21.2428
   3   6   3 775.228 22.9914
  -4  -6  -3 2.83703 1.78840
   4   6   3 5.65817 2.10313
  -5  -6  -3 836.871 24.0493
   5   6   3 882.574 25.6729
  -6  -6  -3 282.512 13.8341
   6   6   3 306.380 16.7893
  -7  -6  -3 67.9778 5.69996
   7   6   3 69.7118 8.14926
  -8  -6  -3 81.2245 6.83735
   8   6   3 91.8454 10.0084
  -9  -6  -3 54.5084 11.2755
   9   6   3 59.7656 11.0365
 -10  -6  -3 149.687 17.9589
  10   6   3 164.243 18.3508
 -11  -6  -3 21.1897 8.17605
  11   6   3 11.8796 8.86733
 -12  -6  -3 69.4989 15.0799
  12   6   3 79.0904 17.0612
 -13  -6  -3 83.6187 18.9406
  13   6   3 51.4210 18.9766
  11  -7  -3 115.068 166.025
 -11   7   3 10.6251 93.7409
  10  -7  -3 60.4789 23.1007
 -10   7   3 102.627 22.4091
   9  -7  -3 59.8961 23.8873
  -9   7   3 75.7772 12.7020
   8  -7  -3 6.27205 11.5773
  -8   7   3 31.9193 7.82633
   7  -7  -3 332.269 32.6405
  -7   7   3 283.843 24.1862
   6  -7  -3 0.33423 1.69447
  -6   7   3 0.16731 1.89140
   5  -7  -3 457.217 21.7868
  -5   7   3 472.496 18.5512
   4  -7  -3 228.431 13.0682
  -4   7   3 223.233 12.2003
   3  -7  -3 130.500 7.07811
  -3   7   3 119.559 8.51566
   2  -7  -3 951.602 32.0030
  -2   7   3 954.537 37.4171
   1  -7  -3 59.3960 4.19247
  -1   7   3 65.8472 6.31140
   0  -7  -3 505.397 19.5808
   0   7   3 537.162 22.9517
  -1  -7  -3 13.2803 2.47049
   1   7   3 16.9533 3.28648
  -2  -7  -3 392.660 14.4878
   2   7   3 409.183 17.4217
  -3  -7  -3 1007.67 29.6210
   3   7   3 1006.65 29.5333
  -4  -7  -3 36.8634 4.45562
   4   7   3 32.1086 4.20562
  -5  -7  -3 227.049 11.8442
   5   7   3 236.471 11.8238
  -6  -7  -3 279.503 13.6706
   6   7   3 293.623 12.8968
  -7  -7  -3 35.9573 5.02504
   7   7   3 37.0926 6.99686
  -8  -7  -3 115.875 8.75087
   8   7   3 142.686 13.6232
  -9  -7  -3 66.4977 10.6902
   9   7   3 54.6148 13.0477
 -10  -7  -3 256.777 23.1466
  10   7   3 279.894 27.6073
 -11  -7  -3 2.89544 9.07113
  11   7   3 3.53768 6.95681
 -12  -7  -3 37.1234 13.1060
  12   7   3 10.0659 12.3974
 -13  -7  -3 115.368 22.4473
  13   7   3 32.3132 19.4942
  11  -8  -3 0.00000 34.9350
 -11   8   3 138.025 247.659
  10  -8  -3 76.5808 32.5137
 -10   8   3 42.4618 117.152
   9  -8  -3 27.1053 21.4976
  -9   8   3 20.3791 15.8623
   8  -8  -3 37.2073 17.7592
  -8   8   3 46.4084 11.7084
   7  -8  -3 93.8034 20.4489
  -7   8   3 134.503 12.4737
   6  -8  -3 1.61424 3.02890
  -6   8   3 5.60036 3.60666
   5  -8  -3 402.188 17.9588
  -5   8   3 409.094 19.6415
   4  -8  -3 32.1209 3.91851
  -4   8   3 28.5823 4.89884
   3  -8  -3 41.2093 4.63663
  -3   8   3 42.0881 5.86175
   2  -8  -3 952.721 31.7481
  -2   8   3 1006.43 36.0743
   1  -8  -3 7.58725 2.93149
  -1   8   3 13.9515 4.40850
   0  -8  -3 490.889 19.0265
   0   8   3 458.004 21.9490
  -1  -8  -3 4.09262 1.96753
   1   8   3 6.80950 2.55714
  -2  -8  -3 184.674 10.1050
   2   8   3 203.578 13.2889
  -3  -8  -3 321.204 15.1203
   3   8   3 347.434 16.1291
  -4  -8  -3 5.47238 2.66592
   4   8   3 5.96774 2.66962
  -5  -8  -3 1223.35 38.2534
   5   8   3 1263.92 37.9716
  -6  -8  -3 220.231 12.5954
   6   8   3 218.536 12.5256
  -7  -8  -3 12.4407 4.69062
   7   8   3 15.7929 4.86874
  -8  -8  -3 165.491 14.6500
   8   8   3 163.411 16.6770
  -9  -8  -3 41.9109 8.60253
   9   8   3 27.2856 10.3015
 -10  -8  -3 107.416 25.6403
  10   8   3 112.126 23.7114
 -11  -8  -3 0.00000 7.37294
  11   8   3 24.4014 17.8343
 -12  -8  -3 49.8168 14.9046
  12   8   3 24.9976 20.8305
  10  -9  -3 60.3433 31.6918
 -10   9   3 38.0431 117.003
   9  -9  -3 60.2701 25.4191
  -9   9   3 32.3976 11.4835
   8  -9  -3 12.1537 13.6108
  -8   9   3 45.6306 18.6140
   7  -9  -3 42.1239 16.4312
  -7   9   3 117.575 15.0762
   6  -9  -3 2.38992 4.32067
  -6   9   3 0.85899 4.63837
   5  -9  -3 164.773 16.5152
  -5   9   3 168.171 15.2945
   4  -9  -3 215.178 11.4127
  -4   9   3 203.686 14.0826
   3  -9  -3 124.397 8.03344
  -3   9   3 150.589 11.2158
   2  -9  -3 483.936 21.4585
  -2   9   3 492.319 28.7796
   1  -9  -3 13.6972 3.64712
  -1   9   3 15.9741 4.60441
   0  -9  -3 305.217 13.5526
   0   9   3 299.125 16.0417
  -1  -9  -3 20.1909 3.24770
   1   9   3 9.20057 3.27771
  -2  -9  -3 280.056 13.5225
   2   9   3 252.220 15.7073
  -3  -9  -3 443.873 19.7080
   3   9   3 462.334 19.4415
  -4  -9  -3 2.63505 2.94886
   4   9   3 3.05099 2.25234
  -5  -9  -3 534.866 21.3764
   5   9   3 546.395 23.1640
  -6  -9  -3 178.008 11.3796
   6   9   3 153.953 13.2006
  -7  -9  -3 98.7531 9.60634
   7   9   3 91.5382 11.7710
  -8  -9  -3 80.4643 10.6397
   8   9   3 56.5405 13.9007
  -9  -9  -3 6.71816 6.93441
   9   9   3 50.5863 15.3933
 -10  -9  -3 119.774 29.4354
  10   9   3 61.1540 18.5063
 -11  -9  -3 0.17181 6.52238
  11   9   3 1.16991 7.15654
 -12  -9  -3 13.0043 11.0070
  12   9   3 23.0835 14.2965
  10 -10  -3 47.9677 23.3029
 -10  10   3 43.3836 16.6302
   9 -10  -3 51.8893 30.4751
  -9  10   3 54.7918 118.498
   8 -10  -3 12.7765 15.9743
  -8  10   3 13.2778 9.94031
   7 -10  -3 40.5806 15.5912
  -7  10   3 64.5018 13.9862
   6 -10  -3 4.81896 5.51871
  -6  10   3 0.80659 4.37734
   5 -10  -3 160.634 21.0688
  -5  10   3 172.901 20.1360
   4 -10  -3 75.0858 10.9560
  -4  10   3 58.7064 12.0731
   3 -10  -3 509.386 24.5984
  -3  10   3 421.720 31.8185
   2 -10  -3 455.426 21.4190
  -2  10   3 452.977 28.8528
   1 -10  -3 1.40682 2.85851
  -1  10   3 3.46335 3.93000
   0 -10  -3 326.313 15.1419
   0  10   3 329.044 19.8042
  -1 -10  -3 252.908 15.4510
   1  10   3 255.486 16.9637
  -2 -10  -3 133.329 10.2995
   2  10   3 132.204 12.2249
  -3 -10  -3 147.681 10.7450
   3  10   3 142.176 11.2583
  -4 -10  -3 0.00000 1.93583
   4  10   3 1.01874 1.99832
  -5 -10  -3 124.706 13.1117
   5  10   3 165.876 13.4522
  -6 -10  -3 145.829 18.9330
   6  10   3 152.850 14.3807
  -7 -10  -3 89.8991 12.1587
   7  10   3 128.887 19.2724
  -8 -10  -3 100.732 22.7094
   8  10   3 75.4805 16.6695
  -9 -10  -3 11.2358 7.94378
   9  10   3 5.64982 11.4394
 -10 -10  -3 208.478 41.8741
  10  10   3 139.351 26.6455
 -11 -10  -3 0.00000 84.4116
  11  10   3 6.18673 9.37762
   9 -11  -3 25.4991 26.9606
  -9  11   3 30.9031 17.5650
   8 -11  -3 27.5406 23.1167
  -8  11   3 40.2046 12.6584
   7 -11  -3 121.673 26.0276
  -7  11   3 106.343 19.2385
   6 -11  -3 5.48541 9.99202
  -6  11   3 8.36368 6.36192
   5 -11  -3 94.3445 16.7297
  -5  11   3 84.6540 15.4528
   4 -11  -3 51.3225 13.0196
  -4  11   3 43.8780 11.8778
   3 -11  -3 65.4555 22.7780
  -3  11   3 126.838 56.0484
   2 -11  -3 269.715 20.2485
  -2  11   3 257.513 25.0243
   1 -11  -3 1.75920 3.60668
  -1  11   3 12.9907 8.79306
   0 -11  -3 113.818 14.0171
   0  11   3 128.982 23.5771
  -1 -11  -3 90.9876 11.5232
   1  11   3 102.179 15.6167
  -2 -11  -3 109.860 12.5368
   2  11   3 106.586 11.2201
  -3 -11  -3 157.918 14.5716
   3  11   3 186.249 14.9867
  -4 -11  -3 3.99894 4.09204
   4  11   3 0.53013 3.05090
  -5 -11  -3 228.220 18.3927
   5  11   3 231.429 24.6911
  -6 -11  -3 50.3900 19.0601
   6  11   3 80.3645 13.6193
  -7 -11  -3 48.9291 12.9977
   7  11   3 38.8422 13.3631
  -8 -11  -3 100.737 16.5251
   8  11   3 112.015 19.9074
  -9 -11  -3 44.6356 12.5911
   9  11   3 30.4916 21.8315
 -10 -11  -3 65.5276 321.137
  10  11   3 58.5956 19.5930
   8 -12  -3 17.1383 12.9548
  -8  12   3 4.64612 6.68356
   7 -12  -3 24.8823 18.9966
  -7  12   3 55.0426 14.3508
   6 -12  -3 1.99044 10.3149
  -6  12   3 1.67973 5.89602
   5 -12  -3 34.8079 19.1565
  -5  12   3 45.4243 12.2230
   4 -12  -3 63.4672 14.7652
  -4  12   3 79.5384 16.0909
   3 -12  -3 26.8504 14.7119
  -3  12   3 16.9582 9.52270
   2 -12  -3 157.900 28.5722
  -2  12   3 171.182 21.0837
   1 -12  -3 0.00000 5.05499
  -1  12   3 1.77307 6.10037
   0 -12  -3 147.249 17.6470
   0  12   3 191.785 28.6504
  -1 -12  -3 11.5082 6.42932
   1  12   3 5.05146 5.70733
  -2 -12  -3 89.1173 13.9690
   2  12   3 121.696 17.8491
  -3 -12  -3 147.139 17.2887
   3  12   3 121.874 15.6792
  -4 -12  -3 1.09553 4.24403
   4  12   3 0.00000 4.66148
  -5 -12  -3 74.9868 13.0162
   5  12   3 108.206 26.7892
  -6 -12  -3 53.9150 12.1718
   6  12   3 38.0616 19.6169
  -7 -12  -3 111.795 14.3736
   7  12   3 67.9662 16.0087
  -8 -12  -3 31.3461 10.0338
   8  12   3 16.0954 18.5393
  -9 -12  -3 35.9029 16.8550
   9  12   3 0.00000 1036.37
   6 -13  -3 0.00000 9.28218
  -6  13   3 0.30230 4.90369
   5 -13  -3 148.049 77.7201
  -5  13   3 57.4129 14.9778
   4 -13  -3 39.8822 14.2622
  -4  13   3 17.9683 8.71587
   3 -13  -3 67.5378 18.6838
  -3  13   3 55.9301 13.8288
   2 -13  -3 108.812 25.3713
  -2  13   3 153.105 20.1140
   1 -13  -3 0.00000 8.70947
  -1  13   3 7.93046 6.99375
   0 -13  -3 111.888 16.8334
   0  13   3 124.169 18.2593
  -1 -13  -3 20.0057 9.74371
   1  13   3 17.0520 6.92573
  -2 -13  -3 55.4832 13.1478
   2  13   3 61.3237 11.4107
  -3 -13  -3 84.5309 13.7246
   3  13   3 84.7752 13.4942
  -4 -13  -3 8.81839 6.25386
   4  13   3 9.88895 6.66808
  -5 -13  -3 168.548 20.5496
   5  13   3 206.411 25.6412
  -6 -13  -3 69.3261 21.7873
   6  13   3 17.8258 275.040
  -7 -13  -3 40.5206 19.4525
   7  13   3 62.1058 23.4762
  -8 -13  -3 34.1180 12.5247
   8  13   3 468.745 1338.84
   5 -14  -3 0.00000 35.1786
  -5  14   3 35.5309 13.1560
   4 -14  -3 30.2124 14.7152
  -4  14   3 22.0721 12.9723
   3 -14  -3 36.1785 16.5003
  -3  14   3 52.9170 14.9625
   2 -14  -3 59.8889 20.9021
  -2  14   3 78.3199 16.7901
   1 -14  -3 4.95041 10.9579
  -1  14   3 0.00000 6.12061
   0 -14  -3 49.5686 20.7178
   0  14   3 66.1274 15.0648
  -1 -14  -3 7.72614 7.17046
   1  14   3 13.6599 6.94833
  -2 -14  -3 25.0547 10.2844
   2  14   3 40.2344 10.2159
  -3 -14  -3 95.8349 18.8000
   3  14   3 120.081 17.4089
  -4 -14  -3 0.99752 4.37257
   4  14   3 4.54243 7.10687
  -5 -14  -3 72.9773 14.2673
   5  14   3 65.9099 16.7736
  -6 -14  -3 32.3106 13.4217
   6  14   3 0.04493 1319.37
  -7 -14  -3 40.9502 18.8375
   7  14   3 37.4051 21.5584
   3 -15  -3 14.4807 1178.25
  -3  15   3 21.1280 14.5353
   2 -15  -3 181.634 292.031
  -2  15   3 150.437 117.352
   1 -15  -3 25.1805 1002.93
   0  15   3 34.4221 118.588
  -1 -15  -3 16.5111 17.1716
   1  15   3 9.44831 7.82964
  -2 -15  -3 20.5265 13.8081
   2  15   3 36.0181 10.2695
  -3 -15  -3 15.1840 10.5732
   3  15   3 50.7923 11.8420
  -4 -15  -3 0.29400 5.08263
   4  15   3 3.96620 6.07363
  -5 -15  -3 63.1506 16.9250
   5  15   3 48.8718 20.2194
   2  14  -4 13.9389 12.9167
  -2 -14   4 14.6749 10.0274
   1  14  -4 104.627 28.2399
  -1 -14   4 62.7791 16.4364
   0  14  -4 13.9517 9.32583
   0 -14   4 0.00000 7.28230
  -1  14  -4 77.9136 18.1329
   1 -14   4 118.710 31.4332
  -2  14  -4 23.5874 11.0872
   2 -14   4 43.5303 20.1984
   5  13  -4 0.00000 820.076
  -5 -13   4 0.53660 93.2906
   4  13  -4 13.8165 117.972
  -4 -13   4 81.6205 22.4830
   3  13  -4 74.5934 21.0655
  -3 -13   4 87.1678 16.9055
   2  13  -4 28.3793 14.7160
  -2 -13   4 18.8884 9.45419
   1  13  -4 94.0895 18.8940
  -1 -13   4 114.402 19.9664
   0  13  -4 7.78329 6.87952
   0 -13   4 0.70241 5.79289
  -1  13  -4 121.238 20.6888
   1 -13   4 146.158 22.8689
  -2  13  -4 58.4877 14.6265
   2 -13   4 60.4587 20.0845
  -3  13  -4 0.00000 211.568
   3 -13   4 0.00000 12.8456
  -4  13  -4 51.3291 224.556
   4 -13   4 14.5055 11.5723
  -5  13  -4 13.0204 10.6193
   5 -13   4 26.6824 24.6162
   7  12  -4 47.6649 16.6667
  -7 -12   4 9.33660 7.75937
   6  12  -4 135.879 34.2499
  -6 -12   4 101.794 24.8551
   5  12  -4 3.69711 10.8476
  -5 -12   4 10.4472 14.0423
   4  12  -4 127.367 24.3557
  -4 -12   4 116.782 18.3173
   3  12  -4 57.4911 18.0261
  -3 -12   4 31.3694 12.3513
   2  12  -4 15.4512 11.2997
  -2 -12   4 26.5226 11.0365
   1  12  -4 177.761 24.8082
  -1 -12   4 120.861 20.1857
   0  12  -4 2.69320 4.82847
   0 -12   4 3.96502 5.70474
  -1  12  -4 120.221 19.8761
   1 -12   4 107.373 18.1416
  -2  12  -4 44.4336 11.9773
   2 -12   4 57.3255 13.5782
  -3  12  -4 13.6091 10.0749
   3 -12   4 23.0114 15.0522
  -4  12  -4 85.4463 16.4945
   4 -12   4 115.809 22.9367
  -5  12  -4 3.85947 9.18164
   5 -12   4 0.00000 19.3519
  -6  12  -4 114.022 116.851
   6 -12   4 80.0693 36.4424
  -7  12  -4 43.1510 27.9952
   7 -12   4 0.99208 11.2051
   8  11  -4 30.1266 14.9936
  -8 -11   4 22.9178 9.12993
   7  11  -4 25.6796 12.3936
  -7 -11   4 8.66228 7.22198
   6  11  -4 137.754 28.6645
  -6 -11   4 120.466 18.4849
   5  11  -4 18.9819 9.16716
  -5 -11   4 15.2608 9.44979
   4  11  -4 47.7794 11.3066
  -4 -11   4 29.1659 10.8069
   3  11  -4 78.8469 13.6598
  -3 -11   4 86.8399 15.5735
   2  11  -4 33.4720 9.47451
  -2 -11   4 14.5360 8.42545
   1  11  -4 169.789 24.2773
  -1 -11   4 205.148 31.1658
   0  11  -4 12.2926 7.08195
   0 -11   4 7.55958 6.68294
  -1  11  -4 136.711 19.6651
   1 -11   4 157.328 20.6463
  -2  11  -4 100.032 16.9681
   2 -11   4 134.600 18.7369
  -3  11  -4 26.7541 11.2242
   3 -11   4 7.32494 9.15182
  -4  11  -4 113.593 16.7747
   4 -11   4 87.6302 20.0740
  -5  11  -4 10.4141 8.84316
   5 -11   4 0.00000 13.5331
  -6  11  -4 112.783 19.1002
   6 -11   4 0.00002 255.892
  -7  11  -4 72.5336 16.0699
   7 -11   4 40.3917 26.4848
  -8  11  -4 57.2893 16.3015
   8 -11   4 32.3645 24.3784
   9  10  -4 18.5579 12.4003
  -9 -10   4 58.7914 16.1320
   8  10  -4 47.4733 15.2691
  -8 -10   4 78.9966 14.3297
   7  10  -4 12.6829 7.87315
  -7 -10   4 10.2572 7.17408
   6  10  -4 159.646 22.2536
  -6 -10   4 149.604 19.8851
   5  10  -4 11.9809 7.71945
  -5 -10   4 0.00000 7.21141
   4  10  -4 39.7963 14.4227
  -4 -10   4 84.9202 13.3493
   3  10  -4 107.586 15.3577
  -3 -10   4 119.000 54.5486
   2  10  -4 71.5846 12.6428
  -2 -10   4 79.9918 18.6839
   1  10  -4 193.030 17.8588
  -1 -10   4 191.297 21.1826
   0  10  -4 2.30700 3.27105
   0 -10   4 11.4678 6.65420
  -1  10  -4 110.383 14.3346
   1 -10   4 146.558 18.0413
  -2  10  -4 157.731 22.3749
   2 -10   4 159.948 19.0361
  -3  10  -4 43.6565 12.2928
   3 -10   4 62.1974 12.2145
  -4  10  -4 97.4608 15.0441
   4 -10   4 365.800 184.537
  -5  10  -4 15.2427 8.94910
   5 -10   4 6.22169 7.66454
  -6  10  -4 168.435 21.6304
   6 -10   4 163.287 44.0658
  -7  10  -4 83.5250 16.1609
   7 -10   4 81.9423 28.5060
  -8  10  -4 29.0250 11.2478
   8 -10   4 65.4464 29.0841
  -9  10  -4 105.467 29.4985
   9 -10   4 56.2688 29.1861
  10   9  -4 27.6584 20.6825
 -10  -9   4 8.74735 10.8206
   9   9  -4 42.4152 14.0075
  -9  -9   4 49.1065 11.4156
   8   9  -4 68.7271 14.5308
  -8  -9   4 71.3927 12.6994
   7   9  -4 14.7407 8.41842
  -7  -9   4 11.2570 6.22124
   6   9  -4 328.280 30.9921
  -6  -9   4 248.951 36.7535
   5   9  -4 15.4651 10.9527
  -5  -9   4 19.6161 8.11860
   4   9  -4 87.3987 10.2414
  -4  -9   4 104.959 21.4556
   3   9  -4 103.861 11.4619
  -3  -9   4 111.129 14.3226
   2   9  -4 102.205 9.98601
  -2  -9   4 129.525 15.8162
   1   9  -4 214.877 13.3866
  -1  -9   4 242.574 16.8262
   0   9  -4 2.63986 2.47199
   0  -9   4 2.17626 3.09797
  -1   9  -4 160.434 12.0872
   1  -9   4 176.575 12.8659
  -2   9  -4 135.235 11.0893
   2  -9   4 119.892 10.6456
  -3   9  -4 116.743 18.5615
   3  -9   4 83.4922 10.6064
  -4   9  -4 252.096 33.4760
   4  -9   4 251.327 30.7851
  -5   9  -4 0.00000 89.1555
   5  -9   4 0.15954 3.99655
  -6   9  -4 109.899 17.2826
   6  -9   4 157.997 19.5204
  -7   9  -4 56.7993 13.1293
   7  -9   4 70.8663 26.0174
  -8   9  -4 73.9292 15.0622
   8  -9   4 51.5850 23.5798
  -9   9  -4 110.212 18.7127
   9  -9   4 30.7240 24.0774
 -10   9  -4 13.8953 12.2090
  10  -9   4 0.00000 8.66622
  11   8  -4 61.5771 20.6101
 -11  -8   4 11.9568 14.0922
  10   8  -4 22.5810 11.2076
 -10  -8   4 1.18202 5.53203
   9   8  -4 68.6930 14.7231
  -9  -8   4 51.7376 14.8106
   8   8  -4 93.4235 16.7030
  -8  -8   4 73.2161 12.8298
   7   8  -4 39.6712 12.6082
  -7  -8   4 23.5341 8.11970
   6   8  -4 343.157 22.7386
  -6  -8   4 296.786 33.3513
   5   8  -4 32.0189 13.6795
  -5  -8   4 50.4290 12.8425
   4   8  -4 184.833 12.6306
  -4  -8   4 186.780 13.0979
   3   8  -4 50.5671 6.38626
  -3  -8   4 37.0206 5.54288
   2   8  -4 12.5357 3.70908
  -2  -8   4 25.5204 4.73988
   1   8  -4 536.444 20.6240
  -1  -8   4 543.226 22.0441
   0   8  -4 0.22535 1.80736
   0  -8   4 1.03792 2.24758
  -1   8  -4 884.508 29.5906
   1  -8   4 864.079 30.5797
  -2   8  -4 429.736 20.4240
   2  -8   4 438.672 18.4953
  -3   8  -4 0.00000 4.97965
   3  -8   4 2.11484 4.36932
  -4   8  -4 146.768 11.3768
   4  -8   4 143.698 12.8599
  -5   8  -4 3.59950 6.05815
   5  -8   4 9.50450 5.45969
  -6   8  -4 176.078 27.9488
   6  -8   4 199.870 17.1766
  -7   8  -4 88.6269 15.6502
   7  -8   4 89.6943 16.2143
  -8   8  -4 67.6230 16.3971
   8  -8   4 72.3844 20.6904
  -9   8  -4 72.2142 15.2000
   9  -8   4 79.4941 22.4660
 -10   8  -4 0.34457 8.56734
  10  -8   4 5.97319 14.5267
 -11   8  -4 47.0869 19.1523
  11  -8   4 16.7219 17.8444
  11   7  -4 28.1893 14.3764
 -11  -7   4 16.8417 10.7756
  10   7  -4 11.1620 8.69191
 -10  -7   4 10.1964 8.24837
   9   7  -4 120.322 19.6704
  -9  -7   4 115.435 15.7422
   8   7  -4 90.6435 15.5744
  -8  -7   4 142.938 17.1789
   7   7  -4 30.0067 8.73737
  -7  -7   4 29.1070 6.79191
   6   7  -4 417.443 29.2510
  -6  -7   4 510.047 28.3427
   5   7  -4 58.6830 6.75206
  -5  -7   4 63.2703 7.16434
   4   7  -4 118.768 7.59576
  -4  -7   4 96.2393 12.7633
   3   7  -4 247.262 13.1643
  -3  -7   4 231.422 12.2210
   2   7  -4 23.7451 3.65077
  -2  -7   4 20.2484 4.07803
   1   7  -4 227.856 10.9921
  -1  -7   4 228.313 12.6556
   0   7  -4 19.3389 3.34743
   0  -7   4 12.3453 3.48264
  -1   7  -4 298.041 12.7027
   1  -7   4 307.871 15.5757
  -2   7  -4 3.02420 1.79680
   2  -7   4 1.73518 1.86041
  -3   7  -4 186.318 11.5500
   3  -7   4 164.719 9.85995
  -4   7  -4 239.543 15.3568
   4  -7   4 245.608 14.9722
  -5   7  -4 22.9480 5.82462
   5  -7   4 23.4827 5.04314
  -6   7  -4 205.732 15.9973
   6  -7   4 172.155 18.0723
  -7   7  -4 129.371 14.4538
   7  -7   4 160.940 20.5074
  -8   7  -4 70.9657 14.6144
   8  -7   4 56.3734 13.0532
  -9   7  -4 180.225 19.7405
   9  -7   4 148.162 28.6945
 -10   7  -4 1.48101 6.28738
  10  -7   4 12.5661 19.3381
 -11   7  -4 42.7943 18.1596
  11  -7   4 21.9462 16.3332
  12   6  -4 12.5464 28.9514
 -12  -6   4 0.00000 11.0198
  11   6  -4 59.8023 16.4141
 -11  -6   4 65.9701 16.7433
  10   6  -4 15.5706 11.0068
 -10  -6   4 12.5104 8.45852
   9   6  -4 143.733 20.2287
  -9  -6   4 169.293 18.3567
   8   6  -4 84.6837 12.3032
  -8  -6   4 80.5424 9.87387
   7   6  -4 270.535 22.1228
  -7  -6   4 297.240 22.6552
   6   6  -4 347.990 17.2154
  -6  -6   4 345.714 17.4968
   5   6  -4 55.9140 7.62863
  -5  -6   4 36.1453 5.71174
   4   6  -4 319.493 16.9392
  -4  -6   4 288.732 16.5517
   3   6  -4 515.389 20.9316
  -3  -6   4 498.549 23.2639
   2   6  -4 84.4095 7.05713
  -2  -6   4 63.8781 6.10701
   1   6  -4 645.485 19.9157
  -1  -6   4 613.891 20.9340
   0   6  -4 1.73861 1.58262
   0  -6   4 0.60625 1.57430
  -1   6  -4 549.291 17.4069
   1  -6   4 536.424 20.1846
  -2   6  -4 237.280 12.5428
   2  -6   4 210.506 10.8340
  -3   6  -4 32.3403 5.48796
   3  -6   4 47.5562 5.13153
  -4   6  -4 155.655 10.8800
   4  -6   4 178.229 10.5130
  -5   6  -4 8.87817 2.99899
   5  -6   4 8.45906 3.21518
  -6   6  -4 516.688 22.5704
   6  -6   4 529.632 24.6340
  -7   6  -4 43.7826 7.23638
   7  -6   4 23.7913 6.93668
  -8   6  -4 166.857 16.9873
   8  -6   4 131.128 19.1345
  -9   6  -4 129.756 16.0210
   9  -6   4 97.1798 17.0656
 -10   6  -4 1.01359 5.17620
  10  -6   4 1.00144 5.03031
 -11   6  -4 71.8415 18.2391
  11  -6   4 83.7145 25.1362
 -12   6  -4 37.7406 42.3006
  12  -6   4 26.0859 115.152
  12   5  -4 17.2601 19.8659
 -12  -5   4 0.00000 14.1969
  11   5  -4 120.129 32.1093
 -11  -5   4 145.442 21.1634
  10   5  -4 29.1798 9.31795
 -10  -5   4 24.2419 9.57408
   9   5  -4 221.603 20.9125
  -9  -5   4 224.817 21.0038
   8   5  -4 142.336 14.8699
  -8  -5   4 128.757 10.8715
   7   5  -4 1.70640 2.75658
  -7  -5   4 0.61855 1.74166
   6   5  -4 174.108 9.88467
  -6  -5   4 182.271 10.7618
   5   5  -4 21.6838 3.35750
  -5  -5   4 24.3691 5.07111
   4   5  -4 226.263 14.6972
  -4  -5   4 224.482 11.6942
   3   5  -4 286.189 14.9210
  -3  -5   4 287.149 13.1135
   2   5  -4 110.694 7.75383
  -2  -5   4 108.040 7.05680
   1   5  -4 1289.97 36.7598
  -1  -5   4 1299.05 37.4961
   0   5  -4 2.15719 1.56472
   0  -5   4 1.17424 1.58149
  -1   5  -4 767.608 23.5589
   1  -5   4 789.994 25.3675
  -2   5  -4 43.2234 4.72860
   2  -5   4 42.7551 6.04316
  -3   5  -4 41.5023 4.23498
   3  -5   4 27.3774 5.11729
  -4   5  -4 355.538 13.4630
   4  -5   4 373.676 15.1733
  -5   5  -4 3.01234 2.36032
   5  -5   4 3.97694 2.69196
  -6   5  -4 1200.95 36.9647
   6  -5   4 1145.87 41.6788
  -7   5  -4 62.6150 6.64263
   7  -5   4 70.2873 10.3737
  -8   5  -4 32.3305 6.23106
   8  -5   4 50.4445 9.82341
  -9   5  -4 207.104 18.3801
   9  -5   4 144.874 21.0227
 -10   5  -4 13.4039 8.49120
  10  -5   4 22.9307 10.5940
 -11   5  -4 82.7427 17.9383
  11  -5   4 90.6348 22.2534
 -12   5  -4 0.00000 11.2164
  12  -5   4 52.2239 223.584
  12   4  -4 14.9100 20.1519
 -12  -4   4 1.73603 14.9704
  11   4  -4 125.071 21.5302
 -11  -4   4 151.367 20.8477
  10   4  -4 1.77837 5.53497
 -10  -4   4 3.46689 5.52349
   9   4  -4 144.373 15.7917
  -9  -4   4 199.393 22.8449
   8   4  -4 63.7014 8.65265
  -8  -4   4 51.7152 6.36878
   7   4  -4 24.1735 5.72887
  -7  -4   4 25.7148 4.49776
   6   4  -4 433.615 15.0541
  -6  -4   4 446.341 17.9822
   5   4  -4 86.1615 5.18733
  -5  -4   4 63.1379 6.59085
   4   4  -4 547.048 19.7323
  -4  -4   4 500.940 22.8259
   3   4  -4 51.0367 6.01205
  -3  -4   4 67.0606 6.57302
   2   4  -4 681.196 22.1138
  -2  -4   4 702.175 21.7983
   1   4  -4 1514.18 42.6231
  -1  -4   4 1601.91 45.2650
   0   4  -4 88.4147 5.75352
   0  -4   4 97.4927 6.51912
  -1   4  -4 784.479 23.1554
   1  -4   4 796.787 24.9629
  -2   4  -4 574.874 19.1702
   2  -4   4 542.372 20.7899
  -3   4  -4 71.1859 5.93051
   3  -4   4 67.6442 6.73017
  -4   4  -4 315.856 14.5535
   4  -4   4 343.626 16.3897
  -5   4  -4 17.5985 3.01145
   5  -4   4 14.7134 2.87971
  -6   4  -4 223.275 9.63321
   6  -4   4 215.058 16.5653
  -7   4  -4 62.3405 5.78655
   7  -4   4 66.4520 9.92130
  -8   4  -4 197.759 12.4380
   8  -4   4 152.411 14.8550
  -9   4  -4 194.835 17.0431
   9  -4   4 206.737 23.8333
 -10   4  -4 0.48584 3.79802
  10  -4   4 1.01150 4.12228
 -11   4  -4 100.381 32.3112
  11  -4   4 70.9213 16.9109
 -12   4  -4 3.29424 11.5400
  12  -4   4 6.39584 10.8557
 -13   4  -4 62.7586 40.3932
  13  -4   4 30.0313 25.1270
  13   3  -4 35.1470 34.9174
 -13  -3   4 62.3225 19.6763
  12   3  -4 24.9401 17.5406
 -12  -3   4 0.00000 13.1409
  11   3  -4 112.685 21.5922
 -11  -3   4 120.764 17.9248
  10   3  -4 6.30333 5.95564
 -10  -3   4 1.40224 3.89513
   9   3  -4 129.766 14.8937
  -9  -3   4 145.844 12.9159
   8   3  -4 132.937 12.2412
  -8  -3   4 170.000 11.4742
   7   3  -4 173.283 12.8116
  -7  -3   4 169.806 10.4457
   6   3  -4 197.837 15.3415
  -6  -3   4 171.808 10.7784
   5   3  -4 1.37939 1.83245
  -5  -3   4 4.40025 2.95149
   4   3  -4 784.962 26.2991
  -4  -3   4 758.459 32.4631
   3   3  -4 684.686 22.6019
  -3  -3   4 629.811 23.1996
   2   3  -4 343.258 12.5166
  -2  -3   4 320.090 12.2469
   1   3  -4 1236.37 34.3984
  -1  -3   4 1304.85 33.7839
   0   3  -4 35.5405 3.23839
   0  -3   4 35.2324 4.01044
  -1   3  -4 856.075 24.4813
   1  -3   4 836.166 26.0653
  -2   3  -4 1621.45 41.4387
   2  -3   4 1644.56 40.7116
  -3   3  -4 150.586 7.51598
   3  -3   4 171.495 10.0708
  -4   3  -4 175.179 9.56290
   4  -3   4 162.828 10.2798
  -5   3  -4 50.7794 4.06465
   5  -3   4 49.9268 3.86099
  -6   3  -4 433.005 15.3069
   6  -3   4 419.864 24.9087
  -7   3  -4 116.092 6.46107
   7  -3   4 137.103 12.5059
  -8   3  -4 244.600 11.2078
   8  -3   4 218.860 20.7543
  -9   3  -4 198.561 12.2602
   9  -3   4 152.029 20.4852
 -10   3  -4 11.5060 8.15625
  10  -3   4 3.23384 5.25285
 -11   3  -4 146.427 37.4387
  11  -3   4 124.525 20.3683
 -12   3  -4 0.40756 11.7113
  12  -3   4 11.4464 13.3745
 -13   3  -4 166.127 51.6511
  13  -3   4 32.2425 14.0283
  13   2  -4 32.8380 15.8649
 -13  -2   4 38.1574 12.0370
  12   2  -4 24.9416 17.6524
 -12  -2   4 8.88829 9.92713
  11   2  -4 111.598 21.2114
 -11  -2   4 97.8302 15.4815
  10   2  -4 1.86232 4.59173
 -10  -2   4 1.47631 3.65469
   9   2  -4 146.988 15.7057
  -9  -2   4 188.414 14.5202
   8   2  -4 194.553 13.6826
  -8  -2   4 222.373 12.9995
   7   2  -4 228.049 14.0492
  -7  -2   4 204.422 11.7132
   6   2  -4 523.937 25.0123
  -6  -2   4 459.373 18.1857
   5   2  -4 0.00000 1.97570
  -5  -2   4 3.09175 2.56987
   4   2  -4 63.1001 6.74699
  -4  -2   4 62.2844 8.20836
   3   2  -4 1851.67 44.6709
  -3  -2   4 1908.00 48.0546
   2   2  -4 1577.20 38.7380
  -2  -2   4 1532.28 41.4701
   1   2  -4 2237.23 61.6643
  -1  -2   4 2232.07 52.2779
   0   2  -4 44.3833 3.68322
   0  -2   4 39.8844 3.13370
  -1   2  -4 1056.31 29.1139
   1  -2   4 1048.78 27.7098
  -2   2  -4 402.147 13.0221
   2  -2   4 389.155 12.1373
  -3   2  -4 838.028 26.1882
   3  -2   4 889.719 32.4533
  -4   2  -4 915.320 28.7227
   4  -2   4 960.664 32.5304
  -5   2  -4 117.184 5.05437
   5  -2   4 114.016 9.07329
  -6   2  -4 189.505 8.52072
   6  -2   4 182.209 15.0757
  -7   2  -4 265.566 10.6928
   7  -2   4 264.595 16.5285
  -8   2  -4 316.544 13.3832
   8  -2   4 309.245 26.8493
  -9   2  -4 342.091 17.3282
   9  -2   4 262.030 26.1926
 -10   2  -4 12.6018 5.19844
  10  -2   4 11.5875 7.39210
 -11   2  -4 182.253 19.6458
  11  -2   4 166.077 23.5117
 -12   2  -4 42.3785 40.8977
  12  -2   4 48.3383 15.6047
 -13   2  -4 15.4524 122.633
  13  -2   4 48.2521 20.4014
  13   1  -4 19.5021 17.5965
 -13  -1   4 50.4669 12.2685
  12   1  -4 15.3370 24.6599
 -12  -1   4 12.9004 10.7931
  11   1  -4 139.194 23.7192
 -11  -1   4 195.757 24.5162
  10   1  -4 18.1485 9.88385
 -10  -1   4 7.21616 5.46910
   9   1  -4 169.338 15.8864
  -9  -1   4 168.762 12.7359
   8   1  -4 37.5250 7.24538
  -8  -1   4 51.8765 6.09691
   7   1  -4 23.5229 4.68006
  -7  -1   4 45.3063 4.88575
   6   1  -4 433.855 18.1340
  -6  -1   4 403.058 16.0860
   5   1  -4 21.3677 5.35325
  -5  -1   4 17.7213 2.92066
   4   1  -4 1184.08 37.6903
  -4  -1   4 1112.20 36.3478
   3   1  -4 753.395 21.3408
  -3  -1   4 738.336 22.0738
   2   1  -4 569.300 16.3391
  -2  -1   4 556.028 17.2550
   1   1  -4 1057.50 29.5498
  -1  -1   4 1012.40 28.2974
   0   1  -4 0.91548 1.15494
   0  -1   4 0.81804 0.94773
  -1   1  -4 1815.53 41.9841
   1  -1   4 1810.16 40.2986
  -2   1  -4 169.783 6.84563
   2  -1   4 181.101 6.24661
  -3   1  -4 940.359 27.9365
   3  -1   4 957.455 28.9156
  -4   1  -4 633.527 21.3225
   4  -1   4 548.673 33.4812
  -5   1  -4 11.2449 1.81852
   5  -1   4 5.45607 3.33593
  -6   1  -4 1088.46 30.0298
   6  -1   4 1182.58 42.1747
  -7   1  -4 462.791 14.8376
   7  -1   4 428.052 23.2579
  -8   1  -4 59.1356 5.06026
   8  -1   4 48.1642 8.56180
  -9   1  -4 240.920 11.0897
   9  -1   4 255.014 18.7441
 -10   1  -4 2.47300 2.26411
  10  -1   4 3.96616 5.48247
 -11   1  -4 94.2344 13.7542
  11  -1   4 98.0683 18.1665
 -12   1  -4 37.9082 41.3743
  12  -1   4 17.8716 15.0568
 -13   1  -4 60.0669 38.3388
  13  -1   4 58.6771 16.1294
  13   0  -4 30.3624 19.2154
 -13   0   4 57.8614 18.7361
  12   0  -4 34.7875 27.0929
 -12   0   4 14.0944 10.3324
  11   0  -4 148.162 21.3618
 -11   0   4 142.123 20.7922
  10   0  -4 4.64588 5.51350
 -10   0   4 0.88242 3.15235
   9   0  -4 201.583 20.8789
  -9   0   4 253.074 14.7210
   8   0  -4 82.7560 9.77026
  -8   0   4 73.0869 6.77480
   7   0  -4 28.2270 6.03912
  -7   0   4 32.6979 4.18431
   6   0  -4 525.300 20.8874
  -6   0   4 526.815 17.9720
   5   0  -4 0.83279 2.94434
  -5   0   4 2.69156 1.96095
   4   0  -4 1096.34 30.9056
  -4   0   4 1071.46 33.4247
   3   0  -4 268.470 8.52871
  -3   0   4 260.181 9.01957
   2   0  -4 4.03766 1.20262
  -2   0   4 7.34669 1.75071
   1   0  -4 705.462 20.2151
  -1   0   4 704.370 23.0895
   0   0  -4 1809.43 46.0352
   0   0   4 1815.36 43.5162
  -1   0  -4 3115.80 98.7100
   1   0   4 2990.59 98.4801
  -2   0  -4 65.2696 3.57270
   2   0   4 60.3552 3.20764
  -3   0  -4 830.912 23.0543
   3   0   4 803.976 21.4599
  -4   0  -4 2383.73 75.1023
   4   0   4 2410.75 106.053
  -5   0  -4 1.21253 1.50974
   5   0   4 2.88479 4.05448
  -6   0  -4 1519.76 34.7566
   6   0   4 1569.91 43.7126
  -7   0  -4 83.8661 4.50547
   7   0   4 77.7729 8.10695
  -8   0  -4 204.999 8.88078
   8   0   4 190.397 13.6624
  -9   0  -4 334.016 17.3174
   9   0   4 249.427 16.7326
 -10   0  -4 1.19219 2.62071
  10   0   4 1.51005 4.17365
 -11   0  -4 214.871 16.4482
  11   0   4 175.107 21.9217
 -12   0  -4 111.924 47.0400
  12   0   4 95.1830 270.602
 -13   0  -4 127.680 49.5439
  13   0   4 69.0185 23.2039
  13  -1  -4 40.5756 17.3871
 -13   1   4 52.8402 18.4299
  12  -1  -4 33.0691 25.5971
 -12   1   4 53.8005 12.3065
  11  -1  -4 89.2040 17.7056
 -11   1   4 80.6395 22.1968
  10  -1  -4 5.76710 6.28440
 -10   1   4 15.4969 7.08720
   9  -1  -4 116.626 14.9338
  -9   1   4 119.635 8.30068
   8  -1  -4 132.934 14.5462
  -8   1   4 145.877 7.22134
   7  -1  -4 106.670 10.4462
  -7   1   4 114.909 6.04814
   6  -1  -4 424.138 19.9183
  -6   1   4 407.646 14.7119
   5  -1  -4 9.33849 3.01423
  -5   1   4 6.33750 1.77090
   4  -1  -4 1295.77 37.2487
  -4   1   4 1291.64 35.7516
   3  -1  -4 115.562 5.36401
  -3   1   4 126.136 5.40376
   2  -1  -4 2024.38 49.6746
  -2   1   4 1941.43 46.7761
   1  -1  -4 9902.19 386.856
  -1   1   4 9999.99 270.271
   0  -1  -4 207.226 7.30656
   0   1   4 215.405 8.34733
  -1  -1  -4 1042.88 28.0306
   1   1   4 1058.35 27.6401
  -2  -1  -4 1610.99 39.3837
   2   1   4 1596.58 36.6391
  -3  -1  -4 1355.90 30.6820
   3   1   4 1317.17 36.0800
  -4  -1  -4 1354.80 37.1997
   4   1   4 1314.24 53.1235
  -5  -1  -4 40.2307 2.57339
   5   1   4 35.1939 5.22081
  -6  -1  -4 780.128 25.7759
   6   1   4 834.283 35.7511
  -7  -1  -4 179.940 10.5469
   7   1   4 162.882 13.9868
  -8  -1  -4 22.8223 4.04326
   8   1   4 28.3037 6.58640
  -9  -1  -4 330.093 17.9455
   9   1   4 347.137 26.0004
 -10  -1  -4 8.76903 3.49222
  10   1   4 1.40784 3.73483
 -11  -1  -4 140.787 12.1417
  11   1   4 138.930 15.6635
 -12  -1  -4 81.8088 115.097
  12   1   4 51.9497 220.413
 -13  -1  -4 135.882 47.0932
  13   1   4 50.0616 14.4039
 -14  -1  -4 0.00026 113.692
  14   1   4 644.927 1329.46
  13  -2  -4 48.1310 18.5020
 -13   2   4 19.8891 13.0275
  12  -2  -4 7.07465 18.3748
 -12   2   4 0.00000 6.89719
  11  -2  -4 76.9990 16.2050
 -11   2   4 111.701 18.9965
  10  -2  -4 6.91694 6.35294
 -10   2   4 13.9895 9.18151
   9  -2  -4 227.019 21.4730
  -9   2   4 261.488 12.7232
   8  -2  -4 92.4742 11.4573
  -8   2   4 78.4173 5.79468
   7  -2  -4 65.8562 8.08011
  -7   2   4 76.0089 5.17046
   6  -2  -4 891.360 33.2390
  -6   2   4 874.181 25.4281
   5  -2  -4 87.3050 6.00437
  -5   2   4 92.2539 4.21440
   4  -2  -4 975.625 27.6034
  -4   2   4 918.029 26.2023
   3  -2  -4 1271.15 29.5170
  -3   2   4 1257.47 28.6441
   2  -2  -4 4.94318 1.34360
  -2   2   4 5.21205 1.65412
   1  -2  -4 1218.17 28.2738
  -1   2   4 1229.31 32.6220
   0  -2  -4 982.248 28.5973
   0   2   4 1047.51 29.9024
  -1  -2  -4 4731.90 144.855
   1   2   4 4679.24 135.036
  -2  -2  -4 25.4071 2.41959
   2   2   4 36.4693 2.92584
  -3  -2  -4 470.488 12.4789
   3   2   4 481.764 15.7140
  -4  -2  -4 4033.29 147.501
   4   2   4 4250.39 334.812
  -5  -2  -4 35.7851 2.62921
   5   2   4 24.0311 5.11723
  -6  -2  -4 476.675 14.3552
   6   2   4 491.029 17.5634
  -7  -2  -4 194.003 8.09680
   7   2   4 191.579 13.0251
  -8  -2  -4 36.1411 5.60132
   8   2   4 35.8787 6.78396
  -9  -2  -4 335.081 19.0249
   9   2   4 271.597 20.4634
 -10  -2  -4 1.29633 2.43099
  10   2   4 2.75450 3.51275
 -11  -2  -4 379.851 20.5078
  11   2   4 322.932 24.1870
 -12  -2  -4 6.70088 18.7851
  12   2   4 49.9642 1235.56
 -13  -2  -4 38.2204 33.8711
  13   2   4 34.2557 20.9752
 -14  -2  -4 2.61425 120.613
  14   2   4 971.780 1220.48
  13  -3  -4 45.8526 25.6719
 -13   3   4 341.380 407.525
  12  -3  -4 18.3320 21.4334
 -12   3   4 18.4240 15.8394
  11  -3  -4 80.5063 16.1952
 -11   3   4 94.0461 16.3902
  10  -3  -4 3.68259 6.34567
 -10   3   4 2.02284 2.96095
   9  -3  -4 230.531 22.3367
  -9   3   4 277.100 19.9429
   8  -3  -4 88.4640 11.7132
  -8   3   4 121.792 8.61260
   7  -3  -4 169.902 13.1269
  -7   3   4 164.769 9.41224
   6  -3  -4 599.206 26.9158
  -6   3   4 611.901 20.2801
   5  -3  -4 79.2157 4.65300
  -5   3   4 78.9056 4.61214
   4  -3  -4 1231.16 35.0054
  -4   3   4 1158.22 33.1548
   3  -3  -4 435.070 14.3654
  -3   3   4 449.432 13.8390
   2  -3  -4 154.629 6.57998
  -2   3   4 158.645 6.34188
   1  -3  -4 1140.36 28.0113
  -1   3   4 1160.66 29.0412
   0  -3  -4 125.731 5.45111
   0   3   4 126.594 5.86763
  -1  -3  -4 369.178 11.4389
   1   3   4 367.265 11.7014
  -2  -3  -4 341.224 9.44908
   2   3   4 340.273 12.6405
  -3  -3  -4 1334.15 35.1825
   3   3   4 1392.04 35.7436
  -4  -3  -4 1884.80 53.4794
   4   3   4 1807.38 65.7300
  -5  -3  -4 23.1783 2.87107
   5   3   4 14.4734 4.05065
  -6  -3  -4 861.669 25.4483
   6   3   4 830.232 31.2562
  -7  -3  -4 39.4504 3.89522
   7   3   4 40.4448 5.17842
  -8  -3  -4 132.517 7.22814
   8   3   4 114.940 11.1756
  -9  -3  -4 291.083 12.7386
   9   3   4 323.023 18.4907
 -10  -3  -4 2.68724 2.69604
  10   3   4 0.41389 3.60782
 -11  -3  -4 259.726 17.2827
  11   3   4 242.356 20.9708
 -12  -3  -4 36.4497 23.0648
  12   3   4 24.1707 16.8264
 -13  -3  -4 8.51904 30.2382
  13   3   4 19.5578 21.8859
  12  -4  -4 43.9073 30.7106
 -12   4   4 16.5857 16.3088
  11  -4  -4 84.3253 20.2203
 -11   4   4 101.106 16.9415
  10  -4  -4 6.43601 6.72009
 -10   4   4 8.66071 6.04172
   9  -4  -4 54.3700 12.7598
  -9   4   4 60.2497 9.01194
   8  -4  -4 128.677 12.3470
  -8   4   4 130.442 10.0374
   7  -4  -4 31.9756 6.54716
  -7   4   4 27.2865 4.11022
   6  -4  -4 796.603 32.0779
  -6   4   4 770.194 24.2990
   5  -4  -4 4.57540 2.36374
  -5   4   4 4.26044 2.70727
   4  -4  -4 965.775 37.9843
  -4   4   4 876.349 28.6850
   3  -4  -4 324.763 14.4440
  -3   4   4 321.601 11.4422
   2  -4  -4 63.0485 4.63179
  -2   4   4 58.4280 4.44174
   1  -4  -4 150.613 7.31401
  -1   4   4 144.400 6.79801
   0  -4  -4 96.4789 5.38104
   0   4   4 100.236 4.85232
  -1  -4  -4 1319.76 37.9244
   1   4   4 1327.45 35.4069
  -2  -4  -4 145.700 6.65211
   2   4   4 141.098 7.11660
  -3  -4  -4 2749.66 83.4037
   3   4   4 2942.93 101.632
  -4  -4  -4 664.844 21.2308
   4   4   4 648.566 22.6289
  -5  -4  -4 2.32892 2.25089
   5   4   4 0.00000 4.30214
  -6  -4  -4 981.745 32.1678
   6   4   4 983.832 30.4524
  -7  -4  -4 325.148 13.7524
   7   4   4 295.270 16.0246
  -8  -4  -4 190.010 10.6939
   8   4   4 156.668 11.8190
  -9  -4  -4 131.333 9.38606
   9   4   4 125.176 13.8481
 -10  -4  -4 0.79166 2.61643
  10   4   4 1.38675 3.98228
 -11  -4  -4 150.911 16.2902
  11   4   4 154.722 18.8406
 -12  -4  -4 105.129 19.8881
  12   4   4 46.6569 17.9218
 -13  -4  -4 81.2925 40.4710
  13   4   4 50.0653 16.6049
  12  -5  -4 27.4150 24.1621
 -12   5   4 56.4020 19.7210
  11  -5  -4 91.1183 24.4935
 -11   5   4 84.9347 22.6181
  10  -5  -4 8.99931 8.56954
 -10   5   4 0.07872 4.48079
   9  -5  -4 84.9426 15.8660
  -9   5   4 87.4054 11.8748
   8  -5  -4 311.482 25.2998
  -8   5   4 343.809 16.9502
   7  -5  -4 9.16723 4.67983
  -7   5   4 17.1402 3.92159
   6  -5  -4 436.524 17.6301
  -6   5   4 450.587 17.5009
   5  -5  -4 31.0046 4.25090
  -5   5   4 33.8730 4.39629
   4  -5  -4 373.683 15.8368
  -4   5   4 361.955 15.9341
   3  -5  -4 246.725 11.8365
  -3   5   4 222.436 11.5981
   2  -5  -4 153.991 7.12421
  -2   5   4 151.532 8.12439
   1  -5  -4 325.841 11.0068
  -1   5   4 330.676 11.7579
   0  -5  -4 1.48403 1.38643
   0   5   4 2.98385 1.64812
  -1  -5  -4 1241.39 32.4100
   1   5   4 1186.00 33.7269
  -2  -5  -4 1434.88 37.1510
   2   5   4 1484.18 39.5500
  -3  -5  -4 277.306 11.4020
   3   5   4 262.184 12.8761
  -4  -5  -4 771.898 27.4537
   4   5   4 757.416 22.3700
  -5  -5  -4 40.3175 4.12670
   5   5   4 49.6614 3.71132
  -6  -5  -4 172.972 9.56721
   6   5   4 151.279 11.0031
  -7  -5  -4 99.5129 7.15900
   7   5   4 78.9742 7.52918
  -8  -5  -4 146.172 10.3743
   8   5   4 148.974 13.0490
  -9  -5  -4 300.617 18.2209
   9   5   4 267.916 16.8771
 -10  -5  -4 1.35863 3.63167
  10   5   4 1.45568 4.74388
 -11  -5  -4 134.705 16.3026
  11   5   4 142.637 21.1853
 -12  -5  -4 44.0941 11.7875
  12   5   4 48.4149 18.5282
 -13  -5  -4 29.9997 9.57068
  13   5   4 252.591 1367.69
  12  -6  -4 51.3703 48.3192
 -12   6   4 154.377 337.951
  11  -6  -4 33.6441 18.6484
 -11   6   4 32.1388 16.7495
  10  -6  -4 2.94174 7.35137
 -10   6   4 19.0257 12.9739
   9  -6  -4 102.655 18.2157
  -9   6   4 87.5913 12.0119
   8  -6  -4 117.079 17.2555
  -8   6   4 149.290 12.7755
   7  -6  -4 188.005 16.8195
  -7   6   4 184.363 12.3695
   6  -6  -4 173.249 11.1611
  -6   6   4 186.878 10.7216
   5  -6  -4 0.00000 3.65071
  -5   6   4 0.42622 2.94642
   4  -6  -4 218.936 11.6626
  -4   6   4 226.079 10.8603
   3  -6  -4 87.8169 7.34858
  -3   6   4 98.6593 7.24685
   2  -6  -4 319.536 12.0787
  -2   6   4 313.341 12.8295
   1  -6  -4 934.773 27.4064
  -1   6   4 954.387 27.2150
   0  -6  -4 93.2036 5.94791
   0   6   4 81.5006 6.22169
  -1  -6  -4 489.201 15.9307
   1   6   4 500.474 16.4479
  -2  -6  -4 651.957 19.6862
   2   6   4 651.508 23.7908
  -3  -6  -4 601.357 24.7130
   3   6   4 609.184 20.6235
  -4  -6  -4 406.795 15.9167
   4   6   4 382.857 15.8972
  -5  -6  -4 21.0757 3.40766
   5   6   4 21.6302 3.22219
  -6  -6  -4 149.313 8.96911
   6   6   4 165.432 11.4515
  -7  -6  -4 1.22461 1.67903
   7   6   4 2.01816 3.01156
  -8  -6  -4 173.995 11.3994
   8   6   4 146.607 12.4295
  -9  -6  -4 240.522 18.9199
   9   6   4 200.181 17.8735
 -10  -6  -4 25.4514 9.24720
  10   6   4 30.9497 8.28840
 -11  -6  -4 129.403 17.6699
  11   6   4 116.077 19.2974
 -12  -6  -4 53.9825 12.6785
  12   6   4 0.00595 21.5920
 -13  -6  -4 11.2252 8.51201
  13   6   4 3.16153 16.0664
  11  -7  -4 25.8341 21.1334
 -11   7   4 63.0475 21.9015
  10  -7  -4 2.62692 9.40271
 -10   7   4 11.5174 10.6774
   9  -7  -4 109.346 21.6870
  -9   7   4 164.631 16.9904
   8  -7  -4 147.227 24.9090
  -8   7   4 143.869 15.5956
   7  -7  -4 52.2994 10.6435
  -7   7   4 59.6031 7.57042
   6  -7  -4 410.564 25.1517
  -6   7   4 341.960 17.7064
   5  -7  -4 13.1391 6.34881
  -5   7   4 0.00000 3.52976
   4  -7  -4 356.800 16.4373
  -4   7   4 335.775 14.9431
   3  -7  -4 136.004 8.39675
  -3   7   4 105.177 9.86791
   2  -7  -4 20.2839 3.07907
  -2   7   4 17.5416 3.40427
   1  -7  -4 776.556 23.3269
  -1   7   4 747.972 24.5719
   0  -7  -4 51.2070 4.58491
   0   7   4 34.7018 4.91508
  -1  -7  -4 1364.63 35.2333
   1   7   4 1394.52 38.7906
  -2  -7  -4 363.732 13.4051
   2   7   4 342.190 15.8980
  -3  -7  -4 170.588 7.98368
   3   7   4 151.618 11.3443
  -4  -7  -4 96.5223 7.43732
   4   7   4 107.899 7.66841
  -5  -7  -4 0.82880 2.88163
   5   7   4 3.33876 2.66256
  -6  -7  -4 268.832 14.2248
   6   7   4 259.696 12.6315
  -7  -7  -4 15.1176 3.71985
   7   7   4 13.9282 4.68012
  -8  -7  -4 216.169 13.7143
   8   7   4 230.230 17.7368
  -9  -7  -4 101.803 12.5468
   9   7   4 109.751 15.5294
 -10  -7  -4 14.5326 7.03051
  10   7   4 3.28534 5.41793
 -11  -7  -4 208.743 28.5666
  11   7   4 140.082 27.6313
 -12  -7  -4 30.1971 11.7547
  12   7   4 47.6184 26.6816
 -13  -7  -4 32.1893 11.2637
  13   7   4 19.0040 19.0720
  11  -8  -4 63.2919 22.1911
 -11   8   4 89.2653 70.6053
  10  -8  -4 9.65559 11.2186
 -10   8   4 14.2854 13.2894
   9  -8  -4 63.3315 18.5956
  -9   8   4 88.4595 22.6620
   8  -8  -4 27.3056 12.8471
  -8   8   4 43.4565 8.75843
   7  -8  -4 43.6945 14.7381
  -7   8   4 37.6184 6.41202
   6  -8  -4 266.170 19.4374
  -6   8   4 270.507 17.7955
   5  -8  -4 3.31925 4.00734
  -5   8   4 0.00000 4.49458
   4  -8  -4 168.726 10.4858
  -4   8   4 161.846 11.7810
   3  -8  -4 209.248 10.4654
  -3   8   4 176.434 11.7724
   2  -8  -4 82.9563 6.36531
  -2   8   4 78.8816 7.44783
   1  -8  -4 389.150 13.3084
  -1   8   4 396.968 16.7296
   0  -8  -4 8.37188 2.24452
   0   8   4 4.45748 2.43115
  -1  -8  -4 503.227 16.3006
   1   8   4 521.197 18.6439
  -2  -8  -4 153.367 7.81443
   2   8   4 157.590 11.5028
  -3  -8  -4 153.530 8.90647
   3   8   4 170.277 12.5100
  -4  -8  -4 519.341 22.2279
   4   8   4 565.896 21.3902
  -5  -8  -4 12.1660 3.36629
   5   8   4 14.2751 4.30943
  -6  -8  -4 102.911 9.23958
   6   8   4 91.9769 8.91335
  -7  -8  -4 12.2091 3.75896
   7   8   4 5.37967 4.00684
  -8  -8  -4 143.541 12.9174
   8   8   4 141.355 14.1241
  -9  -8  -4 85.2572 11.6597
   9   8   4 49.2547 13.2143
 -10  -8  -4 5.41019 5.96842
  10   8   4 1.49838 7.76567
 -11  -8  -4 98.2779 27.6249
  11   8   4 99.8267 33.8914
 -12  -8  -4 41.6812 19.0613
  12   8   4 58.8050 19.6009
  10  -9  -4 6.31328 10.8918
 -10   9   4 3.75795 9.36688
   9  -9  -4 101.194 23.6767
  -9   9   4 115.579 18.4625
   8  -9  -4 17.8129 11.1827
  -8   9   4 24.4420 9.66870
   7  -9  -4 14.1939 10.5271
  -7   9   4 31.4109 9.50197
   6  -9  -4 133.098 19.8114
  -6   9   4 144.523 23.4634
   5  -9  -4 0.69450 5.77257
  -5   9   4 0.09424 6.35601
   4  -9  -4 152.094 12.4047
  -4   9   4 175.860 12.0063
   3  -9  -4 32.4085 4.88133
  -3   9   4 49.1095 6.95345
   2  -9  -4 104.748 8.39267
  -2   9   4 114.160 10.6681
   1  -9  -4 279.821 13.2755
  -1   9   4 283.302 15.4869
   0  -9  -4 1.63733 1.76550
   0   9   4 8.18670 3.22602
  -1  -9  -4 475.313 16.6171
   1   9   4 512.144 19.8222
  -2  -9  -4 2.29087 2.28605
   2   9   4 5.35673 2.54697
  -3  -9  -4 110.011 8.34018
   3   9   4 109.447 9.63367
  -4  -9  -4 415.118 22.1544
   4   9   4 446.582 21.5263
  -5  -9  -4 109.624 9.57164
   5   9   4 103.556 8.91996
  -6  -9  -4 320.460 16.7014
   6   9   4 322.819 19.2807
  -7  -9  -4 59.0252 8.35653
   7   9   4 42.9515 11.2936
  -8  -9  -4 62.2352 9.12409
   8   9   4 47.9028 14.0136
  -9  -9  -4 59.5482 10.8020
   9   9   4 56.0013 17.9281
 -10  -9  -4 1.16113 4.32379
  10   9   4 0.91911 7.44654
 -11  -9  -4 88.6276 26.8009
  11   9   4 115.670 25.6019
 -12  -9  -4 0.00000 1305.39
  12   9   4 0.00000 18.9827
   9 -10  -4 17.5601 13.1966
  -9  10   4 37.4233 12.8417
   8 -10  -4 54.1502 18.8467
  -8  10   4 23.3551 9.68554
   7 -10  -4 20.6148 11.7445
  -7  10   4 31.1406 10.5743
   6 -10  -4 107.397 18.0316
  -6  10   4 51.6516 21.8187
   5 -10  -4 32.1425 10.5405
  -5  10   4 2.45003 10.0936
   4 -10  -4 462.658 28.7991
  -4  10   4 383.464 39.9316
   3 -10  -4 58.3661 7.26971
  -3  10   4 79.9506 13.0200
   2 -10  -4 87.3911 7.69116
  -2  10   4 82.3199 9.49176
   1 -10  -4 530.144 18.9598
  -1  10   4 502.508 24.6691
   0 -10  -4 6.57358 3.04798
   0  10   4 2.62130 2.55391
  -1 -10  -4 392.433 16.8441
   1  10   4 327.627 19.3371
  -2 -10  -4 150.014 10.6019
   2  10   4 132.299 13.5089
  -3 -10  -4 143.404 10.3263
   3  10   4 147.203 10.0135
  -4 -10  -4 171.626 11.6548
   4  10   4 178.965 12.6856
  -5 -10  -4 3.95421 5.08998
   5  10   4 3.85297 5.24462
  -6 -10  -4 133.668 18.8644
   6  10   4 173.431 17.6870
  -7 -10  -4 3.81021 4.14311
   7  10   4 2.22052 4.80641
  -8 -10  -4 17.6356 6.90253
   8  10   4 7.63176 9.12852
  -9 -10  -4 150.444 18.7042
   9  10   4 122.538 23.3931
 -10 -10  -4 84.8739 26.7581
  10  10   4 30.4602 14.5043
 -11 -10  -4 72.4944 32.3169
  11  10   4 55.4304 19.4018
   9 -11  -4 29.3951 16.2632
  -9  11   4 37.5009 19.5283
   8 -11  -4 30.4083 15.0446
  -8  11   4 22.0599 8.62698
   7 -11  -4 11.4901 11.0762
  -7  11   4 20.7148 9.79854
   6 -11  -4 95.9379 33.0778
  -6  11   4 86.2424 16.1608
   5 -11  -4 1.42863 8.04038
  -5  11   4 3.89690 7.92521
   4 -11  -4 110.703 20.0880
  -4  11   4 88.2661 14.0530
   3 -11  -4 81.9300 33.8786
  -3  11   4 140.419 64.0956
   2 -11  -4 204.674 16.7174
  -2  11   4 204.494 22.1927
   1 -11  -4 150.787 13.1204
  -1  11   4 123.911 17.1669
   0 -11  -4 0.29500 2.17755
   0  11   4 0.14683 4.20032
  -1 -11  -4 272.397 18.3733
   1  11   4 299.845 24.6701
  -2 -11  -4 100.163 13.0626
   2  11   4 86.6379 11.4672
  -3 -11  -4 102.401 14.5378
   3  11   4 87.9171 9.95246
  -4 -11  -4 85.9626 19.7268
   4  11   4 126.454 12.9553
  -5 -11  -4 0.12144 9.94136
   5  11   4 0.00000 7.60286
  -6 -11  -4 170.171 21.8325
   6  11   4 148.347 17.9415
  -7 -11  -4 22.5980 15.7120
   7  11   4 33.6642 12.5153
  -8 -11  -4 97.3533 14.7521
   8  11   4 87.6574 19.5156
  -9 -11  -4 48.9696 10.7567
   9  11   4 57.9863 19.2696
 -10 -11  -4 7.37591 14.0171
  10  11   4 1.74536 6.43811
   8 -12  -4 54.3288 19.3169
  -8  12   4 31.5527 13.2838
   7 -12  -4 4.57495 11.5435
  -7  12   4 30.6725 11.2822
   6 -12  -4 21.7191 19.1544
  -6  12   4 67.0871 15.5899
   5 -12  -4 0.00000 24.1391
  -5  12   4 7.54089 8.39666
   4 -12  -4 96.3404 17.2559
  -4  12   4 109.848 16.2548
   3 -12  -4 72.3886 16.7816
  -3  12   4 60.2297 13.1774
   2 -12  -4 42.1056 13.0337
  -2  12   4 27.0351 9.49592
   1 -12  -4 146.720 19.1462
  -1  12   4 186.522 24.3071
   0 -12  -4 2.23334 4.88899
   0  12   4 7.10724 6.68355
  -1 -12  -4 158.044 16.5852
   1  12   4 142.499 21.6487
  -2 -12  -4 5.67778 5.20576
   2  12   4 0.55500 4.59331
  -3 -12  -4 128.940 17.1375
   3  12   4 104.684 12.8814
  -4 -12  -4 69.0146 15.7412
   4  12   4 42.3109 15.9702
  -5 -12  -4 0.22664 6.42584
   5  12   4 0.00000 10.4237
  -6 -12  -4 193.868 19.7006
   6  12   4 244.424 37.7789
  -7 -12  -4 31.5701 11.3119
   7  12   4 51.5229 16.1324
  -8 -12  -4 55.4533 11.7335
   8  12   4 47.3990 16.1089
  -9 -12  -4 1.32782 5.14232
   9  12   4 14.6562 17.4512
 -10 -12  -4 9.15840 12.6320
  10  12   4 9.13489 10.9495
   6 -13  -4 62.6261 43.6334
  -6  13   4 65.2829 20.9611
   5 -13  -4 66.4876 163.908
  -5  13   4 0.56545 8.38532
   4 -13  -4 101.955 22.0333
  -4  13   4 102.502 17.0728
   3 -13  -4 16.5765 14.4961
  -3  13   4 29.1700 11.7677
   2 -13  -4 51.7636 17.5859
  -2  13   4 81.7339 15.7677
   1 -13  -4 107.433 24.7855
  -1  13   4 91.3298 17.6747
   0 -13  -4 5.27982 5.37851
   0  13   4 7.07902 7.40102
  -1 -13  -4 90.9286 23.7152
   1  13   4 99.8185 18.2518
  -2 -13  -4 0.28824 4.20572
   2  13   4 1.99749 3.81423
  -3 -13  -4 92.7237 15.4693
   3  13   4 68.4180 13.9203
  -4 -13  -4 91.1027 15.6356
   4  13   4 85.7170 14.9834
  -5 -13  -4 1.02044 7.06873
   5  13   4 7.57782 7.86316
  -6 -13  -4 156.390 21.8315
   6  13   4 155.044 31.3251
  -7 -13  -4 9.61221 8.88154
   7  13   4 34.2453 14.2547
  -8 -13  -4 41.3957 12.0087
   8  13   4 79.0308 22.1615
   5 -14  -4 63.4596 1103.59
  -5  14   4 0.00000 70.8353
   4 -14  -4 55.5488 17.8287
  -4  14   4 424.164 1365.02
   3 -14  -4 0.00000 13.3714
  -3  14   4 24.0430 12.1977
   2 -14  -4 43.9054 17.0707
  -2  14   4 68.4016 16.4079
   1 -14  -4 82.0167 21.2559
  -1  14   4 47.1706 13.0679
   0 -14  -4 14.6117 12.3235
   0  14   4 0.58207 4.25655
  -1 -14  -4 58.8726 14.5930
   1  14   4 68.9076 12.6646
  -2 -14  -4 45.5443 13.0796
   2  14   4 19.8798 7.83741
  -3 -14  -4 45.1990 12.8878
   3  14   4 34.2880 11.5511
  -4 -14  -4 119.921 18.1729
   4  14   4 92.3306 15.7550
  -5 -14  -4 6.37731 9.02316
   5  14   4 10.6130 14.4023
  -6 -14  -4 83.1330 24.3525
   6  14   4 0.00000 1334.58
  -7 -14  -4 20.6737 9.25828
   7  14   4 3.27364 37.1252
   3 -15  -4 12.0442 10.8295
  -3  15   4 9.36639 9.23554
   2 -15  -4 49.1842 18.2741
  -2  15   4 46.1082 21.1732
   1 -15  -4 77.2241 24.5737
  -1  15   4 87.4772 25.3808
   0 -15  -4 0.07381 5.32422
   0  15   4 1.19813 4.98820
  -1 -15  -4 27.3877 16.2362
   1  15   4 7.10812 5.58755
  -2 -15  -4 9.99023 7.97919
   2  15   4 14.3192 7.25237
  -3 -15  -4 28.2461 16.6640
   3  15   4 43.8844 18.0363
  -4 -15  -4 35.0760 17.1426
   4  15   4 56.9499 19.1446
  -5 -15  -4 13.6475 14.7267
   5  15   4 30.4419 17.4015
   4  13  -5 0.60755 6.11202
  -4 -13   5 18.2515 11.1839
   3  13  -5 38.8823 16.9653
  -3 -13   5 48.4027 21.5942
   2  13  -5 18.3682 13.5252
  -2 -13   5 9.01513 8.56966
   1  13  -5 44.9759 17.5003
  -1 -13   5 26.2491 10.8502
   0  13  -5 212.782 32.9287
   0 -13   5 117.242 19.0156
  -1  13  -5 14.5518 14.2086
   1 -13   5 3.83193 10.6653
  -2  13  -5 265.549 175.804
   2 -13   5 103.559 116.532
  -3  13  -5 4.97360 45.1251
   3 -13   5 37.8910 17.2065
  -4  13  -5 1.11298 5.61020
   4 -13   5 10.0809 9.62870
   6  12  -5 32.4775 1131.01
   5  12  -5 87.7064 60.3389
  -5 -12   5 95.3112 20.3201
   4  12  -5 17.1197 12.3401
  -4 -12   5 2.55216 6.16894
   3  12  -5 85.0809 21.7034
  -3 -12   5 161.702 23.6592
   2  12  -5 45.4021 15.8894
  -2 -12   5 54.5464 14.0600
   1  12  -5 57.4902 18.5913
  -1 -12   5 24.7294 10.8243
   0  12  -5 99.0441 23.4477
   0 -12   5 94.8365 16.2153
  -1  12  -5 0.00000 7.48718
   1 -12   5 0.00000 6.20235
  -2  12  -5 151.760 20.1828
   2 -12   5 123.855 18.3928
  -3  12  -5 28.7124 12.3517
   3 -12   5 42.5324 17.5543
  -4  12  -5 35.9239 12.0720
   4 -12   5 24.7380 11.2059
  -5  12  -5 47.9340 14.1519
   5 -12   5 9.00425 44.6200
  -6  12  -5 0.28236 6.50496
   6 -12   5 22.2429 19.1195
   8  11  -5 58.3819 25.2148
  -8 -11   5 96.4322 14.0304
   7  11  -5 25.7362 17.5627
  -7 -11   5 40.7884 12.0721
   6  11  -5 45.8518 19.5306
  -6 -11   5 30.2289 9.89083
   5  11  -5 135.636 29.7214
  -5 -11   5 128.921 21.9583
   4  11  -5 2.33151 5.58754
  -4 -11   5 0.12456 5.87095
   3  11  -5 96.1765 21.1427
  -3 -11   5 135.282 20.6227
   2  11  -5 73.8446 20.7466
  -2 -11   5 71.8338 15.4453
   1  11  -5 51.4238 12.5834
  -1 -11   5 55.9213 13.4251
   0  11  -5 264.771 37.1633
   0 -11   5 295.635 38.1380
  -1  11  -5 6.70369 7.89999
   1 -11   5 3.84095 6.92501
  -2  11  -5 132.913 18.9487
   2 -11   5 131.114 25.4470
  -3  11  -5 56.8291 13.1190
   3 -11   5 40.6351 11.5775
  -4  11  -5 40.8115 12.0138
   4 -11   5 55.8360 14.6540
  -5  11  -5 164.307 24.0136
   5 -11   5 157.574 22.9517
  -6  11  -5 4.53703 6.76338
   6 -11   5 0.14429 8.83879
  -7  11  -5 72.0895 16.0340
   7 -11   5 38.7212 22.0997
  -8  11  -5 20.9616 10.6037
   8 -11   5 26.3603 22.7465
   9  10  -5 6.47897 19.3036
  -9 -10   5 6.04795 10.5891
   8  10  -5 88.9646 24.0685
  -8 -10   5 46.9705 10.3634
   7  10  -5 28.0475 13.5573
  -7 -10   5 22.7311 8.34241
   6  10  -5 32.0538 18.6427
  -6 -10   5 39.2144 10.6441
   5  10  -5 122.978 27.0063
  -5 -10   5 148.636 22.2646
   4  10  -5 3.44403 5.78088
  -4 -10   5 1.24957 4.70657
   3  10  -5 175.896 21.7568
  -3 -10   5 186.553 24.1570
   2  10  -5 53.4658 13.4618
  -2 -10   5 62.1533 18.0859
   1  10  -5 58.1281 11.9483
  -1 -10   5 61.4949 13.2349
   0 -10   5 224.655 1311.58
  -1  10  -5 0.00000 8.38015
   1 -10   5 7.61620 9.43234
  -2  10  -5 242.104 23.9046
   2 -10   5 197.159 30.0562
  -3  10  -5 46.3769 13.1372
   3 -10   5 75.7766 13.0054
  -4  10  -5 80.3857 15.4138
   4 -10   5 72.0906 12.2471
  -5  10  -5 97.6508 18.6610
   5 -10   5 80.4208 29.3348
  -6  10  -5 0.62565 3.96384
   6 -10   5 4.96648 10.6821
  -7  10  -5 131.424 20.7609
   7 -10   5 43.4237 47.9279
  -8  10  -5 57.5927 14.6931
   8 -10   5 208.304 104.202
  -9  10  -5 94.1587 1304.33
   9 -10   5 0.00000 18.3821
  10   9  -5 58.0661 19.1953
 -10  -9   5 54.6020 15.8533
  -9  -9   5 15.9289 10.2254
   8   9  -5 124.643 20.3829
  -8  -9   5 75.6259 11.9370
   7   9  -5 96.0313 15.2631
  -7  -9   5 105.875 12.8729
   6   9  -5 16.8855 10.0022
  -6  -9   5 21.0968 11.0884
   5   9  -5 118.165 17.2442
  -5  -9   5 147.507 26.2699
   4   9  -5 6.36013 4.67799
  -4  -9   5 3.30523 8.07260
   3   9  -5 388.653 23.5058
  -3  -9   5 336.370 29.3539
   2   9  -5 55.6311 8.11581
  -2  -9   5 53.3804 14.7520
   1   9  -5 182.585 13.5918
  -1  -9   5 151.036 18.7008
   0   9  -5 418.719 25.8291
   0  -9   5 438.125 46.1357
  -1   9  -5 10.5924 7.56311
   1  -9   5 6.82337 6.08566
  -2   9  -5 32.2239 341.213
   2  -9   5 251.493 19.6019
  -3   9  -5 168.382 22.4290
   3  -9   5 148.725 12.8716
  -4   9  -5 114.892 17.1166
   4  -9   5 98.9253 11.4770
  -5   9  -5 145.314 20.6103
   5  -9   5 158.674 22.0145
  -6   9  -5 1.00041 4.47308
   6  -9   5 2.87587 4.76699
  -7   9  -5 96.7519 16.6560
   7  -9   5 153.047 37.4399
  -8   9  -5 60.5747 13.5555
   8  -9   5 19.9940 57.4465
  -9   9  -5 55.6678 18.6572
   9  -9   5 0.00000 171.044
 -10   9  -5 75.4898 1354.14
  10  -9   5 74.4621 33.1166
  10   8  -5 93.0924 20.0397
 -10  -8   5 70.6473 19.9679
   9   8  -5 0.00000 135.826
  -9  -8   5 4.60426 6.59665
   8   8  -5 42.1151 12.3063
  -8  -8   5 47.7432 12.1427
   7   8  -5 117.339 15.8780
  -7  -8   5 102.627 12.3092
   6   8  -5 45.1745 9.73610
  -6  -8   5 45.6529 15.8190
   5   8  -5 156.781 17.9081
  -5  -8   5 161.339 20.1996
   4   8  -5 34.1620 6.27882
  -4  -8   5 30.3182 8.91605
   3   8  -5 274.403 16.1822
  -3  -8   5 281.753 17.8504
   2   8  -5 254.164 15.4536
  -2  -8   5 229.852 16.0151
   1   8  -5 321.396 15.6758
  -1  -8   5 297.524 16.2586
   0   8  -5 911.783 37.6411
   0  -8   5 925.150 38.4563
  -1   8  -5 27.3814 4.88333
   1  -8   5 23.0870 5.27190
  -2   8  -5 241.732 12.8900
   2  -8   5 260.994 19.3393
  -3   8  -5 220.366 13.4364
   3  -8   5 203.665 12.9828
  -4   8  -5 105.130 12.1305
   4  -8   5 125.252 11.8249
  -5   8  -5 139.407 24.5064
   5  -8   5 116.498 16.5871
  -6   8  -5 2.97528 4.49619
   6  -8   5 0.31142 2.94217
  -7   8  -5 197.920 33.1887
   7  -8   5 196.015 27.8901
  -8   8  -5 116.791 17.5692
   8  -8   5 102.789 32.5447
  -9   8  -5 90.2971 21.4575
   9  -8   5 113.422 194.191
 -10   8  -5 21.0570 13.7152
  10  -8   5 326.152 1368.76
  11   7  -5 27.6026 12.7494
 -11  -7   5 5.10777 7.82687
  10   7  -5 32.1234 17.5734
 -10  -7   5 54.6924 15.4604
   9   7  -5 0.06262 11.8383
  -9  -7   5 0.66618 8.82875
   8   7  -5 161.431 18.8399
  -8  -7   5 138.004 14.0012
   7   7  -5 116.853 15.9812
  -7  -7   5 168.242 17.6433
   6   7  -5 75.0619 10.6483
  -6  -7   5 46.1607 10.9701
   5   7  -5 442.786 20.9336
  -5  -7   5 450.533 23.6042
   4   7  -5 5.98605 2.58277
  -4  -7   5 3.42353 2.79645
   3   7  -5 179.775 11.9687
  -3  -7   5 200.012 13.9152
   2   7  -5 195.428 10.8873
  -2  -7   5 196.936 13.8307
   1   7  -5 236.905 11.9013
  -1  -7   5 210.891 12.9801
   0   7  -5 546.195 20.6431
   0  -7   5 525.896 24.3958
  -1   7  -5 5.19351 2.57367
   1  -7   5 5.28936 3.72199
  -2   7  -5 707.803 31.2938
   2  -7   5 791.800 31.5184
  -3   7  -5 98.5289 10.2081
   3  -7   5 105.324 8.06641
  -4   7  -5 23.6589 4.48881
   4  -7   5 23.9445 3.99736
  -5   7  -5 274.289 15.5184
   5  -7   5 272.622 17.6728
  -6   7  -5 2.79510 3.02893
   6  -7   5 0.37758 2.46861
  -7   7  -5 213.370 18.8930
   7  -7   5 221.016 27.7066
  -8   7  -5 60.0704 13.6926
   8  -7   5 83.4652 18.5467
  -9   7  -5 226.162 20.8205
   9  -7   5 231.911 49.4284
 -10   7  -5 69.4208 16.8494
  10  -7   5 522.556 316.150
 -11   7  -5 9.92295 12.8836
  11  -7   5 8.62843 119.332
  11   6  -5 40.5558 15.7486
 -11  -6   5 10.5904 8.13617
  10   6  -5 93.4805 21.9543
 -10  -6   5 70.7299 16.5594
   9   6  -5 17.3369 14.5338
  -9  -6   5 1.80841 6.39266
   8   6  -5 273.205 24.3642
  -8  -6   5 238.485 22.8791
   7   6  -5 104.176 13.0349
  -7  -6   5 104.086 11.2691
   6   6  -5 50.2965 9.47178
  -6  -6   5 47.4316 8.60329
   5   6  -5 254.072 12.8996
  -5  -6   5 239.589 14.6197
   4   6  -5 1.96731 2.03201
  -4  -6   5 1.65069 2.20068
   3   6  -5 872.394 29.1808
  -3  -6   5 847.337 30.9138
   2   6  -5 276.455 14.4136
  -2  -6   5 265.746 15.4655
   1   6  -5 87.5510 6.44030
  -1  -6   5 73.3905 7.60485
   0   6  -5 885.687 29.0218
   0  -6   5 883.098 33.3624
  -1   6  -5 3.14975 2.02986
   1  -6   5 2.91808 2.92672
  -2   6  -5 146.014 10.9868
   2  -6   5 109.821 11.1311
  -3   6  -5 19.2657 4.07349
   3  -6   5 20.1852 4.03475
  -4   6  -5 113.413 7.44797
   4  -6   5 99.0770 7.58107
  -5   6  -5 759.670 28.1895
   5  -6   5 751.312 30.4158
  -6   6  -5 27.8250 5.09835
   6  -6   5 25.2378 5.64243
  -7   6  -5 437.480 28.3658
   7  -6   5 437.410 28.4290
  -8   6  -5 7.93057 5.89342
   8  -6   5 14.8892 8.74460
  -9   6  -5 34.6950 11.4629
   9  -6   5 19.4038 22.6916
 -10   6  -5 133.597 20.8175
  10  -6   5 135.580 20.4052
 -11   6  -5 19.8310 12.7254
  11  -6   5 15.6903 1113.01
 -12   6  -5 161.394 59.9662
  12  -6   5 168.101 112.081
  12   5  -5 49.0839 19.0301
 -12  -5   5 31.8429 21.0241
  11   5  -5 38.4012 13.8848
 -11  -5   5 31.1684 11.0649
  10   5  -5 120.632 18.1224
 -10  -5   5 146.075 23.0490
   9   5  -5 16.1347 12.8343
  -9  -5   5 6.87281 7.57238
   8   5  -5 210.510 21.2983
  -8  -5   5 205.417 23.2641
   7   5  -5 101.289 10.6800
  -7  -5   5 99.6805 9.34507
   6   5  -5 121.209 7.82130
  -6  -5   5 139.702 9.94134
   5   5  -5 474.797 18.3150
  -5  -5   5 485.177 19.1744
   4   5  -5 22.0580 3.55381
  -4  -5   5 11.5574 3.07764
   3   5  -5 591.883 21.1378
  -3  -5   5 591.230 20.5921
   2   5  -5 471.595 17.6839
  -2  -5   5 471.581 17.4852
   1   5  -5 331.868 14.1726
  -1  -5   5 333.598 15.6669
   0   5  -5 647.856 27.2001
   0  -5   5 643.937 27.6214
  -1   5  -5 1.02345 1.46460
   1  -5   5 0.00000 2.45717
  -2   5  -5 853.401 30.9776
   2  -5   5 895.368 35.4764
  -3   5  -5 282.542 13.8753
   3  -5   5 330.628 12.1927
  -4   5  -5 310.781 12.7046
   4  -5   5 307.493 19.3227
  -5   5  -5 715.615 23.5460
   5  -5   5 725.412 25.2980
  -6   5  -5 4.02412 3.07259
   6  -5   5 3.91512 2.17032
  -7   5  -5 539.614 25.7391
   7  -5   5 558.256 28.6264
  -8   5  -5 111.476 11.2795
   8  -5   5 97.5452 12.8136
  -9   5  -5 59.7636 10.5039
   9  -5   5 54.6837 29.1303
 -10   5  -5 126.283 19.4869
  10  -5   5 85.0070 16.8725
 -11   5  -5 0.98667 9.95578
  11  -5   5 22.2477 13.3302
 -12   5  -5 0.00000 69.2486
  12  -5   5 0.00000 41.6548
  12   4  -5 3.58114 8.70071
 -12  -4   5 31.5543 19.7591
  11   4  -5 15.8435 11.9512
 -11  -4   5 26.4253 10.6496
  10   4  -5 294.060 33.5875
 -10  -4   5 258.535 31.3060
   9   4  -5 0.00000 10.5695
  -9  -4   5 26.8371 9.07722
   8   4  -5 189.949 14.3243
  -8  -4   5 211.896 14.1237
   7   4  -5 446.726 28.4822
  -7  -4   5 395.037 19.5550
   6   4  -5 44.2593 4.28071
  -6  -4   5 44.7561 5.82896
   5   4  -5 380.908 13.9169
  -5  -4   5 355.042 15.6541
   4   4  -5 67.9548 5.64660
  -4  -4   5 74.6653 6.32613
   3   4  -5 960.857 30.4840
  -3  -4   5 896.485 25.9812
   2   4  -5 159.448 9.41314
  -2  -4   5 164.503 10.4865
   1   4  -5 112.605 8.37177
  -1  -4   5 111.332 7.48761
   0   4  -5 1599.85 55.6745
   0  -4   5 1531.98 59.6272
  -1   4  -5 1.19347 2.74628
   1  -4   5 0.64599 2.30269
  -2   4  -5 565.143 22.2341
   2  -4   5 538.724 24.7394
  -3   4  -5 467.953 16.7372
   3  -4   5 468.248 15.4592
  -4   4  -5 272.243 10.9763
   4  -4   5 284.523 13.8932
  -5   4  -5 303.361 11.8371
   5  -4   5 317.803 14.2563
  -6   4  -5 63.5166 5.64367
   6  -4   5 73.2662 5.22889
  -7   4  -5 425.244 19.1842
   7  -4   5 413.243 24.3108
  -8   4  -5 92.4617 9.46530
   8  -4   5 52.0076 9.81868
  -9   4  -5 78.4707 11.1799
   9  -4   5 98.1342 31.7506
 -10   4  -5 92.0307 16.7325
  10  -4   5 101.896 19.6454
 -11   4  -5 31.4884 36.2565
  11  -4   5 9.31762 10.9764
 -12   4  -5 41.4749 39.8889
  12  -4   5 16.3789 12.3826
 -13   4  -5 9.34988 15.9168
  13  -4   5 10.5420 15.3770
  12   3  -5 7.78328 9.01978
 -12  -3   5 51.1106 21.8209
  11   3  -5 13.1289 9.51918
 -11  -3   5 14.2477 7.71120
  10   3  -5 121.245 20.4952
 -10  -3   5 177.234 23.0495
   9   3  -5 1.38708 8.96393
  -9  -3   5 2.76874 5.65707
   8   3  -5 432.804 27.8240
  -8  -3   5 409.152 20.4936
   7   3  -5 71.2543 11.4778
  -7  -3   5 68.3198 7.24526
   6   3  -5 170.534 8.47331
  -6  -3   5 155.839 9.94733
   5   3  -5 839.685 22.4583
  -5  -3   5 843.747 27.9424
   4   3  -5 22.4735 2.98017
  -4  -3   5 24.5952 3.56703
   3   3  -5 1096.98 32.8306
  -3  -3   5 1159.88 34.8026
   2   3  -5 920.642 29.8701
  -2  -3   5 953.829 27.5476
   1   3  -5 152.911 8.30439
  -1  -3   5 150.628 7.83123
   0   3  -5 444.734 20.6247
   0  -3   5 443.147 16.2348
  -1   3  -5 22.2144 3.66384
   1  -3   5 12.4238 2.81036
  -2   3  -5 732.297 27.2456
   2  -3   5 728.512 25.7722
  -3   3  -5 162.321 8.75551
   3  -3   5 166.501 9.86745
  -4   3  -5 126.948 7.70278
   4  -3   5 126.682 8.41198
  -5   3  -5 951.599 24.8164
   5  -3   5 948.328 28.4336
  -6   3  -5 33.1990 4.29128
   6  -3   5 24.3354 5.71937
  -7   3  -5 395.957 15.2606
   7  -3   5 383.449 21.6590
  -8   3  -5 61.7161 6.55378
   8  -3   5 72.0807 12.5301
  -9   3  -5 223.770 17.4246
   9  -3   5 175.257 42.0703
 -10   3  -5 91.8670 16.2721
  10  -3   5 102.112 20.1755
 -11   3  -5 0.05663 8.93077
  11  -3   5 7.26176 10.5648
 -12   3  -5 92.3861 21.1076
  12  -3   5 58.2695 19.3497
 -13   3  -5 14.9267 26.2699
  13  -3   5 4.49297 9.31349
  12   2  -5 39.3077 16.9753
 -12  -2   5 40.1423 13.3015
  11   2  -5 36.4891 13.0982
 -11  -2   5 25.8063 15.7616
  10   2  -5 154.175 24.0315
 -10  -2   5 154.449 20.6311
   9   2  -5 11.4487 10.0036
  -9  -2   5 3.42977 6.99398
   8   2  -5 449.068 23.7732
  -8  -2   5 388.844 21.4473
   7   2  -5 173.786 14.1702
  -7  -2   5 164.296 9.69263
   6   2  -5 187.313 13.2680
  -6  -2   5 202.514 11.5462
   5   2  -5 1200.30 31.6892
  -5  -2   5 1109.04 34.2891
   4   2  -5 416.716 15.6767
  -4  -2   5 402.943 14.6365
   3   2  -5 1113.15 29.4163
  -3  -2   5 1159.06 29.7592
   2   2  -5 1166.84 33.1794
  -2  -2   5 1187.91 32.8164
   1   2  -5 38.8734 4.50955
  -1  -2   5 49.1539 4.11005
   0   2  -5 1014.85 38.2853
   0  -2   5 1011.59 29.6941
  -1   2  -5 113.787 6.56523
   1  -2   5 116.519 5.67939
  -2   2  -5 1977.67 72.0372
   2  -2   5 1972.21 66.9500
  -3   2  -5 483.695 15.3690
   3  -2   5 462.036 16.6697
  -4   2  -5 79.6809 5.13097
   4  -2   5 71.3668 4.76098
  -5   2  -5 710.226 18.1346
   5  -2   5 701.493 23.5992
  -6   2  -5 5.13622 1.96357
   6  -2   5 8.50930 3.16500
  -7   2  -5 381.557 14.1112
   7  -2   5 371.280 18.1009
  -8   2  -5 17.4290 2.83762
   8  -2   5 18.3590 7.53503
  -9   2  -5 138.980 9.59213
   9  -2   5 112.669 34.5877
 -10   2  -5 80.3576 10.9147
  10  -2   5 63.0902 16.7766
 -11   2  -5 10.8401 10.1495
  11  -2   5 6.86589 11.7725
 -12   2  -5 85.8843 18.0942
  12  -2   5 138.301 27.6322
 -13   2  -5 5.69004 13.9679
  13  -2   5 6.50301 10.3306
  13   1  -5 3.36639 10.1758
 -13  -1   5 33.9906 13.0763
  12   1  -5 85.4448 19.6584
 -12  -1   5 71.5174 16.4766
  11   1  -5 45.8267 14.1729
 -11  -1   5 85.3259 17.3870
  10   1  -5 124.796 21.4742
 -10  -1   5 100.155 14.9491
   9   1  -5 10.0451 9.14085
  -9  -1   5 1.12275 5.61182
   8   1  -5 149.983 13.8105
  -8  -1   5 145.540 11.4880
   7   1  -5 483.460 24.8256
  -7  -1   5 467.919 21.2417
   6   1  -5 118.148 9.59212
  -6  -1   5 143.960 9.93016
   5   1  -5 994.740 29.3990
  -5  -1   5 998.637 25.6913
   4   1  -5 0.51450 1.31998
  -4  -1   5 1.56220 1.52695
   3   1  -5 432.415 14.8608
  -3  -1   5 419.174 13.6344
   2   1  -5 1892.08 47.1828
  -2  -1   5 1879.60 48.5822
   1   1  -5 116.395 6.94876
  -1  -1   5 95.8390 5.95173
   0   1  -5 429.758 15.2375
   0  -1   5 410.739 12.2569
  -1   1  -5 0.97782 1.38275
   1  -1   5 1.79872 1.38957
  -2   1  -5 709.598 24.7704
   2  -1   5 739.039 26.3967
  -3   1  -5 163.128 7.48114
   3  -1   5 156.041 7.02385
  -4   1  -5 444.591 13.1959
   4  -1   5 443.514 13.7789
  -5   1  -5 401.795 12.1851
   5  -1   5 456.388 17.0127
  -6   1  -5 17.6042 2.19999
   6  -1   5 4.04137 3.23391
  -7   1  -5 370.691 13.1884
   7  -1   5 347.919 20.0737
  -8   1  -5 154.464 8.93252
   8  -1   5 122.967 13.0621
  -9   1  -5 152.090 10.3623
   9  -1   5 93.9992 32.9723
 -10   1  -5 160.551 12.5945
  10  -1   5 163.054 18.5084
 -11   1  -5 5.43166 7.04081
  11  -1   5 0.00000 19.0650
 -12   1  -5 75.2785 28.9234
  12  -1   5 54.7163 15.6147
 -13   1  -5 6.81711 13.3008
  13  -1   5 4.14742 8.29596
  13   0  -5 21.0954 12.1303
 -13   0   5 30.4076 12.2206
  12   0  -5 24.4990 11.7260
 -12   0   5 32.3520 11.8423
  11   0  -5 56.2790 15.2147
 -11   0   5 68.1758 15.0158
  10   0  -5 246.310 24.2099
 -10   0   5 290.697 24.5748
   9   0  -5 7.53414 8.69283
  -9   0   5 4.33200 4.93676
   8   0  -5 185.102 20.7297
  -8   0   5 186.050 11.4489
   7   0  -5 199.204 13.2044
  -7   0   5 217.449 13.0259
   6   0  -5 367.110 16.0639
  -6   0   5 366.273 14.8537
   5   0  -5 487.721 14.4613
  -5   0   5 467.592 14.2104
   4   0  -5 4.27649 1.41564
  -4   0   5 4.57591 2.05207
   3   0  -5 636.967 17.6617
  -3   0   5 636.800 19.9929
   2   0  -5 3027.71 77.3484
  -2   0   5 2952.24 67.1940
   1   0  -5 343.556 11.7714
  -1   0   5 325.613 12.5621
   0   0  -5 980.705 26.9460
   0   0   5 999.360 27.1887
  -1   0  -5 18.1848 3.20033
   1   0   5 23.1995 2.31620
  -2   0  -5 154.544 7.57145
   2   0   5 144.708 7.62226
  -3   0  -5 976.555 24.7318
   3   0   5 1046.73 25.3450
  -4   0  -5 571.574 16.3036
   4   0   5 581.309 20.4477
  -5   0  -5 363.562 12.4748
   5   0   5 365.220 14.9716
  -6   0  -5 1.25947 1.06043
   6   0   5 3.07626 2.68942
  -7   0  -5 505.373 17.3780
   7   0   5 475.111 23.9586
  -8   0  -5 152.434 7.50365
   8   0   5 152.752 13.3695
  -9   0  -5 177.838 9.12671
   9   0   5 174.144 23.2935
 -10   0  -5 123.268 11.7985
  10   0   5 127.524 16.1081
 -11   0  -5 9.37922 5.77325
  11   0   5 19.5079 13.4632
 -12   0  -5 41.8689 24.3129
  12   0   5 10.9250 9.84041
 -13   0  -5 2.24806 12.2786
  13   0   5 0.41535 5.98040
 -14   0  -5 0.00000 82.9451
  14   0   5 31.6827 16.7511
  13  -1  -5 47.9783 15.7231
 -13   1   5 23.4488 15.4347
  12  -1  -5 14.9900 12.7122
 -12   1   5 34.5535 12.1200
  11  -1  -5 10.6364 7.74264
 -11   1   5 15.4147 9.07396
  10  -1  -5 207.694 21.5288
 -10   1   5 203.023 20.7165
   9  -1  -5 5.67349 9.25040
  -9   1   5 6.77884 4.30974
   8  -1  -5 334.890 23.0907
  -8   1   5 312.669 14.0661
   7  -1  -5 31.1430 10.0987
  -7   1   5 45.4145 4.68723
   6  -1  -5 3.11903 2.58363
  -6   1   5 11.0526 3.20783
   5  -1  -5 258.394 9.12177
  -5   1   5 262.340 10.1127
   4  -1  -5 30.2447 2.88060
  -4   1   5 26.9187 3.19580
   3  -1  -5 1383.43 32.0213
  -3   1   5 1381.73 32.1570
   2  -1  -5 513.743 14.6979
  -2   1   5 531.378 14.8557
   1  -1  -5 1398.31 34.2956
  -1   1   5 1454.89 35.4055
   0  -1  -5 5453.61 203.109
   0   1   5 5397.08 157.493
  -1  -1  -5 217.233 9.91732
   1   1   5 206.014 10.9683
  -2  -1  -5 896.285 26.3226
   2   1   5 889.641 29.4763
  -3  -1  -5 1164.21 25.7419
   3   1   5 1178.97 28.9060
  -4  -1  -5 171.239 6.78157
   4   1   5 155.449 9.86432
  -5  -1  -5 361.237 13.1094
   5   1   5 363.209 16.2672
  -6  -1  -5 57.1238 3.84349
   6   1   5 38.3781 5.34777
  -7  -1  -5 425.962 14.4832
   7   1   5 470.312 21.6399
  -8  -1  -5 1.90274 1.28955
   8   1   5 2.99058 3.40968
  -9  -1  -5 206.457 12.9920
   9   1   5 208.223 24.9015
 -10  -1  -5 176.493 12.2221
  10   1   5 203.391 17.4758
 -11  -1  -5 3.32402 4.27479
  11   1   5 7.65380 10.9645
 -12  -1  -5 64.9572 25.7207
  12   1   5 102.416 21.3877
 -13  -1  -5 7.86826 14.4040
  13   1   5 6.08676 10.0698
 -14  -1  -5 69.8587 28.5886
  14   1   5 29.8446 15.7064
  13  -2  -5 25.6301 12.3962
 -13   2   5 31.9920 103.061
  12  -2  -5 15.3982 10.7751
 -12   2   5 64.6763 20.3578
  11  -2  -5 20.8827 9.76421
 -11   2   5 11.5015 7.20334
  10  -2  -5 221.446 27.7274
 -10   2   5 202.259 24.8508
   9  -2  -5 4.70937 9.87445
  -9   2   5 2.01229 7.76824
   8  -2  -5 231.036 20.9805
  -8   2   5 200.590 9.22198
   7  -2  -5 105.958 12.7282
  -7   2   5 98.4437 6.62828
   6  -2  -5 3.63697 2.17338
  -6   2   5 3.39899 1.69881
   5  -2  -5 558.531 16.1564
  -5   2   5 560.687 15.4157
   4  -2  -5 166.713 6.87112
  -4   2   5 157.497 6.80632
   3  -2  -5 2638.84 54.8870
  -3   2   5 2592.31 61.1097
   2  -2  -5 76.5453 4.37529
  -2   2   5 74.0036 4.90811
   1  -2  -5 988.902 26.7856
  -1   2   5 969.265 28.2494
   0  -2  -5 1274.72 34.0376
   0   2   5 1278.44 33.4311
  -1  -2  -5 26.4120 2.92249
   1   2   5 30.5627 2.99888
  -2  -2  -5 810.228 23.1712
   2   2   5 777.856 26.7793
  -3  -2  -5 1693.26 36.1345
   3   2   5 1735.46 42.4933
  -4  -2  -5 33.6606 2.57668
   4   2   5 23.2374 4.39422
  -5  -2  -5 377.724 11.6275
   5   2   5 371.600 16.8884
  -6  -2  -5 118.222 5.76773
   6   2   5 123.413 8.92858
  -7  -2  -5 199.655 8.85151
   7   2   5 196.766 13.4040
  -8  -2  -5 33.8281 3.38100
   8   2   5 25.7801 5.83134
  -9  -2  -5 168.345 8.20525
   9   2   5 202.301 25.0873
 -10  -2  -5 223.900 13.6845
  10   2   5 219.244 18.1061
 -11  -2  -5 5.68109 5.60079
  11   2   5 0.98383 9.15554
 -12  -2  -5 112.203 15.5252
  12   2   5 91.0273 16.3380
 -13  -2  -5 0.91524 11.3132
  13   2   5 2.08555 9.37250
 -14  -2  -5 57.3214 32.1531
  14   2   5 28.0044 14.7492
  12  -3  -5 45.3017 16.0475
 -12   3   5 19.0187 13.6855
  11  -3  -5 52.2926 13.2256
 -11   3   5 68.3134 14.8454
  10  -3  -5 176.110 21.6071
 -10   3   5 174.849 23.3550
   9  -3  -5 8.94308 13.3392
  -9   3   5 0.00000 4.20903
   8  -3  -5 86.5042 13.2486
  -8   3   5 68.7998 9.91046
   7  -3  -5 93.3575 10.7566
  -7   3   5 93.9268 6.55733
   6  -3  -5 42.5654 6.75615
  -6   3   5 36.0949 4.25906
   5  -3  -5 826.743 22.1075
  -5   3   5 843.541 22.7168
   4  -3  -5 13.7296 2.03858
  -4   3   5 6.88596 1.98860
   3  -3  -5 1003.40 25.3814
  -3   3   5 1056.61 26.2280
   2  -3  -5 20.1753 2.53456
  -2   3   5 20.4400 2.83445
   1  -3  -5 144.195 6.95005
  -1   3   5 141.727 7.11200
   0  -3  -5 6.08601 2.00584
   0   3   5 9.25799 1.84190
  -1  -3  -5 0.10434 1.21906
   1   3   5 1.02393 1.32107
  -2  -3  -5 1978.62 56.4519
   2   3   5 1981.39 59.3972
  -3  -3  -5 502.318 14.7593
   3   3   5 529.906 16.9317
  -4  -3  -5 361.624 10.8741
   4   3   5 358.682 12.6127
  -5  -3  -5 374.620 12.8777
   5   3   5 343.725 15.2735
  -6  -3  -5 39.6750 3.72109
   6   3   5 33.6710 5.83084
  -7  -3  -5 309.372 11.7514
   7   3   5 344.116 16.3360
  -8  -3  -5 1.62288 1.45656
   8   3   5 4.29465 3.90746
  -9  -3  -5 246.946 11.1306
   9   3   5 250.187 22.3665
 -10  -3  -5 177.373 12.1398
  10   3   5 240.107 21.0923
 -11  -3  -5 6.95307 5.90008
  11   3   5 0.00000 11.4992
 -12  -3  -5 131.578 21.5527
  12   3   5 57.5161 14.6743
 -13  -3  -5 0.00000 8.01637
  13   3   5 0.54527 6.48059
 -14  -3  -5 2.28814 11.9073
  14   3   5 49.6967 20.7243
  12  -4  -5 14.0736 11.0241
 -12   4   5 30.9443 15.3403
  11  -4  -5 36.9009 13.5539
 -11   4   5 30.9323 11.4448
  10  -4  -5 82.6876 17.1608
 -10   4   5 90.3192 16.3082
   9  -4  -5 0.00000 13.8699
  -9   4   5 1.09570 5.26982
   8  -4  -5 151.199 15.8438
  -8   4   5 139.153 11.4376
   7  -4  -5 136.152 15.7867
  -7   4   5 183.918 13.0084
   6  -4  -5 60.8734 4.48090
  -6   4   5 56.3469 5.24219
   5  -4  -5 1022.31 28.5765
  -5   4   5 1004.74 27.3982
   4  -4  -5 146.928 8.56235
  -4   4   5 160.534 7.77303
   3  -4  -5 316.182 10.7923
  -3   4   5 297.683 10.3941
   2  -4  -5 420.233 15.3051
  -2   4   5 432.255 14.5301
   1  -4  -5 540.241 16.4575
  -1   4   5 537.448 15.8036
   0  -4  -5 811.754 24.8864
   0   4   5 814.232 27.1045
  -1  -4  -5 21.8429 2.84756
   1   4   5 22.4019 2.97924
  -2  -4  -5 2438.48 77.4924
   2   4   5 2474.19 80.3912
  -3  -4  -5 6.49631 1.58390
   3   4   5 4.43951 1.66771
  -4  -4  -5 96.5569 5.32446
   4   4   5 99.7654 5.81748
  -5  -4  -5 586.505 17.5150
   5   4   5 598.303 21.8433
  -6  -4  -5 284.333 11.0946
   6   4   5 293.016 14.6333
  -7  -4  -5 527.715 17.2657
   7   4   5 470.958 20.8791
  -8  -4  -5 141.340 9.43033
   8   4   5 133.608 11.6224
  -9  -4  -5 186.501 10.8551
   9   4   5 178.255 18.7281
 -10  -4  -5 200.850 14.8194
  10   4   5 175.873 19.3116
 -11  -4  -5 3.90925 6.98553
  11   4   5 2.48768 12.1816
 -12  -4  -5 95.2812 20.2856
  12   4   5 85.5841 18.8158
 -13  -4  -5 3.44611 5.76562
  13   4   5 0.00000 6.34244
  12  -5  -5 13.5487 11.2191
 -12   5   5 25.9805 17.0998
  11  -5  -5 25.8059 11.9441
 -11   5   5 0.57698 8.25512
  10  -5  -5 150.852 27.6268
 -10   5   5 138.292 20.9136
   9  -5  -5 55.7900 18.0279
  -9   5   5 95.7466 10.5405
   8  -5  -5 90.7857 14.6845
  -8   5   5 83.6832 9.26291
   7  -5  -5 98.4452 13.4312
  -7   5   5 67.6918 7.72658
   6  -5  -5 95.9124 7.13223
  -6   5   5 88.9104 6.49528
   5  -5  -5 240.337 11.5056
  -5   5   5 242.022 10.4401
   4  -5  -5 0.41357 1.71446
  -4   5   5 1.16890 1.59601
   3  -5  -5 980.292 24.3460
  -3   5   5 1003.54 27.1211
   2  -5  -5 8.84934 2.02689
  -2   5   5 14.5995 2.69114
   1  -5  -5 148.268 8.04844
  -1   5   5 145.993 7.57902
   0  -5  -5 531.093 19.4596
   0   5   5 532.809 20.5269
  -1  -5  -5 105.943 5.51941
   1   5   5 102.896 5.89420
  -2  -5  -5 1148.55 41.2164
   2   5   5 1154.42 39.4817
  -3  -5  -5 672.576 21.3883
   3   5   5 688.893 22.3000
  -4  -5  -5 838.964 24.6393
   4   5   5 821.059 23.3762
  -5  -5  -5 171.040 8.00610
   5   5   5 172.242 7.61887
  -6  -5  -5 15.6049 2.69684
   6   5   5 11.2393 3.48775
  -7  -5  -5 416.025 15.4129
   7   5   5 453.590 19.5482
  -8  -5  -5 78.9180 6.89975
   8   5   5 75.8811 8.93407
  -9  -5  -5 144.141 12.3068
   9   5   5 121.769 13.4895
 -10  -5  -5 171.432 15.3795
  10   5   5 140.291 15.0927
 -11  -5  -5 7.34514 7.68316
  11   5   5 6.59534 12.3741
 -12  -5  -5 41.4252 11.3141
  12   5   5 5.69538 10.9986
 -13  -5  -5 2.98467 7.18723
  13   5   5 0.45666 14.1366
  12  -6  -5 6.78311 13.6311
 -12   6   5 22.0750 14.5353
  11  -6  -5 27.0518 11.4874
 -11   6   5 28.2240 15.1530
  10  -6  -5 90.3167 19.6350
 -10   6   5 114.863 25.4662
   9  -6  -5 2.91654 15.1502
  -9   6   5 6.82227 5.97380
   8  -6  -5 96.0161 24.3469
  -8   6   5 144.686 14.6079
   7  -6  -5 75.1726 12.8477
  -7   6   5 61.4864 6.82519
   6  -6  -5 153.375 9.75461
  -6   6   5 161.123 10.3010
   5  -6  -5 138.547 9.66813
  -5   6   5 139.185 9.07618
   4  -6  -5 4.08328 2.47241
  -4   6   5 1.65650 1.79598
   3  -6  -5 853.825 23.7131
  -3   6   5 812.265 24.3016
   2  -6  -5 124.943 6.98206
  -2   6   5 106.953 7.11505
   1  -6  -5 139.662 8.78152
  -1   6   5 122.893 7.66334
   0  -6  -5 211.098 13.1245
   0   6   5 223.884 16.2140
  -1  -6  -5 13.0764 2.29550
   1   6   5 9.23853 2.90759
  -2  -6  -5 918.052 33.0718
   2   6   5 844.338 37.2438
  -3  -6  -5 94.3641 5.70549
   3   6   5 109.612 7.18333
  -4  -6  -5 601.698 18.8856
   4   6   5 600.240 20.4069
  -5  -6  -5 178.087 9.14618
   5   6   5 186.121 8.40114
  -6  -6  -5 64.4013 5.74192
   6   6   5 52.3524 4.69101
  -7  -6  -5 667.102 25.0113
   7   6   5 704.316 25.8621
  -8  -6  -5 37.5639 5.02471
   8   6   5 35.6293 7.54245
  -9  -6  -5 173.632 14.6067
   9   6   5 159.217 19.2647
 -10  -6  -5 149.885 23.0279
  10   6   5 105.959 10.9023
 -11  -6  -5 3.32223 7.88754
  11   6   5 2.73604 12.8555
 -12  -6  -5 48.0023 11.5837
  12   6   5 42.9522 31.3075
 -13  -6  -5 7.51254 7.34432
  13   6   5 3.41357 9.61554
  11  -7  -5 25.9096 15.9607
 -11   7   5 22.5716 14.1016
  10  -7  -5 73.8196 24.5198
 -10   7   5 74.7778 22.1121
   9  -7  -5 37.6287 20.4429
  -9   7   5 4.91025 5.96122
   8  -7  -5 213.289 32.6397
  -8   7   5 97.2342 12.2164
   7  -7  -5 177.346 19.5082
  -7   7   5 212.357 12.3019
   6  -7  -5 323.831 28.2873
  -6   7   5 332.222 18.0281
   5  -7  -5 370.029 17.0599
  -5   7   5 373.537 17.1616
   4  -7  -5 1.48009 2.06314
  -4   7   5 2.73566 2.14108
   3  -7  -5 275.205 11.8542
  -3   7   5 244.317 12.8575
   2  -7  -5 355.308 13.5878
  -2   7   5 328.648 13.8078
   1  -7  -5 290.833 12.2712
  -1   7   5 262.810 12.1522
   0  -7  -5 492.674 19.7437
   0   7   5 488.960 22.5413
  -1  -7  -5 8.28495 2.47995
   1   7   5 5.34051 2.83111
  -2  -7  -5 678.856 25.4715
   2   7   5 649.126 28.1749
  -3  -7  -5 131.840 8.15575
   3   7   5 140.368 8.86920
  -4  -7  -5 285.821 12.2492
   4   7   5 283.193 11.9937
  -5  -7  -5 127.698 8.27787
   5   7   5 110.328 7.03052
  -6  -7  -5 91.1593 6.97543
   6   7   5 92.3997 6.37728
  -7  -7  -5 434.400 19.8528
   7   7   5 460.795 23.8210
  -8  -7  -5 30.7150 6.07197
   8   7   5 25.7766 7.06355
  -9  -7  -5 162.748 14.5023
   9   7   5 177.342 19.5670
 -10  -7  -5 105.686 14.9953
  10   7   5 99.1356 14.9678
 -11  -7  -5 14.6163 13.5747
  11   7   5 22.8476 14.7671
 -12  -7  -5 58.3807 14.1141
  12   7   5 75.9459 22.4320
 -13  -7  -5 6.31394 6.95858
  13   7   5 10.1083 12.2163
  11  -8  -5 18.0632 12.6915
 -11   8   5 34.0306 17.0435
  10  -8  -5 105.262 26.0291
 -10   8   5 114.851 26.5621
   9  -8  -5 14.3357 20.2096
  -9   8   5 4.37363 12.6552
   8  -8  -5 76.4642 23.7684
  -8   8   5 73.9905 10.5436
   7  -8  -5 59.5599 21.3562
  -7   8   5 53.9987 8.05593
   6  -8  -5 114.583 11.6587
  -6   8   5 105.297 9.11735
   5  -8  -5 376.756 17.9880
  -5   8   5 361.326 17.6383
   4  -8  -5 13.1072 3.84126
  -4   8   5 10.5719 3.52417
   3  -8  -5 255.968 12.0588
  -3   8   5 247.011 13.2507
   2  -8  -5 262.538 11.9754
  -2   8   5 256.807 14.2896
   1  -8  -5 30.3488 4.03785
  -1   8   5 34.3055 4.88246
   0  -8  -5 108.425 8.09455
   0   8   5 114.579 10.1185
  -1  -8  -5 21.0844 2.90452
   1   8   5 19.6727 3.90605
  -2  -8  -5 680.928 22.4285
   2   8   5 666.899 32.1724
  -3  -8  -5 17.5686 3.64921
   3   8   5 16.5963 4.54303
  -4  -8  -5 228.482 12.5481
   4   8   5 233.780 12.1719
  -5  -8  -5 388.959 16.3500
   5   8   5 413.787 16.7862
  -6  -8  -5 88.3127 8.17578
   6   8   5 83.7118 6.86572
  -7  -8  -5 175.454 12.0455
   7   8   5 161.748 16.5048
  -8  -8  -5 42.4842 7.36509
   8   8   5 51.1694 10.5666
  -9  -8  -5 172.348 15.1922
   9   8   5 139.229 21.4787
 -10  -8  -5 131.350 17.1969
  10   8   5 114.749 19.8738
 -11  -8  -5 10.4028 14.3319
  11   8   5 8.60811 21.0681
 -12  -8  -5 20.9061 14.7981
  12   8   5 76.2171 23.2928
  10  -9  -5 78.0517 33.8751
 -10   9   5 213.199 118.172
   9  -9  -5 2.78434 16.1056
  -9   9   5 0.00000 11.5789
   8  -9  -5 97.5155 25.6039
  -8   9   5 154.416 27.0230
   7  -9  -5 26.4675 18.0088
  -7   9   5 31.5569 10.5355
   6  -9  -5 54.1555 12.7285
  -6   9   5 73.7208 12.8290
   5  -9  -5 232.322 20.2212
  -5   9   5 224.656 17.1209
   4  -9  -5 0.76472 2.35318
  -4   9   5 0.67453 2.12810
   3  -9  -5 145.084 9.47300
  -3   9   5 168.705 12.3096
   2  -9  -5 144.253 9.15083
  -2   9   5 157.593 11.6769
   1  -9  -5 10.5333 2.96356
  -1   9   5 7.74641 3.04498
   0  -9  -5 211.831 10.4466
   0   9   5 199.957 12.6591
  -1  -9  -5 67.3191 4.85181
   1   9   5 62.4375 5.38056
  -2  -9  -5 235.610 11.7911
   2   9   5 249.716 16.4273
  -3  -9  -5 82.0756 7.08986
   3   9   5 105.210 10.6076
  -4  -9  -5 404.656 17.4814
   4   9   5 397.810 18.9496
  -5  -9  -5 221.640 14.5319
   5   9   5 167.800 13.0753
  -6  -9  -5 99.8597 9.57745
   6   9   5 102.194 10.6830
  -7  -9  -5 225.173 17.0687
   7   9   5 270.659 22.6597
  -8  -9  -5 55.8715 8.27572
   8   9   5 25.4795 11.3369
  -9  -9  -5 13.3221 8.55209
   9   9   5 23.9554 12.6704
 -10  -9  -5 116.662 16.7159
  10   9   5 44.6909 15.2800
 -11  -9  -5 3.46453 96.1444
  11   9   5 3.77456 10.4987
  12   9   5 96.2435 34.2332
   9 -10  -5 20.0705 41.4829
   8 -10  -5 89.7323 25.7512
  -8  10   5 50.4779 12.5123
   7 -10  -5 14.7620 17.9113
  -7  10   5 22.0543 10.0800
   6 -10  -5 78.0129 30.8084
  -6  10   5 73.4815 19.5558
   5 -10  -5 191.081 23.6068
  -5  10   5 178.855 21.5469
   4 -10  -5 14.5920 6.32912
  -4  10   5 3.49681 4.92102
   3 -10  -5 236.846 15.5651
  -3  10   5 261.143 23.6577
   2 -10  -5 58.8073 6.43350
  -2  10   5 47.3955 7.96271
   1 -10  -5 163.191 10.4815
  -1  10   5 156.756 12.8794
   0 -10  -5 360.097 18.3353
   0  10   5 309.888 20.3038
  -1 -10  -5 0.00000 3.10309
   1  10   5 0.00000 3.88817
  -2 -10  -5 458.190 17.9775
   2  10   5 462.826 26.2770
  -3 -10  -5 50.7556 7.30727
   3  10   5 59.0855 8.27464
  -4 -10  -5 177.089 12.6659
   4  10   5 177.367 12.6705
  -5 -10  -5 43.0396 6.46588
   5  10   5 34.5195 6.34504
  -6 -10  -5 17.8041 6.17761
   6  10   5 27.3847 7.31143
  -7 -10  -5 168.472 18.4423
   7  10   5 169.122 23.8114
  -8 -10  -5 29.5594 9.94066
   8  10   5 34.7329 13.6907
  -9 -10  -5 67.3614 23.3545
   9  10   5 90.0137 19.9023
 -10 -10  -5 98.1968 26.9541
  10  10   5 119.203 30.7827
 -11 -10  -5 221.007 1368.66
  11  10   5 16.1965 14.2055
   9 -11  -5 0.00000 23.2795
  -9  11   5 18.7087 17.7171
   8 -11  -5 58.5295 27.8310
  -8  11   5 53.2039 13.0640
   7 -11  -5 19.4383 19.0302
  -7  11   5 36.2029 11.1372
   6 -11  -5 97.1201 33.9465
  -6  11   5 46.8394 13.1626
   5 -11  -5 125.972 18.7914
  -5  11   5 103.315 17.2715
   4 -11  -5 12.6653 8.59949
  -4  11   5 6.88997 6.48124
   3 -11  -5 263.196 25.9334
  -3  11   5 271.260 40.9599
   2 -11  -5 51.9386 8.47295
  -2  11   5 44.7963 11.5304
   1 -11  -5 19.3422 5.31315
  -1  11   5 7.94088 5.55406
   0 -11  -5 285.597 18.8314
   0  11   5 256.840 35.5323
  -1 -11  -5 7.19417 4.97173
   1  11   5 2.46900 5.65118
  -2 -11  -5 408.853 30.6890
   2  11   5 409.425 29.1152
  -3 -11  -5 29.6604 12.0504
   3  11   5 24.3575 7.37646
  -4 -11  -5 23.6064 9.50889
   4  11   5 16.4805 6.37009
  -5 -11  -5 44.8493 10.0069
   5  11   5 50.1219 10.9992
  -6 -11  -5 1.28306 3.81627
   6  11   5 11.2908 6.67339
  -7 -11  -5 101.525 16.0337
   7  11   5 104.243 20.9520
  -8 -11  -5 6.61798 6.14537
   8  11   5 0.90022 8.75372
  -9 -11  -5 93.5653 16.5653
   9  11   5 38.4680 26.1376
 -10 -11  -5 53.2458 118.966
  10  11   5 89.7528 27.8713
 -11 -11  -5 1.83901 11.4676
   8 -12  -5 86.3732 33.4994
  -8  12   5 28.9260 11.3700
   7 -12  -5 0.00000 29.6108
  -7  12   5 18.3457 13.4664
   6 -12  -5 25.7013 19.5628
  -6  12   5 55.7873 14.3612
   5 -12  -5 30.2540 19.6428
  -5  12   5 33.8786 11.2415
   4 -12  -5 0.29678 5.32344
  -4  12   5 3.68583 4.87788
   3 -12  -5 69.7290 14.7831
  -3  12   5 42.5365 12.0459
   2 -12  -5 32.6349 10.8988
  -2  12   5 22.1340 9.00356
   1 -12  -5 126.618 15.4716
  -1  12   5 126.405 20.9467
   0 -12  -5 207.823 115.675
  -1 -12  -5 35.2940 9.51328
   1  12   5 0.00000 97.8184
  -2 -12  -5 144.135 18.6756
   2  12   5 166.647 27.2549
  -3 -12  -5 48.6936 11.0924
   3  12   5 49.4316 12.1460
  -4 -12  -5 27.4746 8.30972
   4  12   5 30.6440 8.36712
  -5 -12  -5 68.1262 12.0551
   5  12   5 46.6995 11.7495
  -6 -12  -5 0.28029 3.39135
   6  12   5 11.0643 7.28715
  -7 -12  -5 108.851 16.1878
   7  12   5 98.1651 20.7486
  -8 -12  -5 0.16646 5.86940
   8  12   5 24.1020 14.8773
  -9 -12  -5 15.8991 14.5821
   9  12   5 3.67627 19.4112
 -10 -12  -5 11.3768 14.7400
  10  12   5 17.5358 117.089
   6 -13  -5 36.4522 23.3010
  -6  13   5 5.84672 97.7049
   5 -13  -5 109.229 42.5269
  -5  13   5 104.272 21.1441
   4 -13  -5 0.39717 5.71702
  -4  13   5 0.00000 4.75626
   3 -13  -5 65.3198 18.7042
  -3  13   5 99.6167 18.5174
   2 -13  -5 16.1447 11.4618
  -2  13   5 33.5094 10.8201
   1 -13  -5 41.3824 16.1018
  -1  13   5 64.8251 14.9033
   0 -13  -5 98.7206 16.0689
   0  13   5 82.1576 16.4209
  -1 -13  -5 18.6479 12.2042
   1  13   5 15.2071 8.01599
  -2 -13  -5 119.039 25.7263
   2  13   5 156.468 27.3173
  -3 -13  -5 6.75935 9.97802
   3  13   5 15.8060 9.29889
  -4 -13  -5 44.6134 10.4952
   4  13   5 62.0596 11.6451
  -5 -13  -5 43.4783 10.7994
   5  13   5 41.8778 11.7561
  -6 -13  -5 2.54502 4.31703
   6  13   5 9.16817 12.4680
  -7 -13  -5 73.9730 13.8553
   7  13   5 65.9350 19.1708
  -8 -13  -5 2.80984 6.74426
   8  13   5 0.00000 17.6192
  -9 -13  -5 34.7293 21.4179
   9  13   5 88.7941 114.557
   5 -14  -5 83.3653 69.4186
  -5  14   5 46.7812 14.2472
   4 -14  -5 6.62361 7.85139
  -4  14   5 5.64598 6.94113
   3 -14  -5 71.2789 20.4461
  -3  14   5 90.7476 18.0440
   2 -14  -5 31.6128 15.9408
  -2  14   5 17.3516 8.92248
   1 -14  -5 43.8909 17.8687
  -1  14   5 47.6931 13.6620
   0 -14  -5 28.1429 17.0983
   0  14   5 41.1788 12.9979
  -1 -14  -5 0.00000 8.81332
   1  14   5 4.29654 6.71706
  -2 -14  -5 135.262 18.6294
   2  14   5 93.0490 13.8410
  -3 -14  -5 57.2816 14.6903
   3  14   5 47.6990 13.5655
  -4 -14  -5 26.3021 9.09711
   4  14   5 24.1142 8.11652
  -5 -14  -5 51.1741 11.8849
   5  14   5 47.7876 12.8424
  -6 -14  -5 5.18557 5.86005
   6  14   5 32.7174 58.2074
  -7 -14  -5 60.4816 12.7635
   7  14   5 61.8057 25.9741
   3 -15  -5 32.7504 16.7131
  -3  15   5 46.7713 14.9927
   2 -15  -5 9.51878 11.4791
  -2  15   5 5.68972 9.09152
   1 -15  -5 70.4482 22.4721
  -1  15   5 68.9214 24.5170
   0 -15  -5 38.1815 19.1491
   0  15   5 29.0279 14.0306
  -1 -15  -5 0.00000 9.63060
   1  15   5 4.14037 6.53886
  -2 -15  -5 143.941 1330.89
   2  15   5 48.0002 14.9978
  -3 -15  -5 19.8949 15.9267
   3  15   5 22.1166 11.1611
  -4 -15  -5 35.0866 11.6512
   4  15   5 39.4742 14.7060
  -5 -15  -5 10.6419 8.97587
   5  15   5 59.9790 23.5449
   3  13  -6 7.99171 12.9976
  -3 -13   6 0.00000 11.5011
   2  13  -6 82.2936 22.4491
  -2 -13   6 108.711 24.7031
   1  13  -6 77.9159 1265.21
  -1 -13   6 21.0518 17.2229
   0  13  -6 11.0764 15.3369
   0 -13   6 31.2312 17.1113
  -1  13  -6 63.8386 21.5488
   1 -13   6 103.428 20.1936
  -2  13  -6 2.43414 6.17504
   2 -13   6 0.62619 6.88593
  -3  13  -6 72.4974 17.2684
   3 -13   6 71.3754 18.4981
   6  12  -6 16.2480 48.4086
  -6 -12   6 7.81853 7.33391
   5  12  -6 70.5404 101.594
  -5 -12   6 41.2833 14.8809
   4  12  -6 205.667 32.3979
  -4 -12   6 181.382 19.4428
   3  12  -6 0.00000 11.4635
  -3 -12   6 0.62228 8.34766
   2  12  -6 71.4146 20.5345
  -2 -12   6 73.9710 14.9807
   1  12  -6 39.7189 17.2203
  -1 -12   6 29.6938 11.2890
   0  12  -6 36.3372 12.0562
   0 -12   6 32.1553 11.1233
  -1  12  -6 61.9958 15.3994
   1 -12   6 63.1053 15.3311
  -2  12  -6 7.59660 7.44887
   2 -12   6 11.0751 7.35349
  -3  12  -6 71.6605 16.1387
   3 -12   6 94.3406 23.6835
  -4  12  -6 10.8611 7.81366
   4 -12   6 2.65049 6.39900
  -5  12  -6 75.6474 1364.30
   5 -12   6 13.3987 27.2533
  -6  12  -6 85.4731 17.8146
   6 -12   6 71.8131 27.8552
   7  11  -6 87.8667 20.3553
  -7 -11   6 54.5236 15.3622
   6  11  -6 46.4831 23.2638
  -6 -11   6 46.9664 11.8769
   5  11  -6 6.18863 8.75841
  -5 -11   6 2.84027 5.41666
   4  11  -6 146.459 26.7526
  -4 -11   6 118.806 19.4490
   3  11  -6 2.86937 11.0210
  -3 -11   6 8.81938 13.7500
   2  11  -6 179.558 28.3848
  -2 -11   6 151.232 19.3353
   1  11  -6 66.9251 18.8513
  -1 -11   6 37.3575 11.7612
   0  11  -6 50.7678 12.9305
   0 -11   6 52.0086 13.7452
  -1  11  -6 139.127 21.1572
   1 -11   6 162.761 21.5740
  -2  11  -6 0.17946 3.74989
   2 -11   6 4.02130 6.50221
  -3  11  -6 177.359 24.0815
   3 -11   6 187.249 23.1585
  -4  11  -6 59.2534 14.0461
   4 -11   6 74.8387 15.4740
  -5  11  -6 85.0677 16.3501
   5 -11   6 0.00002 164.981
  -6  11  -6 44.5566 20.3568
   6 -11   6 24.2414 163.133
  -7  11  -6 6.33163 91.6280
   7 -11   6 1.87194 20.0612
   8  10  -6 0.22524 7.07251
  -8 -10   6 3.81669 8.77218
   7  10  -6 53.0697 16.5779
  -7 -10   6 73.8514 14.5216
   6  10  -6 12.1091 11.7763
  -6 -10   6 21.0487 8.31425
   5  10  -6 47.7056 18.3714
  -5 -10   6 40.4647 10.4180
   4  10  -6 168.298 27.1272
  -4 -10   6 176.590 21.3885
   3  10  -6 12.8404 7.62940
  -3 -10   6 0.93835 6.34303
   2  10  -6 144.068 23.9478
  -2 -10   6 105.822 15.9700
   1  10  -6 96.5579 21.6751
  -1 -10   6 139.103 23.9163
   0  10  -6 18.7103 8.57927
   0 -10   6 26.5092 9.41903
  -1  10  -6 126.610 18.4960
   1 -10   6 105.921 24.4301
  -2  10  -6 16.5735 8.14594
   2 -10   6 22.5873 9.45129
  -3  10  -6 197.839 23.4208
   3 -10   6 185.622 22.5406
  -4  10  -6 23.2966 9.13851
   4 -10   6 22.1054 8.98366
  -5  10  -6 170.093 21.0986
   5 -10   6 188.649 23.2069
  -6  10  -6 128.742 18.6569
   6 -10   6 228.251 46.1596
  -7  10  -6 15.2512 9.99924
   7 -10   6 1.58172 20.0668
  -8  10  -6 81.5615 24.5367
   8 -10   6 89.1313 37.8948
   9   9  -6 26.9646 15.3220
  -9  -9   6 68.7326 17.0687
   8   9  -6 7.26986 7.53974
  -8  -9   6 1.40700 4.78847
   7   9  -6 50.2858 12.7264
  -7  -9   6 71.1703 13.1453
   6   9  -6 60.5291 13.4738
  -6  -9   6 58.8709 12.1800
   5   9  -6 113.637 17.7593
  -5  -9   6 123.935 15.8556
   4   9  -6 148.671 24.9542
  -4  -9   6 219.141 21.3733
   3   9  -6 12.0981 10.6736
  -3  -9   6 57.9079 40.6103
   2   9  -6 232.138 21.1196
  -2  -9   6 332.339 26.5271
   1   9  -6 51.6158 10.3080
  -1  -9   6 64.2804 12.9035
   0   9  -6 46.3769 8.54035
   0  -9   6 37.5349 9.91170
  -1   9  -6 177.991 18.0042
   1  -9   6 229.081 24.1798
  -2   9  -6 3.66794 3.87270
   2  -9   6 8.38211 8.73183
  -3   9  -6 283.051 24.1685
   3  -9   6 278.530 21.8818
  -4   9  -6 41.3193 14.2266
   4  -9   6 27.3555 7.64897
  -5   9  -6 164.007 19.5592
   5  -9   6 141.845 19.4887
  -6   9  -6 123.585 16.6985
   6  -9   6 88.0983 31.4819
  -7   9  -6 0.81328 7.48188
   7  -9   6 10.1627 20.9530
  -8   9  -6 110.114 17.6966
   8  -9   6 1.83881 221.541
  -9   9  -6 6.89609 9.34819
   9  -9   6 40.1611 28.7047
  10   8  -6 16.8254 16.8447
 -10  -8   6 0.00000 10.1957
   9   8  -6 26.1926 27.2723
  -9  -8   6 71.9821 12.3017
   8   8  -6 0.17958 4.64016
  -8  -8   6 1.29046 3.76970
   7   8  -6 68.9567 14.2629
  -7  -8   6 129.354 17.3136
   6   8  -6 47.2169 9.93496
  -6  -8   6 44.0280 9.95204
   5   8  -6 51.9234 11.5680
  -5  -8   6 46.4020 9.28695
   4   8  -6 131.665 22.8066
  -4  -8   6 154.880 25.0683
   3   8  -6 55.7160 7.13769
  -3  -8   6 68.0442 15.2505
   2   8  -6 466.544 19.9105
  -2  -8   6 423.498 28.7296
   1   8  -6 233.690 12.6985
  -1  -8   6 231.517 14.6985
   0   8  -6 195.123 11.7120
   0  -8   6 174.280 13.8791
  -1   8  -6 440.626 19.5060
   1  -8   6 464.526 23.0281
  -2   8  -6 4.12600 2.73311
   2  -8   6 2.82650 2.43462
  -3   8  -6 631.654 32.8703
   3  -8   6 689.126 34.1280
  -4   8  -6 53.8251 8.95012
   4  -8   6 41.3876 7.40658
  -5   8  -6 87.5340 21.0460
   5  -8   6 77.1563 14.6841
  -6   8  -6 186.872 164.759
   6  -8   6 189.585 16.7491
  -7   8  -6 0.00000 5.62144
   7  -8   6 0.00000 15.1518
  -8   8  -6 97.6370 23.6233
   8  -8   6 138.262 40.9772
  -9   8  -6 32.1932 11.1246
   9  -8   6 17.7547 17.3287
 -10   8  -6 49.4884 18.4861
  10  -8   6 44.5092 30.3163
  11   7  -6 17.9186 19.0234
 -11  -7   6 0.00000 10.5126
  10   7  -6 42.2820 28.3718
 -10  -7   6 5.36202 8.97685
   9   7  -6 29.6772 13.0446
  -9  -7   6 41.1708 10.7601
   8   7  -6 0.58311 4.19503
  -8  -7   6 2.44144 4.25917
   7   7  -6 115.084 16.4586
  -7  -7   6 132.739 16.2247
   6   7  -6 69.7400 10.6290
  -6  -7   6 77.0004 11.9223
   5   7  -6 233.901 17.9667
  -5  -7   6 228.646 21.1766
   4   7  -6 421.314 19.7891
  -4  -7   6 389.177 21.2530
   3   7  -6 23.5656 4.71228
  -3  -7   6 23.0762 5.57385
   2   7  -6 108.227 8.30434
  -2  -7   6 127.145 10.0919
   1   7  -6 261.575 13.2709
  -1  -7   6 265.601 20.0356
   0   7  -6 190.417 12.2146
   0  -7   6 215.772 15.3027
  -1   7  -6 342.577 18.5311
   1  -7   6 310.213 20.2638
  -2   7  -6 66.8285 7.36446
   2  -7   6 63.4290 8.47947
  -3   7  -6 376.952 19.1802
   3  -7   6 390.276 17.0078
  -4   7  -6 38.5098 5.59660
   4  -7   6 49.1361 6.56385
  -5   7  -6 111.106 9.72484
   5  -7   6 93.3004 12.0734
  -6   7  -6 227.491 19.6337
   6  -7   6 239.446 18.4510
  -7   7  -6 8.73945 6.52117
   7  -7   6 0.00000 6.10955
  -8   7  -6 140.876 21.2002
   8  -7   6 163.751 42.4794
  -9   7  -6 14.5465 11.7810
   9  -7   6 8.29753 9.59797
 -10   7  -6 100.623 21.3387
  10  -7   6 62.4902 28.9952
 -11   7  -6 43.8773 15.0626
  11  -7   6 40.1205 26.2405
  11   6  -6 17.5236 23.6632
 -11  -6   6 17.4557 12.4165
  10   6  -6 59.6843 29.7828
 -10  -6   6 45.8446 12.6104
   9   6  -6 56.0707 16.4991
  -9  -6   6 75.0704 11.4237
   8   6  -6 2.46883 5.62930
  -8  -6   6 0.44891 3.64200
   7   6  -6 272.997 20.9965
  -7  -6   6 267.730 20.1044
   6   6  -6 32.7811 7.09602
  -6  -6   6 57.8529 8.61872
   5   6  -6 170.095 10.6821
  -5  -6   6 209.464 14.0348
   4   6  -6 249.583 13.5731
  -4  -6   6 214.463 13.6092
   3   6  -6 30.2637 5.29453
  -3  -6   6 40.2777 5.30711
   2   6  -6 416.135 18.3470
  -2  -6   6 402.025 19.9835
   1   6  -6 437.576 17.5170
  -1  -6   6 392.817 18.7076
   0   6  -6 430.985 15.2783
   0  -6   6 425.205 18.7971
  -1   6  -6 82.6360 7.21441
   1  -6   6 68.3474 7.30719
  -2   6  -6 95.6780 7.43146
   2  -6   6 102.850 9.05716
  -3   6  -6 499.861 19.3565
   3  -6   6 484.322 17.6677
  -4   6  -6 222.074 13.5967
   4  -6   6 206.021 9.04056
  -5   6  -6 431.268 24.3466
   5  -6   6 469.981 30.4892
  -6   6  -6 289.740 17.4670
   6  -6   6 293.326 21.9007
  -7   6  -6 3.92035 4.69136
   7  -6   6 9.03285 5.60644
  -8   6  -6 161.120 23.8551
   8  -6   6 97.8779 35.4964
  -9   6  -6 44.4305 10.8466
   9  -6   6 39.0250 15.1460
 -10   6  -6 206.329 28.5706
  10  -6   6 177.600 31.6582
 -11   6  -6 60.8636 16.6566
  11  -6   6 152.390 103.113
 -12   6  -6 1.17434 10.6821
  12  -6   6 28.5797 21.6009
  11   5  -6 49.7235 26.8568
 -11  -5   6 31.1859 10.3935
  10   5  -6 76.2861 29.7544
 -10  -5   6 5.15389 9.20314
   9   5  -6 125.067 19.7508
  -9  -5   6 139.475 15.8057
   8   5  -6 2.84262 4.01104
  -8  -5   6 12.0322 4.45898
   7   5  -6 175.717 16.3265
  -7  -5   6 218.517 16.5572
   6   5  -6 54.2288 5.95979
  -6  -5   6 45.4898 6.44919
   5   5  -6 118.728 8.15786
  -5  -5   6 110.727 9.42434
   4   5  -6 484.929 20.0805
  -4  -5   6 431.864 18.7737
   3   5  -6 3.62342 3.73938
  -3  -5   6 0.69380 3.49070
   2   5  -6 673.644 29.9402
  -2  -5   6 683.405 23.9847
   1   5  -6 157.119 8.82471
  -1  -5   6 167.609 10.3178
   0   5  -6 189.909 9.85043
   0  -5   6 186.935 12.1006
  -1   5  -6 535.032 19.2392
   1  -5   6 511.144 20.3680
  -2   5  -6 119.528 8.52750
   2  -5   6 124.315 9.34421
  -3   5  -6 513.894 19.4487
   3  -5   6 508.940 16.1865
  -4   5  -6 117.652 9.04495
   4  -5   6 124.812 9.96577
  -5   5  -6 317.044 15.9452
   5  -5   6 392.340 28.2936
  -6   5  -6 571.616 24.4571
   6  -5   6 596.840 25.3965
  -7   5  -6 19.4754 4.51721
   7  -5   6 36.9951 11.4146
  -8   5  -6 287.560 18.5036
   8  -5   6 291.812 24.0007
  -9   5  -6 19.0667 6.88463
   9  -5   6 32.0498 13.0636
 -10   5  -6 57.2016 14.7926
  10  -5   6 53.3630 17.0119
 -11   5  -6 143.903 23.9733
  11  -5   6 128.637 28.5687
 -12   5  -6 0.00000 44.7719
  12  -5   6 14.2447 21.6691
  12   4  -6 46.2485 34.8237
 -12  -4   6 80.3373 1368.86
  11   4  -6 17.2912 11.5929
 -11  -4   6 10.3180 8.11695
  10   4  -6 8.82442 13.2000
 -10  -4   6 24.3497 15.1364
   9   4  -6 140.674 19.2715
  -9  -4   6 169.092 16.9205
   8   4  -6 2.38121 3.36029
  -8  -4   6 0.72008 2.48957
   7   4  -6 85.0183 10.1020
  -7  -4   6 84.6428 9.46585
   6   4  -6 47.4777 5.21033
  -6  -4   6 41.7214 6.41253
   5   4  -6 116.835 7.30211
  -5  -4   6 116.419 8.65802
   4   4  -6 364.362 15.5739
  -4  -4   6 333.259 14.5771
   3   4  -6 145.995 9.06668
  -3  -4   6 142.118 7.83258
   2   4  -6 1327.44 48.8087
  -2  -4   6 1268.44 43.9005
   1   4  -6 19.0201 5.03189
  -1  -4   6 19.8213 3.46463
   0   4  -6 465.188 17.5785
   0  -4   6 448.233 16.8448
  -1   4  -6 1600.23 43.4692
   1  -4   6 1536.28 41.5817
  -2   4  -6 88.9340 6.76825
   2  -4   6 76.5968 6.04071
  -3   4  -6 980.320 29.9103
   3  -4   6 1011.87 27.9315
  -4   4  -6 221.511 11.5722
   4  -4   6 207.568 12.5894
  -5   4  -6 150.310 7.76609
   5  -4   6 133.687 8.58557
  -6   4  -6 559.254 20.8234
   6  -4   6 549.620 22.1337
  -7   4  -6 1.71882 3.17566
   7  -4   6 0.00000 4.80450
  -8   4  -6 224.547 15.3002
   8  -4   6 199.990 19.9324
  -9   4  -6 19.5273 6.30919
   9  -4   6 22.9540 11.3645
 -10   4  -6 70.5736 15.6625
  10  -4   6 50.6257 16.8575
 -11   4  -6 81.9111 18.0438
  11  -4   6 127.632 26.0274
 -12   4  -6 0.15467 10.7599
  12  -4   6 19.8341 14.3443
  12   3  -6 68.7121 21.9062
 -12  -3   6 15.6062 18.3401
  11   3  -6 3.65697 21.0457
 -11  -3   6 6.97700 12.3234
  10   3  -6 30.6053 15.2730
 -10  -3   6 37.1589 17.6229
   9   3  -6 136.978 20.3756
  -9  -3   6 156.778 15.7501
   8   3  -6 6.58366 4.16214
  -8  -3   6 3.88047 3.33330
   7   3  -6 365.001 21.3342
  -7  -3   6 397.875 21.1251
   6   3  -6 184.083 9.20459
  -6  -3   6 187.438 11.3345
   5   3  -6 139.627 8.74864
  -5  -3   6 144.778 9.85116
   4   3  -6 321.496 12.6472
  -4  -3   6 316.087 14.3589
   3   3  -6 125.817 7.94435
  -3  -3   6 122.214 8.40107
   2   3  -6 846.238 46.1251
  -2  -3   6 822.643 34.3535
   1   3  -6 29.5079 4.54395
  -1  -3   6 37.2958 4.09714
   0   3  -6 359.425 18.1261
   0  -3   6 366.609 12.8970
  -1   3  -6 829.086 26.2116
   1  -3   6 767.757 22.8350
  -2   3  -6 1.35172 1.54428
   2  -3   6 1.25466 1.35213
  -3   3  -6 1569.78 41.2296
   3  -3   6 1471.39 44.4662
  -4   3  -6 189.238 10.0960
   4  -3   6 177.958 9.92817
  -5   3  -6 186.992 9.87215
   5  -3   6 174.426 9.25786
  -6   3  -6 290.568 12.5857
   6  -3   6 283.595 19.2538
  -7   3  -6 21.5796 3.64450
   7  -3   6 13.5555 6.14495
  -8   3  -6 410.769 19.4112
   8  -3   6 402.137 28.5822
  -9   3  -6 1.40474 3.43642
   9  -3   6 1.50357 5.90554
 -10   3  -6 230.266 20.7572
  10  -3   6 169.515 23.6912
 -11   3  -6 95.9167 18.1379
  11  -3   6 113.203 25.3247
 -12   3  -6 0.47401 6.74127
  12  -3   6 1.02546 5.19007
 -13   3  -6 26.3897 26.1384
  13  -3   6 54.2003 18.5184
  12   2  -6 48.8159 19.6406
 -12  -2   6 52.5450 20.3571
  11   2  -6 9.88256 9.76401
 -11  -2   6 14.9060 11.2771
  10   2  -6 88.9858 24.4747
 -10  -2   6 48.6138 12.1262
   9   2  -6 112.374 16.6870
  -9  -2   6 194.156 18.4767
   8   2  -6 1.06225 3.03202
  -8  -2   6 0.50826 2.01569
   7   2  -6 467.585 25.1086
  -7  -2   6 485.571 22.2688
   6   2  -6 102.462 6.79385
  -6  -2   6 111.809 9.01913
   5   2  -6 521.438 17.6112
  -5  -2   6 490.740 17.6474
   4   2  -6 444.404 16.7109
  -4  -2   6 408.113 14.6678
   3   2  -6 36.7438 4.37045
  -3  -2   6 32.9619 4.34484
   2   2  -6 712.002 41.7397
  -2  -2   6 712.223 31.2574
   1   2  -6 602.327 29.9144
  -1  -2   6 612.971 20.2375
   0   2  -6 1745.12 49.2648
   0  -2   6 1709.26 40.1199
  -1   2  -6 2135.49 55.6097
   1  -2   6 2184.02 50.0579
  -2   2  -6 32.5110 3.99298
   2  -2   6 29.6402 3.17280
  -3   2  -6 985.772 27.4629
   3  -2   6 996.288 28.4673
  -4   2  -6 359.483 13.8905
   4  -2   6 416.842 14.1461
  -5   2  -6 333.731 11.8629
   5  -2   6 328.668 12.0105
  -6   2  -6 332.329 14.7004
   6  -2   6 284.570 20.5840
  -7   2  -6 97.3905 6.66020
   7  -2   6 92.6121 9.99072
  -8   2  -6 405.587 23.3039
   8  -2   6 323.634 36.4042
  -9   2  -6 3.29482 2.68427
   9  -2   6 4.16101 4.86960
 -10   2  -6 274.572 29.7472
  10  -2   6 258.326 29.3422
 -11   2  -6 172.168 20.5897
  11  -2   6 89.6741 21.1374
 -12   2  -6 2.09979 7.46712
  12  -2   6 1.02953 6.51850
 -13   2  -6 40.5373 29.2760
  13  -2   6 110.386 27.0636
  12   1  -6 58.4083 30.1501
 -12  -1   6 80.4328 16.5661
  11   1  -6 77.5608 18.4365
 -11  -1   6 74.4128 15.0432
  10   1  -6 32.7105 20.4112
 -10  -1   6 33.0676 9.93131
   9   1  -6 133.810 18.4789
  -9  -1   6 154.215 14.4954
   8   1  -6 3.04441 3.21605
  -8  -1   6 1.08150 2.11442
   7   1  -6 606.740 27.4974
  -7  -1   6 653.479 26.1726
   6   1  -6 69.7659 8.25233
  -6  -1   6 62.1781 6.20259
   5   1  -6 197.497 9.42761
  -5  -1   6 221.455 10.4935
   4   1  -6 822.073 30.6425
  -4  -1   6 776.987 23.1393
   3   1  -6 0.83191 3.00831
  -3  -1   6 2.87655 2.77434
   2   1  -6 633.039 26.1220
  -2  -1   6 586.309 25.9492
   1   1  -6 580.231 20.9135
  -1  -1   6 624.944 18.9677
   0   1  -6 1364.11 38.2468
   0  -1   6 1350.21 35.6850
  -1   1  -6 384.455 14.1420
   1  -1   6 399.527 13.1141
  -2   1  -6 369.264 11.9080
   2  -1   6 354.161 13.2542
  -3   1  -6 3401.84 78.8203
   3  -1   6 3577.86 84.7964
  -4   1  -6 269.864 10.8205
   4  -1   6 282.862 10.3589
  -5   1  -6 148.272 8.56584
   5  -1   6 149.564 9.74789
  -6   1  -6 934.105 26.0830
   6  -1   6 921.306 37.9927
  -7   1  -6 1.43013 1.67830
   7  -1   6 7.99667 4.96645
  -8   1  -6 350.248 19.3881
   8  -1   6 392.819 33.1888
  -9   1  -6 50.8468 5.80095
   9  -1   6 23.4207 7.44306
 -10   1  -6 245.436 21.5170
  10  -1   6 164.918 23.3662
 -11   1  -6 111.867 14.7679
  11  -1   6 93.4746 20.6638
 -12   1  -6 0.23957 4.32141
  12  -1   6 0.23302 5.81032
 -13   1  -6 69.1320 30.5073
  13  -1   6 52.0766 21.9005
  12   0  -6 57.1301 38.3652
 -12   0   6 34.6037 13.6292
  11   0  -6 63.1963 17.6884
 -11   0   6 32.4020 11.3309
  10   0  -6 36.1641 21.7780
 -10   0   6 120.812 16.8827
   9   0  -6 234.432 19.6922
  -9   0   6 298.208 22.4373
   8   0  -6 8.26955 4.11965
  -8   0   6 27.5337 5.82662
   7   0  -6 544.131 23.8779
  -7   0   6 515.338 23.3941
   6   0  -6 74.9486 7.15641
  -6   0   6 67.9844 6.80667
   5   0  -6 232.257 9.81339
  -5   0   6 231.372 12.0488
   4   0  -6 544.927 16.1805
  -4   0   6 570.982 19.1128
   3   0  -6 18.6840 3.31421
  -3   0   6 19.9623 3.44694
   2   0  -6 2070.26 61.5197
  -2   0   6 1922.67 72.4305
   1   0  -6 68.2518 5.08865
  -1   0   6 88.7510 6.53929
   0   0  -6 397.821 13.5171
   0   0   6 388.428 13.6387
  -1   0  -6 992.634 29.2014
   1   0   6 1010.38 29.1537
  -2   0  -6 97.0300 5.50996
   2   0   6 106.398 5.69267
  -3   0  -6 834.729 25.3380
   3   0   6 910.118 25.2980
  -4   0  -6 120.258 5.71265
   4   0   6 117.948 5.57678
  -5   0  -6 816.126 24.0385
   5   0   6 848.736 28.5197
  -6   0  -6 884.204 32.2978
   6   0   6 827.887 43.9370
  -7   0  -6 14.9391 2.51005
   7   0   6 14.7603 5.62971
  -8   0  -6 920.083 32.4126
   8   0   6 994.637 47.9919
  -9   0  -6 1.77208 1.69084
   9   0   6 0.60693 4.30008
 -10   0  -6 55.5872 7.03646
  10   0   6 56.0084 12.0589
 -11   0  -6 148.619 14.2866
  11   0   6 137.309 20.4917
 -12   0  -6 0.68076 8.57461
  12   0   6 4.55446 6.10498
 -13   0  -6 39.6032 22.5870
  13   0   6 24.8162 15.4285
  12  -1  -6 164.828 38.5154
 -12   1   6 153.354 20.9933
  11  -1  -6 50.9100 16.3835
 -11   1   6 51.9420 13.0596
  10  -1  -6 63.3130 17.7166
 -10   1   6 93.9982 23.1878
   9  -1  -6 194.416 20.2388
  -9   1   6 180.375 15.9193
   8  -1  -6 15.8375 5.93816
  -8   1   6 21.7523 4.49328
   7  -1  -6 224.283 13.8065
  -7   1   6 224.352 12.9186
   6  -1  -6 40.1479 5.22062
  -6   1   6 43.4407 5.03222
   5  -1  -6 1022.13 25.8115
  -5   1   6 985.339 28.9454
   4  -1  -6 617.766 17.8057
  -4   1   6 627.896 19.4976
   3  -1  -6 3.88819 1.86878
  -3   1   6 1.29200 2.63066
   2  -1  -6 2817.03 104.015
  -2   1   6 2838.09 134.805
   1  -1  -6 1523.88 38.4629
  -1   1   6 1491.36 40.7604
   0  -1  -6 2873.98 67.2170
   0   1   6 2847.17 70.6830
  -1  -1  -6 1388.05 37.7157
   1   1   6 1386.46 39.8199
  -2  -1  -6 63.7675 4.59441
   2   1   6 59.5397 4.12359
  -3  -1  -6 1880.54 47.0183
   3   1   6 1878.96 47.1309
  -4  -1  -6 1738.15 38.2430
   4   1   6 1741.34 41.5718
  -5  -1  -6 971.978 25.8612
   5   1   6 918.194 32.3694
  -6  -1  -6 635.501 22.4707
   6   1   6 540.947 30.6891
  -7  -1  -6 36.3164 3.79824
   7   1   6 29.9863 5.74014
  -8  -1  -6 383.295 17.1124
   8   1   6 386.359 28.3694
  -9  -1  -6 32.9924 3.69735
   9   1   6 23.7608 7.00876
 -10  -1  -6 75.7438 8.40427
  10   1   6 67.6803 13.1803
 -11  -1  -6 118.461 15.7266
  11   1   6 90.8807 16.3328
 -12  -1  -6 1.98345 5.22087
  12   1   6 1.34246 5.33796
 -13  -1  -6 179.953 42.8282
  13   1   6 125.514 28.0977
  14   1   6 637.888 1364.95
  12  -2  -6 65.3248 31.9027
 -12   2   6 83.0669 16.0469
  11  -2  -6 26.3437 14.6167
 -11   2   6 49.1112 13.0431
  10  -2  -6 68.8659 19.7585
 -10   2   6 71.7261 20.4345
   9  -2  -6 162.054 18.5224
  -9   2   6 132.391 13.3976
   8  -2  -6 38.5946 8.00937
  -8   2   6 58.8738 6.51924
   7  -2  -6 365.493 19.8174
  -7   2   6 407.757 14.3473
   6  -2  -6 383.255 16.7662
  -6   2   6 393.314 13.9829
   5  -2  -6 470.871 14.8757
  -5   2   6 506.000 16.7896
   4  -2  -6 1621.17 38.1791
  -4   2   6 1537.51 38.7913
   3  -2  -6 3.80096 2.19744
  -3   2   6 0.99317 2.44670
   2  -2  -6 1807.01 51.2866
  -2   2   6 1627.54 58.9889
   1  -2  -6 735.017 21.5494
  -1   2   6 738.609 22.7953
   0  -2  -6 417.007 14.0775
   0   2   6 399.417 15.0483
  -1  -2  -6 1894.32 46.9181
   1   2   6 1846.04 50.0692
  -2  -2  -6 2.28186 1.18938
   2   2   6 1.40420 1.47811
  -3  -2  -6 597.719 17.2061
   3   2   6 618.064 21.9390
  -4  -2  -6 701.132 17.3663
   4   2   6 723.473 20.4241
  -5  -2  -6 654.421 18.1298
   5   2   6 657.832 25.4898
  -6  -2  -6 432.328 15.9131
   6   2   6 448.618 26.1510
  -7  -2  -6 15.7145 2.55314
   7   2   6 10.5523 4.48898
  -8  -2  -6 350.924 15.7464
   8   2   6 347.220 26.4616
  -9  -2  -6 132.765 7.27954
   9   2   6 114.178 12.5804
 -10  -2  -6 165.780 14.9870
  10   2   6 142.810 16.6833
 -11  -2  -6 134.456 14.4426
  11   2   6 141.522 17.4585
 -12  -2  -6 3.93770 6.70897
  12   2   6 14.7934 8.06586
 -13  -2  -6 51.1666 28.5718
  13   2   6 61.2403 21.5761
 -14  -2  -6 3.69753 117.735
  14   2   6 1666.77 1178.25
  12  -3  -6 57.0243 39.3010
 -12   3   6 51.8463 13.1429
  11  -3  -6 24.7154 12.0726
 -11   3   6 24.0913 8.98867
  10  -3  -6 128.892 23.0512
 -10   3   6 91.5134 15.6881
   9  -3  -6 182.311 19.3329
  -9   3   6 185.003 18.4451
   8  -3  -6 33.8863 6.95366
  -8   3   6 42.0530 4.87998
   7  -3  -6 393.511 22.9702
  -7   3   6 402.255 15.9767
   6  -3  -6 28.7690 4.24500
  -6   3   6 38.2783 4.23294
   5  -3  -6 336.894 11.4892
  -5   3   6 305.550 12.7482
   4  -3  -6 2343.77 51.2448
  -4   3   6 2332.47 56.8194
   3  -3  -6 93.1956 5.31460
  -3   3   6 85.1951 5.37578
   2  -3  -6 930.301 27.2831
  -2   3   6 845.425 28.7636
   1  -3  -6 712.833 21.2876
  -1   3   6 724.842 21.7700
   0  -3  -6 423.590 15.9624
   0   3   6 461.103 14.5524
  -1  -3  -6 1064.63 30.8273
   1   3   6 1022.49 27.3997
  -2  -3  -6 42.0089 4.21169
   2   3   6 47.2358 3.45133
  -3  -3  -6 2132.90 48.5244
   3   3   6 2173.19 51.7265
  -4  -3  -6 428.736 13.0985
   4   3   6 454.532 15.3814
  -5  -3  -6 147.880 8.03392
   5   3   6 149.407 11.6639
  -6  -3  -6 1197.82 37.3869
   6   3   6 1129.20 54.2015
  -7  -3  -6 98.3939 5.44040
   7   3   6 82.3345 8.16068
  -8  -3  -6 112.404 9.01632
   8   3   6 91.4114 17.1551
  -9  -3  -6 136.550 8.35511
   9   3   6 141.508 14.4155
 -10  -3  -6 194.954 13.9097
  10   3   6 179.473 19.6810
 -11  -3  -6 128.556 13.9915
  11   3   6 131.934 19.0501
 -12  -3  -6 26.0766 9.75848
  12   3   6 0.72379 6.94395
 -13  -3  -6 13.9512 14.9918
  13   3   6 20.5651 13.9446
 -14  -3  -6 19.7282 127.159
  12  -4  -6 79.4558 51.1319
 -12   4   6 75.9712 22.7356
  11  -4  -6 76.4420 21.3697
 -11   4   6 71.0696 245.655
  10  -4  -6 37.3240 19.9263
 -10   4   6 44.7147 11.8263
   9  -4  -6 96.9298 18.4031
  -9   4   6 110.349 13.3122
   8  -4  -6 18.5230 5.83328
  -8   4   6 31.7021 6.14383
   7  -4  -6 517.082 28.9829
  -7   4   6 530.822 21.1325
   6  -4  -6 106.475 6.83244
  -6   4   6 108.887 7.12960
   5  -4  -6 269.905 11.5419
  -5   4   6 236.800 10.9423
   4  -4  -6 1555.27 37.7223
  -4   4   6 1496.04 39.2129
   3  -4  -6 139.868 7.36018
  -3   4   6 130.505 8.69936
   2  -4  -6 1388.52 50.4895
  -2   4   6 1306.53 41.6297
   1  -4  -6 431.676 17.1803
  -1   4   6 445.478 16.1286
   0  -4  -6 245.859 9.95578
   0   4   6 230.421 9.66448
  -1  -4  -6 844.134 23.5743
   1   4   6 848.062 24.7162
  -2  -4  -6 24.2295 2.87561
   2   4   6 25.0176 3.08876
  -3  -4  -6 1304.37 30.2473
   3   4   6 1290.58 34.9991
  -4  -4  -6 60.0798 3.68890
   4   4   6 52.2295 4.37092
  -5  -4  -6 398.342 13.5513
   5   4   6 411.189 18.5763
  -6  -4  -6 465.605 19.3889
   6   4   6 456.655 23.2908
  -7  -4  -6 29.5268 3.14277
   7   4   6 13.4131 5.00336
  -8  -4  -6 750.751 26.6032
   8   4   6 743.958 44.0449
  -9  -4  -6 71.5659 6.93557
   9   4   6 70.6523 11.9196
 -10  -4  -6 93.9107 10.7226
  10   4   6 57.6637 13.6927
 -11  -4  -6 117.874 13.3650
  11   4   6 78.4647 15.5185
 -12  -4  -6 0.40148 2.93433
  12   4   6 0.23693 5.60884
 -13  -4  -6 43.0884 14.6359
  13   4   6 45.2962 15.1034
  12  -5  -6 74.8937 128.531
 -12   5   6 386.365 406.478
  11  -5  -6 52.6141 17.2455
 -11   5   6 21.4284 14.4000
  10  -5  -6 44.4528 17.7753
 -10   5   6 22.0595 10.0462
   9  -5  -6 77.1278 16.9532
  -9   5   6 77.6786 10.7950
   8  -5  -6 0.19956 3.24230
  -8   5   6 0.41294 2.02992
   7  -5  -6 178.651 15.5774
  -7   5   6 194.017 12.3369
   6  -5  -6 93.5153 7.03879
  -6   5   6 91.8110 7.19322
   5  -5  -6 405.529 17.0242
  -5   5   6 387.759 14.4624
   4  -5  -6 1293.37 39.4092
  -4   5   6 1301.84 33.0000
   3  -5  -6 21.3001 3.59487
  -3   5   6 29.8946 4.74584
   2  -5  -6 1014.59 37.2869
  -2   5   6 948.663 32.7424
   1  -5  -6 130.090 8.73907
  -1   5   6 125.078 6.07867
   0  -5  -6 499.882 15.9416
   0   5   6 489.887 16.5361
  -1  -5  -6 1189.93 34.2669
   1   5   6 1175.72 32.8271
  -2  -5  -6 3.29833 1.80939
   2   5   6 5.39890 2.03613
  -3  -5  -6 1729.21 45.6898
   3   5   6 1690.62 46.5669
  -4  -5  -6 470.901 13.8568
   4   5   6 427.524 16.7648
  -5  -5  -6 111.762 6.17660
   5   5   6 110.028 6.68581
  -6  -5  -6 572.401 19.6458
   6   5   6 569.878 25.5043
  -7  -5  -6 77.1657 6.02614
   7   5   6 69.4554 8.06823
  -8  -5  -6 435.267 19.5149
   8   5   6 404.295 31.8717
  -9  -5  -6 4.94350 2.74432
   9   5   6 6.37547 4.17705
 -10  -5  -6 55.5741 16.0288
  10   5   6 44.6620 12.5628
 -11  -5  -6 88.6304 14.4843
  11   5   6 102.312 18.1148
 -12  -5  -6 3.50098 4.42517
  12   5   6 0.01149 5.88653
 -13  -5  -6 96.1122 21.5894
  13   5   6 39.5509 20.2433
  11  -6  -6 22.2556 17.8205
 -11   6   6 19.1532 14.2902
  10  -6  -6 39.5492 21.3708
 -10   6   6 44.4769 18.3605
   9  -6  -6 111.555 22.3519
  -9   6   6 109.814 13.1416
   8  -6  -6 2.07276 4.08075
  -8   6   6 0.46475 2.03564
   7  -6  -6 201.881 18.8473
  -7   6   6 199.430 13.5556
   6  -6  -6 134.138 9.05268
  -6   6   6 114.001 9.05294
   5  -6  -6 114.110 8.82625
  -5   6   6 130.682 9.06739
   4  -6  -6 341.727 17.5982
  -4   6   6 325.375 14.3350
   3  -6  -6 49.9817 4.63914
  -3   6   6 52.4621 5.24788
   2  -6  -6 712.224 25.6888
  -2   6   6 698.434 24.5563
   1  -6  -6 72.1751 5.25364
  -1   6   6 66.4330 5.27127
   0  -6  -6 454.022 17.2530
   0   6   6 447.059 16.7101
  -1  -6  -6 1002.87 34.3575
   1   6   6 1058.05 35.1736
  -2  -6  -6 0.68171 1.33193
   2   6   6 1.10622 1.79485
  -3  -6  -6 642.105 18.6558
   3   6   6 666.749 22.1639
  -4  -6  -6 581.344 17.7749
   4   6   6 596.014 20.9080
  -5  -6  -6 106.148 6.79306
   5   6   6 87.8993 6.62391
  -6  -6  -6 198.494 10.4880
   6   6   6 222.445 9.62539
  -7  -6  -6 79.9077 5.71177
   7   6   6 70.9813 8.39984
  -8  -6  -6 315.220 15.4618
   8   6   6 289.241 19.7676
  -9  -6  -6 54.3130 8.73293
   9   6   6 45.0909 10.3835
 -10  -6  -6 60.5223 15.1581
  10   6   6 62.9153 11.2836
 -11  -6  -6 75.6861 13.1510
  11   6   6 67.5727 15.0863
 -12  -6  -6 4.45457 5.95896
  12   6   6 0.00000 8.00698
 -13  -6  -6 54.8958 20.1684
  13   6   6 28.6715 15.8159
  11  -7  -6 0.00000 12.0254
 -11   7   6 295.087 276.216
  10  -7  -6 46.7582 27.8133
 -10   7   6 11.5645 14.7475
   9  -7  -6 47.2180 15.0291
  -9   7   6 65.7776 13.1030
   8  -7  -6 11.3034 7.71024
  -8   7   6 3.42807 4.06304
   7  -7  -6 325.053 24.8955
  -7   7   6 349.385 20.0301
   6  -7  -6 88.2051 12.7395
  -6   7   6 112.519 10.2666
   5  -7  -6 261.090 14.9223
  -5   7   6 258.725 13.9067
   4  -7  -6 618.791 25.8046
  -4   7   6 645.046 22.2295
   3  -7  -6 32.8060 3.68649
  -3   7   6 42.5999 5.03153
   2  -7  -6 501.083 18.6517
  -2   7   6 471.284 19.0806
   1  -7  -6 12.9974 3.93030
  -1   7   6 19.0325 4.81884
   0  -7  -6 371.466 13.9612
   0   7   6 329.538 15.5112
  -1  -7  -6 1033.82 29.2234
   1   7   6 970.791 33.6243
  -2  -7  -6 17.3861 2.99836
   2   7   6 14.2959 3.07503
  -3  -7  -6 640.436 18.5500
   3   7   6 632.505 22.1782
  -4  -7  -6 242.546 10.8338
   4   7   6 225.950 12.7052
  -5  -7  -6 94.3252 6.93668
   5   7   6 78.8735 6.64537
  -6  -7  -6 161.036 10.1369
   6   7   6 137.871 9.83000
  -7  -7  -6 35.4423 4.52474
   7   7   6 34.4929 7.41254
  -8  -7  -6 246.001 15.2629
   8   7   6 217.977 22.9654
  -9  -7  -6 1.05639 3.87501
   9   7   6 4.27447 5.31429
 -10  -7  -6 114.839 17.8799
  10   7   6 96.2348 17.5052
 -11  -7  -6 61.2115 14.0312
  11   7   6 74.7351 19.9253
 -12  -7  -6 2.48902 7.07559
  12   7   6 3.11023 9.18926
 -13  -7  -6 87.7907 19.4144
  13   7   6 91.7012 28.9728
  11  -8  -6 67.3872 24.7059
 -11   8   6 23.6061 14.6326
  10  -8  -6 17.9439 23.6215
 -10   8   6 27.0333 18.7541
   9  -8  -6 39.7419 17.3771
  -9   8   6 57.1945 20.5845
   8  -8  -6 0.48297 6.50604
  -8   8   6 1.44677 3.28477
   7  -8  -6 148.453 24.6143
  -7   8   6 221.859 19.9634
   6  -8  -6 178.135 16.1477
  -6   8   6 181.560 14.6578
   5  -8  -6 149.105 13.2483
  -5   8   6 150.860 10.8533
   4  -8  -6 249.900 13.9448
  -4   8   6 260.006 15.8612
   3  -8  -6 2.66182 2.95981
  -3   8   6 7.15124 4.33507
   2  -8  -6 219.272 11.0316
  -2   8   6 233.771 13.3868
   1  -8  -6 15.4612 5.04516
  -1   8   6 6.67067 6.30549
   0  -8  -6 566.966 17.6142
   0   8   6 566.199 20.0180
  -1  -8  -6 327.088 13.5984
   1   8   6 309.305 16.7562
  -2  -8  -6 4.93771 2.13852
   2   8   6 1.80429 2.29996
  -3  -8  -6 984.625 26.8338
   3   8   6 944.918 33.6501
  -4  -8  -6 296.838 13.0231
   4   8   6 287.311 13.9854
  -5  -8  -6 36.2088 6.38909
   5   8   6 52.5344 8.67566
  -6  -8  -6 114.193 11.5319
   6   8   6 97.0076 9.05060
  -7  -8  -6 32.7605 5.99631
   7   8   6 26.0270 7.75181
  -8  -8  -6 155.012 12.9438
   8   8   6 165.891 16.9006
  -9  -8  -6 21.3097 7.08866
   9   8   6 3.13017 6.85187
 -10  -8  -6 164.677 23.0935
  10   8   6 122.290 23.0578
 -11  -8  -6 60.8379 16.7270
  11   8   6 59.7016 19.8128
 -12  -8  -6 1.17007 8.82488
  12   8   6 13.2870 13.0225
  10  -9  -6 7.69298 20.6691
 -10   9   6 38.8719 18.0258
   9  -9  -6 53.5192 29.3451
  -9   9   6 98.4927 25.3241
   8  -9  -6 0.40675 4.89718
  -8   9   6 2.22155 4.95451
   7  -9  -6 130.264 23.7183
  -7   9   6 160.820 17.5712
   6  -9  -6 87.7982 14.6387
  -6   9   6 71.9771 9.69924
   5  -9  -6 96.0652 12.8956
  -5   9   6 67.1181 9.59927
   4  -9  -6 234.617 17.1897
  -4   9   6 263.633 15.8760
   3  -9  -6 7.65524 3.48789
  -3   9   6 0.37597 4.50129
   2  -9  -6 126.010 8.13284
  -2   9   6 125.761 10.7626
   1  -9  -6 23.6132 5.29588
  -1   9   6 35.9598 8.08197
   0  -9  -6 135.752 7.95167
   0   9   6 125.712 8.98749
  -1  -9  -6 48.0257 4.83287
   1   9   6 43.0753 6.39404
  -2  -9  -6 2.60196 2.27783
   2   9   6 1.53486 2.66565
  -3  -9  -6 648.739 22.6663
   3   9   6 658.281 26.7672
  -4  -9  -6 89.3483 7.61106
   4   9   6 78.1290 7.88863
  -5  -9  -6 363.928 20.5700
   5   9   6 338.200 19.3542
  -6  -9  -6 90.4716 8.59791
   6   9   6 70.7517 9.22961
  -7  -9  -6 16.4270 5.15869
   7   9   6 9.86725 6.38673
  -8  -9  -6 177.678 16.3064
   8   9   6 170.540 31.7475
  -9  -9  -6 14.4121 7.05820
   9   9   6 15.0109 9.69650
 -10  -9  -6 29.4029 12.6453
  10   9   6 6.58059 8.28424
 -11  -9  -6 45.1191 19.5381
  11   9   6 41.2206 16.7391
 -12  -9  -6 44.7070 30.8538
  12   9   6 29.9549 16.8858
   9 -10  -6 32.5237 29.7217
  -9  10   6 85.6758 97.5945
   8 -10  -6 8.63413 10.3869
  -8  10   6 0.21507 5.37544
   7 -10  -6 60.4398 17.3993
  -7  10   6 114.624 18.1628
   6 -10  -6 47.2751 11.4858
  -6  10   6 19.6836 7.15280
   5 -10  -6 49.4563 12.8052
  -5  10   6 66.3913 10.8999
   4 -10  -6 281.873 22.0314
  -4  10   6 211.099 30.8888
   3 -10  -6 26.1604 7.08078
  -3  10   6 11.3190 8.33744
   2 -10  -6 55.3427 6.75302
  -2  10   6 55.7927 10.7950
   1 -10  -6 11.5851 5.29718
  -1  10   6 0.89847 6.45480
   0 -10  -6 270.025 13.9286
   0  10   6 270.588 16.9108
  -1 -10  -6 541.682 20.1321
   1  10   6 570.369 23.4970
  -2 -10  -6 27.4461 4.43726
   2  10   6 35.8250 7.30045
  -3 -10  -6 372.448 17.2566
   3  10   6 384.352 21.0117
  -4 -10  -6 19.5153 4.79210
   4  10   6 29.0856 5.27645
  -5 -10  -6 104.820 9.14933
   5  10   6 85.4865 10.6766
  -6 -10  -6 92.9297 12.6840
   6  10   6 78.9274 10.7385
  -7 -10  -6 38.2092 9.69203
   7  10   6 24.6755 13.9576
  -8 -10  -6 151.255 19.1992
   8  10   6 121.710 20.6687
  -9 -10  -6 14.0574 7.09221
   9  10   6 15.9605 11.4278
 -10 -10  -6 60.2084 15.4387
  10  10   6 44.9688 17.4602
 -11 -10  -6 22.9014 15.9190
  11  10   6 43.9689 17.2027
   8 -11  -6 2.02862 9.83506
  -8  11   6 2.12413 6.23713
   7 -11  -6 74.6580 19.1242
  -7  11   6 81.6689 16.5052
   6 -11  -6 32.8477 20.0448
  -6  11   6 41.5430 11.6424
   5 -11  -6 103.432 17.9503
  -5  11   6 111.862 19.0074
   4 -11  -6 94.5746 30.3515
  -4  11   6 187.799 29.2133
   3 -11  -6 0.00000 20.3874
  -3  11   6 65.2068 49.7323
   2 -11  -6 199.029 23.2095
  -2  11   6 146.499 25.0013
   1 -11  -6 120.718 12.6875
  -1  11   6 107.318 15.1478
   0 -11  -6 13.2778 5.39369
   0  11   6 16.6000 9.07402
  -1 -11  -6 327.285 20.3623
   1  11   6 371.043 29.3425
  -2 -11  -6 53.7546 11.8688
   2  11   6 36.2069 7.91753
  -3 -11  -6 90.7846 14.0135
   3  11   6 110.355 12.8835
  -4 -11  -6 39.5964 8.96946
   4  11   6 39.8190 7.11606
  -5 -11  -6 69.4507 14.7994
   5  11   6 68.4536 12.4730
  -6 -11  -6 49.8538 12.3623
   6  11   6 25.2755 14.0460
  -7 -11  -6 7.90357 7.97754
   7  11   6 8.64295 8.60961
  -8 -11  -6 122.563 20.2301
   8  11   6 171.033 24.3373
  -9 -11  -6 2.43436 3.61165
   9  11   6 7.81710 9.27024
 -10 -11  -6 44.3017 13.9014
  10  11   6 22.5637 14.1750
 -11 -11  -6 50.7786 23.2542
  11  11   6 30.6085 23.9316
   8 -12  -6 5.16901 11.2752
  -8  12   6 8.06871 7.27949
   7 -12  -6 63.7880 20.1701
  -7  12   6 78.7650 18.2724
   6 -12  -6 25.3277 17.7957
  -6  12   6 5.14839 6.97687
   5 -12  -6 33.4947 11.9778
  -5  12   6 33.9619 11.5204
   4 -12  -6 59.2255 24.0413
  -4  12   6 39.0023 13.3793
   3 -12  -6 8.96232 10.5090
  -3  12   6 13.1781 8.95683
   2 -12  -6 114.557 18.1489
  -2  12   6 77.7113 14.5171
   1 -12  -6 11.0513 8.55149
  -1  12   6 0.00000 10.7070
   0 -12  -6 179.288 17.3448
   0  12   6 149.241 21.2774
  -1 -12  -6 204.885 21.0509
   1  12   6 212.594 27.0164
  -2 -12  -6 0.73838 3.16627
   2  12   6 2.42035 4.37092
  -3 -12  -6 198.645 17.5536
   3  12   6 123.757 17.6597
  -4 -12  -6 7.72226 7.36857
   4  12   6 13.2438 6.06502
  -5 -12  -6 32.6987 10.7498
   5  12   6 47.9252 12.7333
  -6 -12  -6 45.3202 10.7460
   6  12   6 24.2619 16.4593
  -7 -12  -6 35.2152 9.14257
   7  12   6 22.0732 11.2097
  -8 -12  -6 117.745 18.9004
   8  12   6 127.925 31.1289
  -9 -12  -6 0.19062 4.01877
   9  12   6 2.45411 7.78698
 -10 -12  -6 229.785 245.410
  10  12   6 66.1923 30.9625
   6 -13  -6 4.07640 12.5070
  -6  13   6 3.69015 8.68512
   5 -13  -6 15.1158 14.2702
  -5  13   6 32.5910 11.3777
   4 -13  -6 76.5707 21.3009
  -4  13   6 108.893 18.5559
   3 -13  -6 15.0151 12.7491
  -3  13   6 6.09962 8.96248
   2 -13  -6 62.6797 20.2468
  -2  13   6 94.3254 15.9931
   1 -13  -6 53.7655 18.4269
  -1  13   6 28.7450 11.3718
   0 -13  -6 95.2914 14.0001
   0  13   6 82.6313 16.4579
  -1 -13  -6 54.8209 11.1540
   1  13   6 81.4033 16.0894
  -2 -13  -6 33.8648 8.91068
   2  13   6 12.2555 7.86931
  -3 -13  -6 112.409 15.7151
   3  13   6 86.8391 13.7450
  -4 -13  -6 1.77750 4.25249
   4  13   6 8.62363 5.94300
  -5 -13  -6 38.8244 11.6537
   5  13   6 0.00000 14.9245
  -6 -13  -6 25.5261 11.0318
   6  13   6 62.0981 21.6046
  -7 -13  -6 27.8930 9.62209
   7  13   6 22.9257 16.1307
  -8 -13  -6 119.232 20.4538
   8  13   6 122.772 286.429
  -9 -13  -6 3.13665 5.74230
   9  13   6 0.42604 14.0634
   5 -14  -6 27.7394 39.6773
  -5  14   6 27.1035 12.2840
   4 -14  -6 103.183 24.1897
  -4  14   6 79.6869 17.9593
   3 -14  -6 3.94871 11.5282
  -3  14   6 2.95397 8.40577
   2 -14  -6 98.6255 22.8867
  -2  14   6 92.5643 16.2456
   1 -14  -6 10.0771 13.7811
  -1  14   6 22.8766 11.4069
   0 -14  -6 69.1202 21.3234
   0  14   6 39.2913 11.7005
  -1 -14  -6 34.8177 11.2740
   1  14   6 40.5503 11.6266
  -2 -14  -6 6.03248 5.00183
   2  14   6 9.59230 7.41240
  -3 -14  -6 149.621 19.2247
   3  14   6 131.578 21.6031
  -4 -14  -6 13.8960 7.67394
   4  14   6 16.5995 7.14077
  -5 -14  -6 40.3323 14.0731
   5  14   6 15.8137 11.2593
  -6 -14  -6 44.9230 13.9149
   6  14   6 262.109 237.612
  -7 -14  -6 29.7584 12.7261
   7  14   6 205.467 1083.97
   3 -15  -6 10.4078 13.5167
  -3  15   6 12.6973 13.6231
   2 -15  -6 44.8480 19.1520
  -2  15   6 39.2705 18.2381
   1 -15  -6 0.00000 12.0138
  -1  15   6 6.92657 109.295
   0 -15  -6 63.9392 20.1499
   0  15   6 60.4669 15.2913
  -1 -15  -6 63.2255 23.0005
   1  15   6 72.2699 16.3978
  -2 -15  -6 0.59385 4.33412
   2  15   6 2.76499 4.98463
  -3 -15  -6 39.2047 10.6738
   3  15   6 24.6431 8.53704
  -4 -15  -6 6.54000 7.68178
   4  15   6 2.50910 8.09496
  -5 -15  -6 0.00000 17.1639
   5  15   6 69.6742 119.144
   2  13  -7 0.23777 6.63424
  -2 -13   7 5.50743 8.13762
   1  13  -7 60.0228 20.6707
  -1 -13   7 58.0599 16.2550
   0  13  -7 23.7562 13.5898
   0 -13   7 28.8918 12.3133
  -1  13  -7 19.3637 10.2456
   1 -13   7 34.9260 15.6931
  -2  13  -7 49.7519 14.4085
   2 -13   7 57.6352 22.4404
   5  12  -7 54.7163 190.017
  -5 -12   7 15.3550 15.6886
  -4 -12   7 46.8026 18.4518
   3  12  -7 80.3315 20.5261
  -3 -12   7 79.0370 14.3934
   2  12  -7 6.21498 7.99482
  -2 -12   7 2.60072 4.66398
   1  12  -7 32.3604 15.2130
  -1 -12   7 99.7998 20.0657
   0  12  -7 5.04115 9.39140
   0 -12   7 0.84019 5.56487
  -1  12  -7 70.6282 16.4790
   1 -12   7 45.8126 13.8935
  -2  12  -7 67.3553 22.1582
   2 -12   7 76.3850 22.1237
  -3  12  -7 11.7874 9.15897
   3 -12   7 0.00000 8.59197
  -4  12  -7 262.264 1369.07
   4 -12   7 66.9750 19.2037
   5 -12   7 0.00000 115.159
   7  11  -7 22.0056 19.7929
  -7 -11   7 0.00000 10.3131
   6  11  -7 340.548 1331.47
  -6 -11   7 85.4022 16.4124
   5  11  -7 199.801 186.216
  -5 -11   7 44.1198 9.86222
   4  11  -7 52.3373 230.929
  -4 -11   7 61.3720 11.9410
   3  11  -7 136.724 26.2308
  -3 -11   7 131.644 17.9205
   2  11  -7 2.23843 8.31236
  -2 -11   7 0.60502 4.20785
   1  11  -7 48.2996 16.3186
  -1 -11   7 108.831 18.8029
   0  11  -7 49.4353 14.3427
   0 -11   7 30.6606 11.3944
  -1  11  -7 6.78986 7.35046
   1 -11   7 30.7766 10.3644
  -2  11  -7 20.4545 17.0473
   2 -11   7 91.5238 15.3402
  -3  11  -7 9.63283 9.15480
   3 -11   7 5.81317 7.06389
  -4  11  -7 207.724 23.7526
   4 -11   7 155.815 23.1267
  -5  11  -7 27.4440 12.9071
   5 -11   7 0.00000 134.601
  -6  11  -7 34.9500 12.6932
   6 -11   7 50.9454 28.8335
  -7  11  -7 34.3397 14.5684
   7 -11   7 106.167 39.5251
   8  10  -7 66.4470 21.9113
  -8 -10   7 40.9241 11.2073
   7  10  -7 0.00000 11.4830
  -7 -10   7 8.50216 9.36842
   6  10  -7 373.034 268.082
  -6 -10   7 28.9934 9.82094
   5  10  -7 51.3375 15.8142
  -5 -10   7 33.9660 9.08722
   4  10  -7 43.2673 211.765
  -4 -10   7 37.2433 9.71564
   3  10  -7 197.641 31.7067
  -3 -10   7 151.892 18.8276
   2  10  -7 8.00548 8.96858
  -2 -10   7 1.56352 4.74891
   1  10  -7 66.3158 19.4406
  -1 -10   7 58.2653 19.4808
   0  10  -7 2.81717 5.61696
   0 -10   7 15.8182 8.43774
  -1  10  -7 50.3037 12.2311
   1 -10   7 36.6144 10.9128
  -2  10  -7 145.512 19.4851
   2 -10   7 122.219 17.5024
  -3  10  -7 30.4069 10.0874
   3 -10   7 21.6514 10.4910
  -4  10  -7 202.476 21.9136
   4 -10   7 134.130 20.6631
  -5  10  -7 1.86122 9.30931
   5 -10   7 46.2493 28.3498
  -6  10  -7 60.0207 14.5109
   6 -10   7 81.4595 28.7117
  -7  10  -7 46.6854 13.2859
   7 -10   7 38.6372 23.0840
  -8  10  -7 9.08388 7.57061
   8 -10   7 1.38400 10.2111
   9   9  -7 7.40055 7.62136
  -9  -9   7 4.86706 5.52740
   8   9  -7 79.3275 17.7962
  -8  -9   7 69.4377 13.8298
   7   9  -7 172.422 146.995
  -7  -9   7 21.0975 9.07166
   6   9  -7 57.2851 22.4590
  -6  -9   7 72.4895 12.3679
   5   9  -7 34.7575 14.1253
  -5  -9   7 17.0025 7.34702
   4   9  -7 102.496 20.8668
  -4  -9   7 135.685 18.2146
   3   9  -7 137.408 17.7886
  -3  -9   7 137.121 16.5930
   2   9  -7 27.9820 7.04153
  -2  -9   7 56.8089 18.4742
   1   9  -7 224.318 25.7412
  -1  -9   7 168.926 23.1502
   0   9  -7 36.0087 21.0845
   0  -9   7 11.5111 12.0319
  -1   9  -7 12.4297 35.1620
   1  -9   7 22.0261 8.60487
  -2   9  -7 38.7045 1346.89
   2  -9   7 211.161 22.4447
  -3   9  -7 40.3159 10.6500
   3  -9   7 36.9180 8.66530
  -4   9  -7 221.694 23.2955
   4  -9   7 261.761 47.3882
  -5   9  -7 2.95156 9.15438
   5  -9   7 3.44489 9.52766
  -6   9  -7 98.0558 17.1388
   6  -9   7 81.7978 18.5897
  -7   9  -7 65.5715 13.8989
   7  -9   7 89.2507 29.9404
  -8   9  -7 3.94328 7.07857
   8  -9   7 0.60851 8.20740
  -9   9  -7 99.9757 26.6669
   9  -9   7 31.2647 21.3137
   9   8  -7 12.1614 9.48584
  -9  -8   7 13.4359 6.65980
   8   8  -7 69.8520 17.3359
  -8  -8   7 71.3871 13.0173
   7   8  -7 8.32843 12.9514
  -7  -8   7 9.53965 7.72354
   6   8  -7 104.633 16.6557
  -6  -8   7 119.254 14.4824
   5   8  -7 6.98702 9.91208
  -5  -8   7 26.4582 12.7581
   4   8  -7 166.560 27.0066
  -4  -8   7 194.441 26.5688
   3   8  -7 102.291 10.8678
  -3  -8   7 100.072 13.3703
   2   8  -7 6.18475 3.50383
  -2  -8   7 5.28681 4.53129
   1   8  -7 342.509 19.3071
  -1  -8   7 335.917 26.0284
   0   8  -7 96.7156 10.0752
   0  -8   7 76.7679 13.1256
  -1   8  -7 135.789 13.1813
   1  -8   7 165.087 15.7941
  -2   8  -7 376.248 41.3739
   2  -8   7 374.656 24.5023
  -3   8  -7 39.8538 66.2300
   3  -8   7 2.49640 3.57649
  -4   8  -7 285.059 32.3720
   4  -8   7 288.267 27.7434
  -5   8  -7 0.00000 12.1285
   5  -8   7 11.7586 9.87252
  -6   8  -7 66.4050 12.1016
   6  -8   7 61.9334 11.1928
  -7   8  -7 61.7710 12.1424
   7  -8   7 78.8047 18.4672
  -8   8  -7 24.1833 8.35092
   8  -8   7 18.3531 11.5326
  -9   8  -7 73.7558 13.1951
   9  -8   7 83.9821 31.5347
 -10   8  -7 26.5121 16.7216
  10  -8   7 2.96257 21.9961
  10   7  -7 7.48286 10.4368
 -10  -7   7 4.00150 7.03509
   9   7  -7 18.4518 9.54567
  -9  -7   7 46.3059 11.0891
   8   7  -7 77.9402 16.7939
  -8  -7   7 88.7280 14.3791
   7   7  -7 3.75537 11.4128
  -7  -7   7 11.8326 10.2303
   6   7  -7 155.180 19.4482
  -6  -7   7 219.150 20.7164
   5   7  -7 41.9533 9.46726
  -5  -7   7 43.5233 10.2673
   4   7  -7 163.770 16.5775
  -4  -7   7 104.854 15.0365
   3   7  -7 128.613 11.8836
  -3  -7   7 130.795 10.6748
   2   7  -7 20.5459 4.53423
  -2  -7   7 3.06848 2.97699
   1   7  -7 455.308 20.1249
  -1  -7   7 451.378 21.1445
   0   7  -7 99.3463 8.50006
   0  -7   7 82.6951 9.32754
  -1   7  -7 457.515 21.0805
   1  -7   7 475.987 23.4927
  -2   7  -7 362.131 20.5368
   2  -7   7 361.130 19.5387
  -3   7  -7 5.06707 3.89681
   3  -7   7 2.16513 2.92140
  -4   7  -7 367.823 19.3658
   4  -7   7 375.603 21.3616
  -5   7  -7 31.3235 7.13206
   5  -7   7 47.3259 11.4147
  -6   7  -7 80.5511 13.1351
   6  -7   7 86.9071 12.7917
  -7   7  -7 71.3130 12.8558
   7  -7   7 71.1989 17.9210
  -8   7  -7 4.54621 7.22934
   8  -7   7 6.16579 7.79551
  -9   7  -7 146.215 18.3462
   9  -7   7 131.974 25.2541
 -10   7  -7 5.21889 8.54210
  10  -7   7 0.00000 52.5689
 -11   7  -7 152.451 56.9284
  11  -7   7 0.00000 1368.26
  11   6  -7 42.1602 17.4440
 -11  -6   7 48.6122 14.7765
  10   6  -7 22.3464 14.0836
 -10  -6   7 43.8888 14.0923
   9   6  -7 27.1438 10.9397
  -9  -6   7 61.8534 11.5298
   8   6  -7 102.783 17.8148
  -8  -6   7 126.504 20.7566
   7   6  -7 1.72315 9.60826
  -7  -6   7 2.60413 7.87920
   6   6  -7 259.341 20.1113
  -6  -6   7 253.385 19.0526
   5   6  -7 43.4205 7.45227
  -5  -6   7 43.2013 6.83417
   4   6  -7 55.3414 7.72128
  -4  -6   7 63.6725 7.78108
   3   6  -7 411.049 20.8452
  -3  -6   7 441.569 18.8870
   2   6  -7 37.3540 5.30260
  -2  -6   7 48.0181 6.80454
   1   6  -7 303.470 15.9646
  -1  -6   7 365.311 17.3967
   0   6  -7 84.6132 7.69333
   0  -6   7 85.6715 7.81043
  -1   6  -7 262.108 14.3403
   1  -6   7 263.942 13.5221
  -2   6  -7 132.852 10.2320
   2  -6   7 131.083 9.48813
  -3   6  -7 55.7741 7.01910
   3  -6   7 43.9732 4.77652
  -4   6  -7 608.305 31.5873
   4  -6   7 630.910 26.2131
  -5   6  -7 39.4769 7.20328
   5  -6   7 30.3216 7.07923
  -6   6  -7 74.5006 8.34122
   6  -6   7 88.9296 10.2947
  -7   6  -7 119.910 12.5542
   7  -6   7 111.655 15.3805
  -8   6  -7 17.0988 7.99146
   8  -6   7 9.91215 8.56083
  -9   6  -7 226.430 27.2678
   9  -6   7 175.289 27.8258
 -10   6  -7 2.65499 5.34389
  10  -6   7 0.00000 6.49118
 -11   6  -7 102.319 50.2286
  11  -6   7 75.0012 34.7302
  11   5  -7 57.1014 21.0544
 -11  -5   7 40.6689 19.0242
  10   5  -7 42.8970 16.6167
 -10  -5   7 27.4491 11.5640
   9   5  -7 45.1780 13.3555
  -9  -5   7 55.0190 11.1122
   8   5  -7 101.529 14.2094
  -8  -5   7 112.664 18.0118
   7   5  -7 19.6275 10.9331
  -7  -5   7 5.66195 7.19877
   6   5  -7 148.255 15.0233
  -6  -5   7 136.921 11.8126
   5   5  -7 73.1558 6.11844
  -5  -5   7 76.5178 9.08136
   4   5  -7 258.813 16.2803
  -4  -5   7 251.372 15.4131
   3   5  -7 529.411 20.8313
  -3  -5   7 574.791 19.4578
   2   5  -7 20.6792 3.92599
  -2  -5   7 30.3254 4.48939
   1   5  -7 586.023 21.6407
  -1  -5   7 624.939 22.2686
   0   5  -7 50.0776 5.82596
   0  -5   7 45.7589 5.73404
  -1   5  -7 298.938 14.4451
   1  -5   7 324.870 14.4856
  -2   5  -7 558.459 22.7306
   2  -5   7 548.153 21.7180
  -3   5  -7 92.8674 7.03946
   3  -5   7 95.6644 6.16447
  -4   5  -7 490.428 21.6093
   4  -5   7 485.035 24.2211
  -5   5  -7 74.0462 7.39314
   5  -5   7 36.4389 10.7851
  -6   5  -7 631.326 24.2708
   6  -5   7 620.659 24.0690
  -7   5  -7 267.087 16.0251
   7  -5   7 217.207 22.0423
  -8   5  -7 3.92141 3.23443
   8  -5   7 3.72945 5.01682
  -9   5  -7 183.771 18.5586
   9  -5   7 147.729 24.4402
 -10   5  -7 37.0141 13.9039
  10  -5   7 24.7280 15.4657
 -11   5  -7 215.084 62.3596
  11  -5   7 184.008 28.2554
 -12   5  -7 86.2427 1356.65
  12  -5   7 24.4751 116.588
  11   4  -7 95.3439 30.8042
 -11  -4   7 87.9470 17.8296
  10   4  -7 55.1240 14.4613
 -10  -4   7 34.4069 11.4120
   9   4  -7 9.44579 7.83979
  -9  -4   7 20.7153 7.11509
   8   4  -7 86.7751 14.8675
  -8  -4   7 95.2089 11.1032
   7   4  -7 9.07666 7.40323
  -7  -4   7 1.88875 6.88244
   6   4  -7 156.211 9.54980
  -6  -4   7 135.134 10.7511
   5   4  -7 101.777 6.50005
  -5  -4   7 103.998 8.62423
   4   4  -7 474.154 21.5138
  -4  -4   7 509.556 20.8326
   3   4  -7 341.407 15.2463
  -3  -4   7 361.660 15.7988
   2   4  -7 10.6809 2.94223
  -2  -4   7 16.5140 3.24903
   1   4  -7 665.223 25.3929
  -1  -4   7 700.533 22.0830
   0   4  -7 186.518 11.3470
   0  -4   7 218.540 11.6533
  -1   4  -7 562.151 20.6450
   1  -4   7 564.706 18.9950
  -2   4  -7 833.382 33.3599
   2  -4   7 814.108 28.2716
  -3   4  -7 230.819 11.1091
   3  -4   7 223.741 10.1345
  -4   4  -7 798.540 31.2234
   4  -4   7 845.380 52.8008
  -5   4  -7 182.808 11.0382
   5  -4   7 187.449 10.7874
  -6   4  -7 123.882 9.36764
   6  -4   7 116.851 8.36537
  -7   4  -7 284.568 16.0776
   7  -4   7 290.223 22.0718
  -8   4  -7 2.71829 3.12030
   8  -4   7 10.3378 6.70419
  -9   4  -7 325.717 24.7592
   9  -4   7 317.019 36.4510
 -10   4  -7 62.4676 15.4474
  10  -4   7 22.0096 13.4507
 -11   4  -7 94.9552 49.7001
  11  -4   7 99.0234 26.7592
 -12   4  -7 88.1112 43.4402
  12  -4   7 49.5036 20.0638
  12   3  -7 0.09376 4.77894
 -12  -3   7 6.47680 142.670
  11   3  -7 57.2220 16.1202
 -11  -3   7 46.1365 19.7933
  10   3  -7 23.4753 13.2279
 -10  -3   7 35.5536 11.5895
   9   3  -7 15.1275 8.85508
  -9  -3   7 28.6403 7.56065
   8   3  -7 182.413 16.7487
  -8  -3   7 195.875 15.0787
   7   3  -7 11.9239 11.1162
  -7  -3   7 9.01464 5.39535
   6   3  -7 172.608 10.9650
  -6  -3   7 172.642 12.2262
   5   3  -7 47.7498 5.70361
  -5  -3   7 59.8905 5.89626
   4   3  -7 619.943 26.6665
  -4  -3   7 626.943 22.3179
   3   3  -7 204.258 11.3354
  -3  -3   7 204.851 10.6429
   2   3  -7 106.377 8.39945
  -2  -3   7 118.657 8.09416
   1   3  -7 1069.93 37.4396
  -1  -3   7 1195.40 33.3550
   0   3  -7 390.083 16.2945
   0  -3   7 381.694 15.7112
  -1   3  -7 358.463 16.1470
   1  -3   7 383.802 14.3752
  -2   3  -7 587.848 26.8791
   2  -3   7 606.219 26.7363
  -3   3  -7 190.387 10.3077
   3  -3   7 170.739 8.11857
  -4   3  -7 192.174 13.1034
   4  -3   7 167.834 11.8247
  -5   3  -7 36.7105 6.49704
   5  -3   7 30.1731 4.38064
  -6   3  -7 426.452 18.1377
   6  -3   7 423.422 16.2722
  -7   3  -7 592.321 25.0872
   7  -3   7 606.145 32.2296
  -8   3  -7 31.6640 5.11309
   8  -3   7 16.9042 6.87391
  -9   3  -7 320.497 22.2320
   9  -3   7 292.287 33.6815
 -10   3  -7 35.9072 11.9384
  10  -3   7 23.8795 15.2477
 -11   3  -7 144.920 52.5388
  11  -3   7 103.916 22.6401
 -12   3  -7 79.7278 19.6768
  12  -3   7 68.2351 19.4008
 -13   3  -7 44.7404 43.3639
  13  -3   7 0.00000 18.5294
  12   2  -7 2.93422 6.82313
 -12  -2   7 8.65720 9.60061
  11   2  -7 46.1138 14.2690
 -11  -2   7 39.3915 18.3223
  10   2  -7 30.2763 12.0045
 -10  -2   7 4.81539 5.89020
   9   2  -7 43.5533 12.5405
  -9  -2   7 42.0048 8.48366
   8   2  -7 176.800 19.4152
  -8  -2   7 209.402 15.1357
   7   2  -7 66.3221 10.1172
  -7  -2   7 66.2739 7.49981
   6   2  -7 557.346 22.0953
  -6  -2   7 567.818 23.0783
   5   2  -7 31.7689 4.86092
  -5  -2   7 28.7377 4.85296
   4   2  -7 131.357 9.72377
  -4  -2   7 128.551 8.81645
   3   2  -7 1631.95 44.1797
  -3  -2   7 1681.58 43.0321
   2   2  -7 0.90030 1.77966
  -2  -2   7 2.42733 2.01074
   1   2  -7 762.771 30.3550
  -1  -2   7 776.799 22.0026
   0   2  -7 153.787 20.9360
   0  -2   7 179.811 8.68255
  -1   2  -7 911.397 36.4022
   1  -2   7 920.443 25.2163
  -2   2  -7 362.526 22.9403
   2  -2   7 339.436 15.2930
  -3   2  -7 5.65746 4.02613
   3  -2   7 5.69772 1.60617
  -4   2  -7 1431.96 52.2430
   4  -2   7 1393.14 45.7986
  -5   2  -7 66.4438 6.17596
   5  -2   7 75.4340 5.22559
  -6   2  -7 312.257 13.6299
   6  -2   7 315.593 15.7593
  -7   2  -7 509.272 18.7091
   7  -2   7 530.535 22.3785
  -8   2  -7 73.8289 7.00479
   8  -2   7 52.1950 9.58726
  -9   2  -7 286.750 20.4374
   9  -2   7 395.035 36.8266
 -10   2  -7 14.7579 7.43767
  10  -2   7 9.52001 10.6434
 -11   2  -7 129.990 24.1018
  11  -2   7 153.824 26.0254
 -12   2  -7 55.7051 16.0819
  12  -2   7 41.8370 19.8095
 -13   2  -7 5.60417 261.662
  13  -2   7 0.00000 23.6005
  12   1  -7 4.33871 7.27667
 -12  -1   7 1.53973 4.77964
  11   1  -7 53.9220 18.4939
 -11  -1   7 106.186 28.1128
  10   1  -7 61.2948 15.0502
 -10  -1   7 61.2844 13.2558
   9   1  -7 12.4665 7.87954
  -9  -1   7 19.0207 6.51813
   8   1  -7 141.223 13.8294
  -8  -1   7 187.573 15.7511
   7   1  -7 2.99202 5.71915
  -7  -1   7 5.24262 5.04791
   6   1  -7 353.752 15.1451
  -6  -1   7 325.655 19.9004
   5   1  -7 59.4811 6.21544
  -5  -1   7 47.6068 9.76132
   4   1  -7 198.998 10.4712
  -4  -1   7 203.726 11.9193
   3   1  -7 1066.03 28.1668
  -3  -1   7 1029.34 33.6106
   2   1  -7 9.46367 2.93975
  -2  -1   7 6.19170 2.72037
   1   1  -7 1153.86 36.2680
  -1  -1   7 1196.51 32.2258
   0   1  -7 148.026 9.08591
   0  -1   7 145.754 7.47664
  -1   1  -7 267.915 11.8081
   1  -1   7 256.625 10.0807
  -2   1  -7 546.196 19.3179
   2  -1   7 540.629 19.0075
  -3   1  -7 277.373 12.0566
   3  -1   7 276.590 11.8794
  -4   1  -7 808.946 33.9998
   4  -1   7 818.178 29.6237
  -5   1  -7 43.5194 4.19908
   5  -1   7 46.0410 3.76141
  -6   1  -7 234.013 12.5067
   6  -1   7 257.228 15.5119
  -7   1  -7 475.968 19.4385
   7  -1   7 438.263 19.6482
  -8   1  -7 61.7871 5.12098
   8  -1   7 56.1399 8.73931
  -9   1  -7 555.408 22.4998
   9  -1   7 549.316 33.4285
 -10   1  -7 2.84626 4.21176
  10  -1   7 7.90805 9.44451
 -11   1  -7 64.6379 43.6647
  11  -1   7 56.1383 18.4515
 -12   1  -7 86.1396 18.6768
  12  -1   7 103.909 22.3890
 -13   1  -7 19.2752 117.212
  13  -1   7 0.00000 1367.46
  12   0  -7 0.22666 4.95049
 -12   0   7 5.30359 8.59218
  11   0  -7 75.6452 17.6643
 -11   0   7 77.2373 16.9565
  10   0  -7 56.5581 17.4337
 -10   0   7 105.602 26.2536
   9   0  -7 46.7324 11.5224
  -9   0   7 76.1783 9.74444
   8   0  -7 112.055 13.8063
  -8   0   7 114.614 10.7522
   7   0  -7 0.00000 6.59687
  -7   0   7 4.15402 4.48270
   6   0  -7 608.558 23.2639
  -6   0   7 576.000 33.5192
   5   0  -7 83.4216 5.71576
  -5   0   7 79.7268 6.87528
   4   0  -7 454.280 15.2673
  -4   0   7 456.149 17.5315
   3   0  -7 355.154 13.1080
  -3   0   7 349.246 14.8745
   2   0  -7 25.7611 3.03784
  -2   0   7 24.0952 3.62999
   1   0  -7 687.018 21.8590
  -1   0   7 677.478 23.3661
   0   0  -7 49.0319 4.37234
   0   0   7 48.2808 4.98929
  -1   0  -7 711.771 22.2190
   1   0   7 671.521 21.8759
  -2   0  -7 280.694 11.4030
   2   0   7 304.716 12.4925
  -3   0  -7 232.004 15.6352
   3   0   7 207.740 8.91322
  -4   0  -7 755.078 29.4169
   4   0   7 776.378 27.5930
  -5   0  -7 70.1926 4.83734
   5   0   7 65.7420 6.59180
  -6   0  -7 1020.12 30.5189
   6   0   7 1053.09 36.3172
  -7   0  -7 901.786 23.7502
   7   0   7 924.747 32.5528
  -8   0  -7 0.10442 1.30286
   8   0   7 6.99377 5.61212
  -9   0  -7 259.051 13.6724
   9   0   7 256.526 22.8578
 -10   0  -7 12.3777 5.57885
  10   0   7 2.61300 5.99811
 -11   0  -7 87.2658 13.2261
  11   0   7 54.1186 18.7600
 -12   0  -7 69.7690 17.5066
  12   0   7 87.5331 15.4653
 -13   0  -7 31.4448 36.6634
  13   0   7 44.8829 267.293
  12  -1  -7 1.27791 5.46510
 -12   1   7 0.53589 4.60454
  11  -1  -7 82.0514 18.2968
 -11   1   7 88.1556 18.4877
  10  -1  -7 51.2961 14.2402
 -10   1   7 64.7468 14.9366
   9  -1  -7 37.3963 9.03555
  -9   1   7 54.3122 8.02902
   8  -1  -7 248.544 19.6772
  -8   1   7 267.468 19.7085
   7  -1  -7 15.1283 6.83939
  -7   1   7 32.3392 5.42733
   6  -1  -7 317.813 11.9838
  -6   1   7 328.085 16.2441
   5  -1  -7 31.6534 3.58210
  -5   1   7 31.6816 4.40031
   4  -1  -7 109.882 6.22009
  -4   1   7 133.641 7.77426
   3  -1  -7 214.718 8.50348
  -3   1   7 219.422 10.5625
   2  -1  -7 3.11748 1.64772
  -2   1   7 5.02304 2.38176
   1  -1  -7 2430.48 58.7572
  -1   1   7 2381.75 61.1731
   0  -1  -7 18.5049 2.83059
   0   1   7 18.9822 5.95281
  -1  -1  -7 1153.62 31.1109
   1   1   7 1051.85 36.9664
  -2  -1  -7 611.908 21.0558
   2   1   7 613.759 19.8205
  -3  -1  -7 7.63544 2.68422
   3   1   7 13.1150 2.34617
  -4  -1  -7 1242.49 36.0022
   4   1   7 1243.36 38.4144
  -5  -1  -7 186.753 7.83357
   5   1   7 157.183 14.2135
  -6  -1  -7 451.943 14.7141
   6   1   7 471.146 22.5817
  -7  -1  -7 199.307 9.38203
   7   1   7 227.191 16.0083
  -8  -1  -7 229.723 10.8238
   8   1   7 225.600 16.5704
  -9  -1  -7 313.497 15.2424
   9   1   7 277.733 23.3180
 -10  -1  -7 4.38363 6.70064
  10   1   7 11.2630 7.07316
 -11  -1  -7 104.617 18.8515
  11   1   7 57.6619 15.1936
 -12  -1  -7 118.199 42.6427
  12   1   7 43.5355 12.1576
 -13  -1  -7 0.00000 113.095
  13   1   7 160.486 1309.18
  12  -2  -7 0.79074 5.41356
 -12   2   7 15.8519 9.15679
  11  -2  -7 17.1600 10.3462
 -11   2   7 49.1922 13.2174
  10  -2  -7 37.1782 11.2656
 -10   2   7 41.9981 12.5272
   9  -2  -7 60.2713 11.4059
  -9   2   7 71.4613 11.3247
   8  -2  -7 196.688 16.7121
  -8   2   7 220.289 13.3657
   7  -2  -7 51.0097 7.64576
  -7   2   7 47.6296 5.71830
   6  -2  -7 210.503 9.80178
  -6   2   7 217.979 13.7436
   5  -2  -7 127.061 6.52769
  -5   2   7 126.200 6.80219
   4  -2  -7 256.956 11.2799
  -4   2   7 272.644 10.9546
   3  -2  -7 765.419 20.0978
  -3   2   7 718.402 22.1176
   2  -2  -7 30.7146 3.35965
  -2   2   7 36.5150 4.02069
   1  -2  -7 2235.52 55.2408
  -1   2   7 2255.37 57.6259
   0  -2  -7 53.4004 4.27598
   0   2   7 36.9462 4.51506
  -1  -2  -7 1443.97 37.7010
   1   2   7 1381.25 40.0253
  -2  -2  -7 1259.81 37.0278
   2   2   7 1275.75 38.2100
  -3  -2  -7 22.8869 2.93313
   3   2   7 23.2763 4.69886
  -4  -2  -7 637.574 23.9141
   4   2   7 609.797 27.4851
  -5  -2  -7 176.475 9.13250
   5   2   7 156.568 11.2627
  -6  -2  -7 479.263 15.9898
   6   2   7 439.539 19.6749
  -7  -2  -7 153.065 8.25449
   7   2   7 124.178 11.0663
  -8  -2  -7 23.8595 3.53562
   8   2   7 25.3947 5.78928
  -9  -2  -7 243.868 12.5912
   9   2   7 279.005 20.3271
 -10  -2  -7 9.27091 3.53808
  10   2   7 4.27939 4.95248
 -11  -2  -7 144.628 21.3802
  11   2   7 149.376 22.7490
 -12  -2  -7 113.946 18.9010
  12   2   7 109.461 16.8855
 -13  -2  -7 24.5473 38.8194
  13   2   7 34.2501 21.8450
 -14  -2  -7 106.892 54.3488
  14   2   7 77.9926 36.0701
  12  -3  -7 0.30853 6.39691
 -12   3   7 1.52647 5.11640
  11  -3  -7 45.8199 20.5691
 -11   3   7 100.957 18.6799
  10  -3  -7 18.6471 10.0421
 -10   3   7 30.5249 11.0476
   9  -3  -7 94.4294 14.9616
  -9   3   7 174.469 20.1764
   8  -3  -7 105.483 11.8789
  -8   3   7 118.009 11.5795
   7  -3  -7 20.6323 7.64498
  -7   3   7 16.1476 3.66737
   6  -3  -7 345.159 12.6747
  -6   3   7 322.033 15.1403
   5  -3  -7 382.690 13.6265
  -5   3   7 392.558 14.4370
   4  -3  -7 36.1586 3.86706
  -4   3   7 27.2726 3.83549
   3  -3  -7 229.176 9.44046
  -3   3   7 242.709 12.4577
   2  -3  -7 201.115 8.81944
  -2   3   7 206.553 9.26731
   1  -3  -7 385.633 13.0217
  -1   3   7 359.370 13.0563
   0  -3  -7 4.22412 1.91501
   0   3   7 5.01853 1.82711
  -1  -3  -7 1211.71 36.2193
   1   3   7 1225.13 34.1717
  -2  -3  -7 900.037 28.6097
   2   3   7 874.346 26.3770
  -3  -3  -7 40.3845 4.67269
   3   3   7 27.2262 4.77481
  -4  -3  -7 1380.91 46.3986
   4   3   7 1377.14 52.4682
  -5  -3  -7 23.4035 3.30191
   5   3   7 13.9864 4.45680
  -6  -3  -7 352.885 15.3263
   6   3   7 368.291 19.4510
  -7  -3  -7 102.242 6.59618
   7   3   7 99.6742 9.37944
  -8  -3  -7 13.8114 2.88313
   8   3   7 14.7614 5.08622
  -9  -3  -7 245.164 12.9058
   9   3   7 244.260 20.4729
 -10  -3  -7 23.0381 8.41303
  10   3   7 17.6511 10.9674
 -11  -3  -7 236.808 21.9011
  11   3   7 234.300 27.7379
 -12  -3  -7 63.6889 40.5912
  12   3   7 26.6304 10.9594
 -13  -3  -7 21.3054 118.773
  13   3   7 432.081 1246.51
  12  -4  -7 3.64088 10.3254
 -12   4   7 53.3233 106.989
  11  -4  -7 31.2150 12.8974
 -11   4   7 57.8812 14.1616
  10  -4  -7 6.55379 7.07224
 -10   4   7 35.4658 12.3137
   9  -4  -7 119.772 16.8031
  -9   4   7 117.547 15.4092
   8  -4  -7 70.0721 9.63780
  -8   4   7 77.9818 9.24555
   7  -4  -7 38.2318 14.5443
  -7   4   7 46.9631 5.81739
   6  -4  -7 457.378 18.9794
  -6   4   7 419.640 17.6402
   5  -4  -7 191.803 8.44717
  -5   4   7 175.088 8.70648
   4  -4  -7 256.922 10.5180
  -4   4   7 260.517 12.1695
   3  -4  -7 582.358 17.7558
  -3   4   7 568.490 18.8310
   2  -4  -7 61.0695 4.68363
  -2   4   7 57.6233 5.10927
   1  -4  -7 259.151 12.0109
  -1   4   7 238.646 11.5374
   0  -4  -7 180.387 8.93819
   0   4   7 200.685 8.61826
  -1  -4  -7 1460.57 42.4085
   1   4   7 1537.29 38.8211
  -2  -4  -7 955.194 31.4744
   2   4   7 939.736 28.7827
  -3  -4  -7 694.851 25.0696
   3   4   7 696.843 23.0818
  -4  -4  -7 816.551 34.3102
   4   4   7 792.961 32.7738
  -5  -4  -7 187.003 9.36935
   5   4   7 193.226 10.2153
  -6  -4  -7 380.939 16.5459
   6   4   7 371.884 20.4329
  -7  -4  -7 244.332 9.77285
   7   4   7 257.576 15.1019
  -8  -4  -7 191.569 8.67540
   8   4   7 183.633 13.4965
  -9  -4  -7 269.730 13.8694
   9   4   7 249.065 21.3225
 -10  -4  -7 8.66346 6.01745
  10   4   7 4.52268 6.06816
 -11  -4  -7 139.585 13.5950
  11   4   7 94.0858 16.6679
 -12  -4  -7 104.041 18.9397
  12   4   7 85.5565 15.0501
 -13  -4  -7 21.1434 22.7786
  13   4   7 23.3317 19.9631
  12  -5  -7 1.86039 9.92994
 -12   5   7 9.58790 11.8858
  11  -5  -7 45.7706 20.1302
 -11   5   7 43.1293 12.9145
  10  -5  -7 40.5965 12.7009
 -10   5   7 17.6293 8.38150
   9  -5  -7 55.1999 16.0392
  -9   5   7 45.4621 9.45438
   8  -5  -7 112.701 14.8545
  -8   5   7 97.9319 13.0183
   7  -5  -7 40.4879 10.3486
  -7   5   7 5.53193 5.06025
   6  -5  -7 363.872 17.0026
  -6   5   7 332.864 17.8770
   5  -5  -7 71.7077 6.26744
  -5   5   7 72.2146 5.98430
   4  -5  -7 213.711 13.4916
  -4   5   7 207.154 12.9561
   3  -5  -7 393.393 14.4092
  -3   5   7 413.613 14.3102
   2  -5  -7 116.046 7.94598
  -2   5   7 134.026 8.69503
   1  -5  -7 762.064 24.5269
  -1   5   7 763.392 22.6857
   0  -5  -7 175.560 9.40671
   0   5   7 172.958 8.29232
  -1  -5  -7 2046.81 46.3137
   1   5   7 1909.17 53.3422
  -2  -5  -7 860.130 36.2439
   2   5   7 869.247 29.8352
  -3  -5  -7 84.1568 4.72601
   3   5   7 63.8920 4.20243
  -4  -5  -7 392.180 19.6591
   4   5   7 392.935 19.6600
  -5  -5  -7 76.7317 5.01935
   5   5   7 71.4040 5.48442
  -6  -5  -7 439.231 15.9194
   6   5   7 428.224 20.8878
  -7  -5  -7 772.809 23.5494
   7   5   7 730.396 33.2610
  -8  -5  -7 19.4696 2.80753
   8   5   7 15.3595 6.08545
  -9  -5  -7 116.146 9.59255
   9   5   7 86.5034 12.2843
 -10  -5  -7 37.9279 10.4546
  10   5   7 39.0231 11.4724
 -11  -5  -7 107.566 22.1858
  11   5   7 86.5953 16.0278
 -12  -5  -7 23.7672 13.3072
  12   5   7 29.0541 11.2286
 -13  -5  -7 122.803 127.918
  13   5   7 595.887 1258.27
  11  -6  -7 65.7434 16.9386
 -11   6   7 86.2087 26.5162
  10  -6  -7 8.46485 8.94716
 -10   6   7 31.6563 10.5992
   9  -6  -7 12.9100 8.48891
  -9   6   7 35.0667 8.52160
   8  -6  -7 83.7783 14.2507
  -8   6   7 138.964 15.4661
   7  -6  -7 63.5849 11.9436
  -7   6   7 66.2683 10.3661
   6  -6  -7 145.016 10.9117
  -6   6   7 131.597 9.41636
   5  -6  -7 33.1419 9.85475
  -5   6   7 27.5960 4.79997
   4  -6  -7 202.738 12.7218
  -4   6   7 186.047 11.4154
   3  -6  -7 238.039 9.72045
  -3   6   7 239.515 12.1128
   2  -6  -7 156.337 10.7940
  -2   6   7 159.363 9.40328
   1  -6  -7 1838.23 50.7576
  -1   6   7 1749.72 49.3827
   0  -6  -7 1.81224 1.82109
   0   6   7 3.95427 1.82382
  -1  -6  -7 208.172 11.1723
   1   6   7 213.472 10.7381
  -2  -6  -7 716.199 28.7985
   2   6   7 769.158 30.5324
  -3  -6  -7 27.2176 4.08310
   3   6   7 29.9007 4.17082
  -4  -6  -7 572.626 24.8469
   4   6   7 568.405 22.7779
  -5  -6  -7 64.9915 5.44437
   5   6   7 77.4761 6.39118
  -6  -6  -7 539.695 17.5023
   6   6   7 501.725 18.0611
  -7  -6  -7 176.131 9.75258
   7   6   7 146.011 13.1671
  -8  -6  -7 6.99060 3.48345
   8   6   7 2.97489 3.72290
  -9  -6  -7 385.957 39.6006
   9   6   7 416.800 30.0756
 -10  -6  -7 1.72072 7.18591
  10   6   7 7.59755 5.48217
 -11  -6  -7 81.7650 15.2726
  11   6   7 57.9810 18.5716
 -12  -6  -7 52.3580 16.1981
  12   6   7 6.81075 18.6544
 -13  -6  -7 61.4168 16.9197
  13   6   7 20.2672 22.3082
  11  -7  -7 49.2576 16.4840
 -11   7   7 85.6502 26.0627
  10  -7  -7 5.10297 7.40114
 -10   7   7 3.06555 6.46908
   9  -7  -7 70.0993 18.1943
  -9   7   7 94.8949 14.2573
   8  -7  -7 62.5591 14.2392
  -8   7   7 89.6438 13.1409
   7  -7  -7 73.9559 12.6860
  -7   7   7 28.8494 7.55001
   6  -7  -7 345.991 29.5054
  -6   7   7 241.329 14.1321
   5  -7  -7 58.4896 7.21909
  -5   7   7 46.2803 6.28060
   4  -7  -7 233.321 14.0765
  -4   7   7 218.395 12.1515
   3  -7  -7 398.061 14.7421
  -3   7   7 411.421 15.4216
   2  -7  -7 96.5062 6.53878
  -2   7   7 108.985 8.21867
   1  -7  -7 1288.64 34.7425
  -1   7   7 1319.52 38.1221
   0  -7  -7 35.4146 4.32998
   0   7   7 46.2469 5.40531
  -1  -7  -7 767.653 23.9872
   1   7   7 748.220 25.2906
  -2  -7  -7 667.402 23.3540
   2   7   7 650.005 26.4565
  -3  -7  -7 18.1019 3.68636
   3   7   7 10.8553 4.31745
  -4  -7  -7 436.476 19.1826
   4   7   7 470.175 33.1037
  -5  -7  -7 1.28165 2.46413
   5   7   7 0.00000 2.62628
  -6  -7  -7 390.765 15.3966
   6   7   7 398.167 16.0678
  -7  -7  -7 271.765 14.1105
   7   7   7 220.574 19.1376
  -8  -7  -7 49.0663 7.35087
   8   7   7 56.1201 9.15301
  -9  -7  -7 231.856 20.0599
   9   7   7 233.103 22.8464
 -10  -7  -7 0.57163 7.54008
  10   7   7 17.7087 9.19211
 -11  -7  -7 53.5607 18.5124
  11   7   7 19.1661 15.0859
 -12  -7  -7 26.7906 13.9256
  12   7   7 21.4834 12.9794
 -13  -7  -7 1.12933 12.0870
  13   7   7 17.5541 15.8869
  10  -8  -7 6.63359 12.9505
 -10   8   7 11.9245 13.5939
   9  -8  -7 39.6282 16.6053
  -9   8   7 26.8818 10.2177
   8  -8  -7 44.3019 12.7667
  -8   8   7 72.0378 12.9783
   7  -8  -7 5.10285 17.5796
  -7   8   7 3.82099 6.15578
   6  -8  -7 321.549 21.4857
  -6   8   7 347.910 22.4144
   5  -8  -7 74.5741 9.56409
  -5   8   7 61.3314 6.94119
   4  -8  -7 181.126 12.7500
  -4   8   7 192.229 11.8252
   3  -8  -7 334.969 13.1474
  -3   8   7 345.478 16.6052
   2  -8  -7 99.0473 7.43264
  -2   8   7 120.500 8.35446
   1  -8  -7 822.901 24.6812
  -1   8   7 761.391 25.3999
   0  -8  -7 42.4347 4.90087
   0   8   7 39.2586 5.85065
  -1  -8  -7 265.491 11.7408
   1   8   7 212.451 13.7851
  -2  -8  -7 549.930 20.2390
   2   8   7 548.089 24.7782
  -3  -8  -7 5.26210 3.04598
   3   8   7 4.55779 3.55191
  -4  -8  -7 311.279 16.1854
   4   8   7 319.759 19.9090
  -5  -8  -7 2.65870 3.96890
   5   8   7 2.04554 4.35567
  -6  -8  -7 361.725 16.8215
   6   8   7 333.225 15.5583
  -7  -8  -7 292.176 19.9109
   7   8   7 299.946 21.3035
  -8  -8  -7 65.8149 8.83475
   8   8   7 37.8521 8.39089
  -9  -8  -7 204.215 19.4970
   9   8   7 188.245 23.1449
 -10  -8  -7 28.0635 10.7404
  10   8   7 11.6736 8.81647
 -11  -8  -7 63.7798 15.0586
  11   8   7 79.6141 30.0643
 -12  -8  -7 56.1516 18.0005
  12   8   7 66.5162 27.1054
  10  -9  -7 12.8085 11.8658
 -10   9   7 17.9769 11.9311
   9  -9  -7 68.2199 19.7421
  -9   9   7 42.4068 12.7135
   8  -9  -7 33.1950 14.7461
  -8   9   7 40.3895 10.2089
   7  -9  -7 26.9234 19.3571
  -7   9   7 15.5765 9.43966
   6  -9  -7 172.397 21.1394
  -6   9   7 178.449 16.4954
   5  -9  -7 52.1243 9.34481
  -5   9   7 44.1871 7.33262
   4  -9  -7 160.786 13.2423
  -4   9   7 149.767 14.5650
   3  -9  -7 249.187 12.3785
  -3   9   7 256.399 14.6087
   2  -9  -7 163.448 10.2303
  -2   9   7 144.950 10.7809
   1  -9  -7 301.280 13.8020
  -1   9   7 292.415 15.2375
   0  -9  -7 43.4048 5.19507
   0   9   7 46.2986 6.80296
  -1  -9  -7 162.155 9.57800
   1   9   7 151.605 11.9872
  -2  -9  -7 361.955 14.6513
   2   9   7 364.723 18.1638
  -3  -9  -7 2.88864 3.42721
   3   9   7 0.94492 4.17131
  -4  -9  -7 565.247 28.4297
   4   9   7 578.588 31.0445
  -5  -9  -7 2.97672 4.36502
   5   9   7 9.08731 5.53635
  -6  -9  -7 232.862 15.0924
   6   9   7 232.428 16.2032
  -7  -9  -7 217.834 17.1423
   7   9   7 251.315 26.1538
  -8  -9  -7 23.4515 7.17014
   8   9   7 2.73266 6.48243
  -9  -9  -7 113.593 14.4558
   9   9   7 91.3811 19.5687
 -10  -9  -7 36.3914 12.1605
  10   9   7 43.4095 14.5098
 -11  -9  -7 18.9323 12.5072
  11   9   7 38.5365 18.5929
 -12  -9  -7 236.327 1321.71
  12   9   7 35.6932 117.761
   9 -10  -7 12.3478 14.0914
  -9  10   7 13.6941 15.3598
   8 -10  -7 6.01684 9.69729
  -8  10   7 45.6890 12.7238
   7 -10  -7 3.29311 17.7258
  -7  10   7 9.88339 7.34103
   6 -10  -7 264.814 55.1904
  -6  10   7 171.167 20.4616
   5 -10  -7 73.0644 14.1669
  -5  10   7 45.2964 15.2574
   4 -10  -7 139.644 16.3556
  -4  10   7 167.729 315.260
   3 -10  -7 61.5628 9.29863
  -3  10   7 73.7304 10.7768
   2 -10  -7 26.1761 4.41025
  -2  10   7 23.7839 6.50820
   1 -10  -7 277.188 14.2550
  -1  10   7 267.413 17.2758
   0 -10  -7 12.3356 3.51862
   0  10   7 14.6141 4.71424
  -1 -10  -7 378.965 16.8313
   1  10   7 353.005 20.7371
  -2 -10  -7 269.240 13.4823
   2  10   7 310.437 20.1726
  -3 -10  -7 13.5061 4.00421
   3  10   7 9.12338 4.27549
  -4 -10  -7 279.477 15.6570
   4  10   7 238.380 17.4646
  -5 -10  -7 2.34745 8.62302
   5  10   7 0.00000 6.88930
  -6 -10  -7 341.763 27.3728
   6  10   7 289.196 21.2288
  -7 -10  -7 71.6618 12.0427
   7  10   7 72.5293 16.0328
  -8 -10  -7 4.70597 5.55689
   8  10   7 0.06465 5.08765
  -9 -10  -7 145.305 18.8235
   9  10   7 138.660 24.5317
 -10 -10  -7 2.74496 8.14074
  10  10   7 16.5981 11.6328
 -11 -10  -7 25.1544 19.2541
  11  10   7 56.3917 25.4545
   8 -11  -7 23.9607 13.4884
  -8  11   7 30.1980 13.6761
   7 -11  -7 3.27296 18.7693
  -7  11   7 0.56373 12.5306
   6 -11  -7 183.529 48.7259
  -6  11   7 116.067 17.5785
   5 -11  -7 26.7604 23.9948
  -5  11   7 0.00000 7.83619
   4 -11  -7 148.076 48.2349
  -4  11   7 244.680 23.3874
   3 -11  -7 64.2376 16.2454
  -3  11   7 110.195 18.9072
   2 -11  -7 37.7248 10.1118
  -2  11   7 54.7907 15.0310
   1 -11  -7 320.926 20.8873
  -1  11   7 388.991 31.0100
   0 -11  -7 157.917 15.8188
   0  11   7 117.470 19.7686
  -1 -11  -7 134.757 13.9508
   1  11   7 104.893 15.3094
  -2 -11  -7 253.149 23.6813
   2  11   7 254.646 19.3620
  -3 -11  -7 11.2664 6.75041
   3  11   7 0.34068 5.64989
  -4 -11  -7 99.7802 26.5755
   4  11   7 116.497 13.0617
  -5 -11  -7 0.00000 11.2928
   5  11   7 2.71866 7.68372
  -6 -11  -7 116.136 16.1719
   6  11   7 159.559 17.2817
  -7 -11  -7 72.2072 12.7171
   7  11   7 103.081 20.0100
  -8 -11  -7 8.35365 6.24396
   8  11   7 6.52751 8.16231
  -9 -11  -7 138.759 17.9703
   9  11   7 86.3155 23.0502
 -10 -11  -7 12.7404 17.3543
  10  11   7 46.3600 27.7481
 -11 -11  -7 57.2290 118.904
  11  11   7 41.1484 24.9622
   7 -12  -7 3.18138 13.1753
  -7  12   7 11.2002 14.4254
   6 -12  -7 115.566 44.2475
  -6  12   7 64.1070 22.8553
   5 -12  -7 12.3894 10.0050
  -5  12   7 10.5438 9.12696
   4 -12  -7 8.71037 12.3600
  -4  12   7 49.5262 18.0559
   3 -12  -7 29.6820 12.5304
  -3  12   7 60.9924 13.3573
   2 -12  -7 21.4708 9.02011
  -2  12   7 15.8585 8.70462
   1 -12  -7 130.323 13.4810
  -1  12   7 99.5833 17.3994
   0 -12  -7 23.7758 7.42347
   0  12   7 21.1963 11.4114
  -1 -12  -7 172.844 18.3477
   1  12   7 139.897 19.3433
  -2 -12  -7 247.902 19.2692
   2  12   7 189.725 118.788
  -3 -12  -7 6.59097 8.79851
   3  12   7 33.0650 8.87453
  -4 -12  -7 132.334 20.3092
   4  12   7 124.912 24.1959
  -5 -12  -7 28.9960 9.72866
   5  12   7 21.2570 16.7295
  -6 -12  -7 85.7936 13.5999
   6  12   7 85.0046 13.6415
  -7 -12  -7 71.1140 12.7780
   7  12   7 74.9562 18.2581
  -8 -12  -7 13.7142 6.44489
   8  12   7 18.6613 11.7568
  -9 -12  -7 26.5491 8.83122
   9  12   7 35.7462 53.5388
 -10 -12  -7 12.3837 12.1589
  10  12   7 5.67468 19.8469
   6 -13  -7 98.9914 45.5559
  -6  13   7 87.5801 116.572
   5 -13  -7 9.69108 26.4638
  -5  13   7 14.9562 15.8765
   4 -13  -7 9.91268 14.0313
  -4  13   7 50.3225 19.6899
   3 -13  -7 71.4345 20.8055
  -3  13   7 75.0904 16.0227
   2 -13  -7 1.92821 7.55970
  -2  13   7 0.35340 5.47665
   1 -13  -7 106.651 23.1629
  -1  13   7 106.855 18.7838
   0 -13  -7 1.34424 3.52370
   0  13   7 5.72824 6.19373
  -1 -13  -7 97.6331 13.9375
   1  13   7 110.791 24.4822
  -2 -13  -7 104.697 14.4786
   2  13   7 111.479 16.6892
  -3 -13  -7 22.3879 8.27836
   3  13   7 16.9452 12.6921
  -4 -13  -7 129.948 15.4959
   4  13   7 68.7945 15.0898
  -5 -13  -7 6.64616 9.03571
   5  13   7 0.26811 15.2829
  -6 -13  -7 53.1117 11.9917
   6  13   7 75.9763 25.3749
  -7 -13  -7 38.2914 10.7972
   7  13   7 30.1373 23.6231
  -8 -13  -7 24.6593 8.67002
   8  13   7 11.6558 47.2289
  -9 -13  -7 39.8985 11.3812
   9  13   7 57.1310 29.9486
   5 -14  -7 71.4161 183.136
  -5  14   7 19.7147 16.2006
   4 -14  -7 37.6833 17.5465
   3 -14  -7 31.0985 13.4445
  -3  14   7 44.7828 14.1525
   2 -14  -7 0.77046 5.76378
  -2  14   7 11.5939 8.69849
   1 -14  -7 59.8015 18.6494
  -1  14   7 62.4764 14.4087
   0 -14  -7 10.7402 8.69638
   0  14   7 26.2896 10.7872
  -1 -14  -7 69.2548 14.0750
   1  14   7 40.5370 12.0997
  -2 -14  -7 58.1916 13.9300
   2  14   7 90.6751 15.2664
  -3 -14  -7 10.0652 9.19315
   3  14   7 23.8883 7.71996
  -4 -14  -7 154.449 18.1963
   4  14   7 126.120 19.1624
  -5 -14  -7 11.3489 11.4835
   5  14   7 0.00000 10.7641
  -6 -14  -7 39.0093 11.0170
   6  14   7 25.7274 17.2128
  -7 -14  -7 49.3756 15.1271
   7  14   7 88.5236 31.4115
   3 -15  -7 39.2731 17.0098
  -3  15   7 26.5752 11.6071
   2 -15  -7 5.03695 9.35198
  -2  15   7 4.24968 8.32081
   1 -15  -7 86.6894 23.2395
  -1  15   7 64.3782 22.5639
   0 -15  -7 7.88143 10.6534
   0  15   7 5.00380 6.05876
  -1 -15  -7 26.0212 15.0477
   1  15   7 38.2917 12.2303
  -2 -15  -7 82.4409 24.0335
   2  15   7 70.0963 12.8968
  -3 -15  -7 3.38236 6.25988
   3  15   7 2.65256 7.25322
  -4 -15  -7 72.8129 22.3551
   4  15   7 68.8205 118.995
  -5 -15  -7 0.00000 1315.27
  -6 -15  -7 21.0297 10.3030
   6  15   7 182.772 129.561
   4  12  -8 19.1322 13.1936
  -4 -12   8 14.5100 8.73926
   3  12  -8 123.368 76.7672
  -3 -12   8 42.9596 13.9940
   2  12  -8 82.6524 22.1826
  -2 -12   8 61.9712 22.3244
   1  12  -8 0.00000 13.2475
  -1 -12   8 9.68885 16.1918
   0  12  -8 61.7248 19.9716
   0 -12   8 92.8943 16.5116
  -1  12  -8 7.45465 15.6005
   1 -12   8 27.7165 11.6108
  -2  12  -8 165.889 281.363
   2 -12   8 29.4349 11.8856
  -3  12  -8 77.8846 20.2492
   3 -12   8 80.4437 70.3539
  -4  12  -8 12.1174 9.09837
   4 -12   8 5.22602 7.83901
   6  11  -8 16.1622 13.9969
  -6 -11   8 0.00000 4.66262
   5  11  -8 85.9751 76.6545
  -5 -11   8 80.6380 18.5534
   4  11  -8 0.00000 5.92559
  -4 -11   8 12.8851 7.05907
   3  11  -8 50.5796 17.7198
  -3 -11   8 61.1883 12.6931
   2  11  -8 96.5914 22.8895
  -2 -11   8 127.937 17.5791
   1  11  -8 17.0762 13.1864
  -1 -11   8 8.21446 9.68399
   0  11  -8 36.7772 15.8307
   0 -11   8 36.1278 11.4084
  -1  11  -8 0.00000 10.3065
   1 -11   8 22.4687 11.0378
  -2  11  -8 84.8929 23.7076
   2 -11   8 85.9302 14.7019
  -3  11  -8 89.7529 18.3424
   3 -11   8 146.213 19.0470
  -4  11  -8 0.84579 6.34373
   4 -11   8 0.33004 4.65250
  -5  11  -8 85.6435 18.8619
   5 -11   8 61.2690 25.6892
  -6  11  -8 5.67508 13.4515
   6 -11   8 0.89112 12.8362
   7  10  -8 39.0701 16.7329
  -7 -10   8 254.699 394.912
  -6 -10   8 0.01612 3.07190
   5  10  -8 64.2741 19.7894
  -5 -10   8 84.4870 15.2277
   4  10  -8 38.3880 14.6774
  -4 -10   8 29.9981 9.39017
   3  10  -8 86.3934 67.9134
  -3 -10   8 66.2336 12.4500
   2  10  -8 178.714 29.4776
  -2 -10   8 193.331 24.5119
   1  10  -8 19.5304 14.1115
  -1 -10   8 11.8391 9.59080
   0  10  -8 101.499 21.9006
   0 -10   8 71.4694 10.8200
  -1  10  -8 31.8435 15.1601
   1 -10   8 5.29764 9.38096
  -2  10  -8 27.6693 17.8633
   2 -10   8 71.8261 16.8875
  -3  10  -8 65.6111 14.8618
   3 -10   8 63.4769 13.1317
  -4  10  -8 12.0436 8.15547
   4 -10   8 5.86523 5.58666
  -5  10  -8 182.527 24.6157
   5 -10   8 130.538 21.2663
  -6  10  -8 8.55957 7.23427
   6 -10   8 32.2784 28.3491
  -7  10  -8 99.6879 25.9675
   7 -10   8 0.47672 315.984
  -8  10  -8 38.2148 17.4379
   8 -10   8 8.99457 15.0995
   8   9  -8 10.5900 13.0022
  -8  -9   8 14.0695 13.6877
   7   9  -8 51.6733 180.973
  -7  -9   8 75.2517 12.9203
   6   9  -8 1.91511 5.29727
  -6  -9   8 4.96603 5.69087
   5   9  -8 96.5666 24.7124
  -5  -9   8 123.449 17.2089
   4   9  -8 50.4938 11.8033
  -4  -9   8 60.0329 11.5916
   3   9  -8 89.0899 55.2124
  -3  -9   8 125.059 16.6325
   2   9  -8 138.213 25.3102
  -2  -9   8 123.651 15.0615
   1   9  -8 0.00000 10.2481
  -1  -9   8 0.00000 6.46122
   0   9  -8 46.9247 17.1416
   0  -9   8 56.1464 9.60457
  -1   9  -8 31.1007 15.3964
   1  -9   8 21.1009 8.28921
  -2   9  -8 149.954 27.0585
   2  -9   8 25.1058 188.175
  -3   9  -8 57.1961 12.5417
   3  -9   8 75.8296 14.5707
  -4   9  -8 46.9228 11.8580
   4  -9   8 16.4618 7.08719
  -5   9  -8 143.136 20.4421
   5  -9   8 108.680 19.5465
  -6   9  -8 19.6351 9.52067
   6  -9   8 25.6842 12.0364
  -7   9  -8 90.8037 23.7786
   7  -9   8 0.00002 189.551
  -8   9  -8 55.8509 21.0466
   8  -9   8 127.037 139.943
  -9   9  -8 6.60082 11.0247
   9  -9   8 46.2371 26.7866
   9   8  -8 20.6747 14.0162
  -9  -8   8 30.9840 10.3930
   8   8  -8 29.6535 24.2695
  -8  -8   8 10.5490 7.18771
   7   8  -8 62.2339 25.6179
  -7  -8   8 109.953 14.3762
   6   8  -8 2.81787 4.86159
  -6  -8   8 16.3456 8.01667
   5   8  -8 124.717 17.4406
  -5  -8   8 117.566 16.1101
   4   8  -8 15.7671 7.26012
  -4  -8   8 9.29618 5.97493
   3   8  -8 179.131 26.3794
  -3  -8   8 160.160 22.5163
   2   8  -8 175.523 21.1905
  -2  -8   8 180.543 18.6987
   1   8  -8 1.92170 11.7608
  -1  -8   8 0.00000 6.81982
   0   8  -8 126.393 17.3499
   0  -8   8 136.934 16.0403
  -1   8  -8 25.8506 12.6650
   1  -8   8 4.33755 7.63689
  -2   8  -8 128.691 24.3875
   2  -8   8 126.247 17.4103
  -3   8  -8 354.646 25.4394
   3  -8   8 310.138 21.8661
  -4   8  -8 13.4818 6.02392
   4  -8   8 10.8382 5.94937
  -5   8  -8 128.100 26.6905
   5  -8   8 124.983 18.8609
  -6   8  -8 3.53982 4.80600
   6  -8   8 5.27141 4.90653
  -7   8  -8 122.953 16.6564
   7  -8   8 146.127 23.8477
  -8   8  -8 41.2091 15.3702
   8  -8   8 59.7517 171.752
  -9   8  -8 16.6438 20.8582
   9  -8   8 31.7331 102.825
 -10   8  -8 169.759 30.2861
  10  -8   8 123.328 42.8049
  10   7  -8 42.4700 22.7090
 -10  -7   8 90.1928 26.7373
   9   7  -8 41.9415 24.1456
  -9  -7   8 26.7864 8.17590
   8   7  -8 11.1429 129.640
  -8  -7   8 11.2686 7.95640
   7   7  -8 108.322 22.3432
  -7  -7   8 136.894 19.2373
   6   7  -8 7.60766 5.07773
  -6  -7   8 0.74776 5.70147
   5   7  -8 311.923 25.8935
  -5  -7   8 274.175 23.8663
   4   7  -8 5.86747 4.10254
  -4  -7   8 13.7762 7.71183
   3   7  -8 98.3013 10.1090
  -3  -7   8 82.9735 11.9531
   2   7  -8 551.611 26.3444
  -2  -7   8 556.968 29.2211
   1   7  -8 2.86076 5.55441
  -1  -7   8 6.78861 6.26788
   0   7  -8 295.589 17.9511
   0  -7   8 280.778 15.0860
  -1   7  -8 163.258 13.7657
   1  -7   8 159.303 10.3376
  -2   7  -8 73.2443 10.3889
   2  -7   8 49.3162 6.56491
  -3   7  -8 224.132 16.0070
   3  -7   8 191.445 12.9706
  -4   7  -8 9.77679 4.51478
   4  -7   8 7.86563 3.67281
  -5   7  -8 245.914 19.0255
   5  -7   8 258.075 26.9667
  -6   7  -8 14.0478 6.58611
   6  -7   8 13.0546 5.86015
  -7   7  -8 41.6478 17.0728
   7  -7   8 28.5709 14.4323
  -8   7  -8 89.6716 18.8777
   8  -7   8 59.6230 17.5680
  -9   7  -8 20.0662 11.1247
   9  -7   8 16.7021 12.9977
 -10   7  -8 48.4158 28.0569
  10  -7   8 79.2770 1348.17
  10   6  -8 85.2872 38.3052
 -10  -6   8 89.6551 24.1005
   9   6  -8 63.0084 24.9498
  -9  -6   8 37.5719 8.81117
   8   6  -8 21.2160 20.4810
  -8  -6   8 42.6578 11.7617
   7   6  -8 56.2699 17.0072
  -7  -6   8 66.2091 14.7794
   6   6  -8 1.47862 3.10610
  -6  -6   8 2.13068 5.24373
   5   6  -8 416.021 26.0665
  -5  -6   8 357.821 28.4464
   4   6  -8 41.0902 7.39703
  -4  -6   8 35.5506 6.67968
   3   6  -8 160.003 11.5296
  -3  -6   8 169.889 11.9453
   2   6  -8 265.008 16.8033
  -2  -6   8 219.368 13.7525
   1   6  -8 63.1711 10.8261
  -1  -6   8 44.6938 6.08695
   0   6  -8 69.6787 11.3016
   0  -6   8 85.6956 9.47997
  -1   6  -8 6.65779 6.03560
   1  -6   8 14.8005 4.17177
  -2   6  -8 379.591 20.0192
   2  -6   8 423.797 17.7798
  -3   6  -8 232.330 15.1156
   3  -6   8 239.441 13.0749
  -4   6  -8 10.5834 3.86806
   4  -6   8 6.48467 3.38628
  -5   6  -8 407.232 20.9842
   5  -6   8 446.655 22.3915
  -6   6  -8 2.52974 2.68267
   6  -6   8 2.45334 3.13618
  -7   6  -8 103.515 13.8746
   7  -6   8 71.6023 18.1679
  -8   6  -8 46.4893 10.3454
   8  -6   8 27.3959 14.0450
  -9   6  -8 12.2174 8.31640
   9  -6   8 5.80518 7.96507
 -10   6  -8 152.443 39.3304
  10  -6   8 170.749 32.3414
 -11   6  -8 0.00000 60.6532
  11  -6   8 1.31598 29.5111
  11   5  -8 11.9166 12.7833
 -11  -5   8 0.04942 4.38025
  10   5  -8 91.1887 37.3298
 -10  -5   8 70.1497 15.2290
   9   5  -8 17.7430 17.4186
  -9  -5   8 49.0968 8.93753
   8   5  -8 112.394 18.8957
  -8  -5   8 97.7001 12.3228
   7   5  -8 71.6950 15.8417
  -7  -5   8 84.0939 11.6056
   6   5  -8 19.6015 5.50121
  -6  -5   8 27.1680 6.38215
   5   5  -8 433.341 18.9658
  -5  -5   8 457.667 23.1267
   4   5  -8 117.329 9.14841
  -4  -5   8 82.9623 8.71315
   3   5  -8 334.240 18.5156
  -3  -5   8 384.246 17.1512
   2   5  -8 421.477 24.1362
  -2  -5   8 435.462 17.9019
   1   5  -8 42.0741 7.57254
  -1  -5   8 41.8005 5.77677
   0   5  -8 259.602 17.8602
   0  -5   8 243.795 13.4840
  -1   5  -8 90.9082 8.58484
   1  -5   8 93.3037 6.69194
  -2   5  -8 118.670 9.16220
   2  -5   8 126.243 8.57757
  -3   5  -8 255.173 14.3781
   3  -5   8 249.311 12.1884
  -4   5  -8 70.3324 7.62096
   4  -5   8 58.2703 7.53113
  -5   5  -8 400.128 19.4541
   5  -5   8 421.246 20.6746
  -6   5  -8 0.46726 2.45158
   6  -5   8 1.26315 4.02018
  -7   5  -8 177.924 14.2020
   7  -5   8 158.638 21.5061
  -8   5  -8 50.5290 15.7741
   8  -5   8 47.3605 15.4925
  -9   5  -8 10.7134 7.84525
   9  -5   8 7.79020 7.71015
 -10   5  -8 161.696 57.2324
  10  -5   8 239.118 31.0255
 -11   5  -8 22.2060 38.2104
  11  -5   8 0.00000 10.7572
 -12   5  -8 68.0143 32.0226
  12  -5   8 88.2083 37.0979
  11   4  -8 0.35563 7.60450
 -11  -4   8 25.5198 26.7805
  10   4  -8 136.883 31.7761
 -10  -4   8 114.803 18.5802
   9   4  -8 52.9495 14.8648
  -9  -4   8 55.0202 9.22750
   8   4  -8 6.25678 13.4738
  -8  -4   8 5.35569 6.31895
   7   4  -8 95.5438 15.7491
  -7  -4   8 75.0687 8.78668
   6   4  -8 24.0779 5.04290
  -6  -4   8 20.9939 5.33391
   5   4  -8 249.170 13.0203
  -5  -4   8 259.863 15.6083
   4   4  -8 39.6780 5.53323
  -4  -4   8 48.6967 5.91329
   3   4  -8 356.687 16.5978
  -3  -4   8 303.084 14.1903
   2   4  -8 483.688 20.2647
  -2  -4   8 451.769 17.4717
   1   4  -8 1.66928 5.53771
  -1  -4   8 4.75799 3.21788
   0   4  -8 182.297 12.3641
   0  -4   8 177.979 9.27973
  -1   4  -8 36.4864 5.50801
   1  -4   8 26.7772 3.98524
  -2   4  -8 896.563 28.7810
   2  -4   8 925.458 27.4548
  -3   4  -8 575.206 20.5802
   3  -4   8 586.896 19.3377
  -4   4  -8 210.973 12.6124
   4  -4   8 249.192 14.1796
  -5   4  -8 448.678 19.6163
   5  -4   8 449.818 20.1702
  -6   4  -8 108.338 9.26321
   6  -4   8 120.822 9.32366
  -7   4  -8 119.506 10.0939
   7  -4   8 142.008 16.0201
  -8   4  -8 106.103 10.6618
   8  -4   8 143.264 21.3273
  -9   4  -8 18.4415 6.22394
   9  -4   8 17.5306 10.8034
 -10   4  -8 100.520 18.2051
  10  -4   8 44.5493 16.5758
 -11   4  -8 0.00000 29.8219
  11  -4   8 12.5828 14.9003
 -12   4  -8 103.074 40.5576
  12  -4   8 36.0078 16.8515
  11   3  -8 18.6409 14.4672
 -11  -3   8 3.42388 9.22069
  10   3  -8 68.5608 18.9698
 -10  -3   8 116.248 17.0247
   9   3  -8 5.52960 10.2108
  -9  -3   8 9.15914 7.66852
   8   3  -8 46.3036 17.4621
  -8  -3   8 28.7016 7.99318
   7   3  -8 290.734 21.0811
  -7  -3   8 258.275 21.3499
   6   3  -8 28.3870 4.84559
  -6  -3   8 17.5021 4.74107
   5   3  -8 376.793 17.9798
  -5  -3   8 369.620 17.9291
   4   3  -8 26.7536 3.73307
  -4  -3   8 33.4599 5.39452
   3   3  -8 469.828 19.2324
  -3  -3   8 449.677 16.7990
   2   3  -8 351.845 16.3660
  -2  -3   8 372.951 14.7934
   1   3  -8 29.9751 6.00103
  -1  -3   8 35.4782 4.38532
   0   3  -8 367.593 20.0224
   0  -3   8 364.328 14.5639
  -1   3  -8 19.8604 5.46291
   1  -3   8 18.4696 3.91342
  -2   3  -8 640.787 23.5152
   2  -3   8 658.029 20.8946
  -3   3  -8 791.582 25.8636
   3  -3   8 817.192 26.1591
  -4   3  -8 21.1280 3.97786
   4  -3   8 29.5772 4.54657
  -5   3  -8 239.926 13.2116
   5  -3   8 257.699 13.1059
  -6   3  -8 43.4469 7.40088
   6  -3   8 48.2084 5.98180
  -7   3  -8 116.319 9.67499
   7  -3   8 103.397 13.1698
  -8   3  -8 99.5385 8.50125
   8  -3   8 93.6116 13.0096
  -9   3  -8 48.3689 8.25737
   9  -3   8 50.9743 14.9152
 -10   3  -8 183.954 23.3247
  10  -3   8 177.610 27.0406
 -11   3  -8 16.8831 16.5267
  11  -3   8 2.04944 8.67384
 -12   3  -8 107.493 22.1551
  12  -3   8 62.0937 24.9225
 -13   3  -8 12.4180 10.7504
  13  -3   8 5.34746 12.0617
  12   2  -8 25.6979 12.7950
 -12  -2   8 35.0669 19.4133
  11   2  -8 14.0396 9.44928
 -11  -2   8 11.3401 16.9823
  10   2  -8 64.8679 19.3456
 -10  -2   8 58.8495 20.8384
   9   2  -8 10.6749 11.2963
  -9  -2   8 28.9439 6.98826
   8   2  -8 87.8202 12.4492
  -8  -2   8 105.359 12.8139
   7   2  -8 86.7742 12.6932
  -7  -2   8 81.0475 9.40183
   6   2  -8 71.5916 6.79216
  -6  -2   8 64.9610 7.64004
   5   2  -8 673.728 26.3288
  -5  -2   8 694.713 23.3103
   4   2  -8 148.867 12.1955
  -4  -2   8 130.249 9.44858
   3   2  -8 381.828 15.2176
  -3  -2   8 358.023 15.5306
   2   2  -8 124.770 10.3966
  -2  -2   8 95.7579 7.55131
   1   2  -8 94.5885 8.58952
  -1  -2   8 87.6693 5.75208
   0   2  -8 519.181 35.2424
   0  -2   8 528.842 22.9912
  -1   2  -8 29.8385 6.50567
   1  -2   8 26.6868 3.18913
  -2   2  -8 1306.41 41.1138
   2  -2   8 1275.91 39.8244
  -3   2  -8 634.032 20.7122
   3  -2   8 678.753 21.4479
  -4   2  -8 127.304 8.79293
   4  -2   8 128.225 7.23375
  -5   2  -8 572.661 19.6194
   5  -2   8 560.308 19.0977
  -6   2  -8 49.5115 5.46111
   6  -2   8 52.0832 3.99242
  -7   2  -8 168.390 11.3699
   7  -2   8 156.834 13.7175
  -8   2  -8 109.408 10.3254
   8  -2   8 119.662 17.2971
  -9   2  -8 121.585 16.2237
   9  -2   8 139.251 22.4760
 -10   2  -8 198.764 23.7538
  10  -2   8 218.427 29.7364
 -11   2  -8 20.9498 11.6335
  11  -2   8 0.00000 5.50027
 -12   2  -8 125.688 25.4672
  12  -2   8 104.810 24.7119
 -13   2  -8 32.6334 15.3672
  13  -2   8 21.1326 14.4359
  12   1  -8 7.77934 8.43427
 -12  -1   8 9.74364 11.0628
  11   1  -8 5.01202 8.14655
 -11  -1   8 18.6062 12.9877
  10   1  -8 80.5282 25.6877
 -10  -1   8 121.720 25.7659
   9   1  -8 19.2431 13.7365
  -9  -1   8 47.0079 7.46289
   8   1  -8 104.129 16.9933
  -8  -1   8 86.6197 9.84967
   7   1  -8 208.253 18.2178
  -7  -1   8 278.743 17.4552
   6   1  -8 11.7112 2.74982
  -6  -1   8 5.10001 2.87043
   5   1  -8 639.807 21.6422
  -5  -1   8 620.568 23.8702
   4   1  -8 104.688 7.52059
  -4  -1   8 79.4958 7.92740
   3   1  -8 459.947 13.9880
  -3  -1   8 473.105 19.1643
   2   1  -8 484.629 19.2829
  -2  -1   8 453.764 17.4323
   1   1  -8 6.64691 3.68483
  -1  -1   8 18.5018 2.91500
   0   1  -8 281.307 14.4538
   0  -1   8 311.171 13.3222
  -1   1  -8 0.00000 6.07538
   1  -1   8 0.00000 3.55647
  -2   1  -8 3757.46 91.5761
   2  -1   8 3740.88 94.0455
  -3   1  -8 509.691 16.3196
   3  -1   8 526.510 16.8277
  -4   1  -8 111.647 7.73620
   4  -1   8 117.007 7.15727
  -5   1  -8 334.358 14.5579
   5  -1   8 342.773 12.8223
  -6   1  -8 276.496 12.3881
   6  -1   8 278.049 15.7879
  -7   1  -8 447.314 18.3565
   7  -1   8 431.484 25.8545
  -8   1  -8 153.441 12.3127
   8  -1   8 146.458 19.0691
  -9   1  -8 110.806 9.20103
   9  -1   8 80.6177 11.9142
 -10   1  -8 245.628 23.0842
  10  -1   8 246.362 32.5443
 -11   1  -8 0.12175 4.46729
  11  -1   8 2.81923 4.76890
 -12   1  -8 141.638 25.0831
  12  -1   8 96.5773 25.4147
 -13   1  -8 40.3264 15.3383
  13  -1   8 51.0811 20.0372
  12   0  -8 18.6056 12.1578
 -12   0   8 47.0325 14.8486
  11   0  -8 0.00000 5.85518
 -11   0   8 0.00000 9.13398
  10   0  -8 52.7178 23.4190
 -10   0   8 56.0763 19.7781
   9   0  -8 68.8590 15.5594
  -9   0   8 38.9324 6.86925
   8   0  -8 62.1977 14.3766
  -8   0   8 34.8919 6.61343
   7   0  -8 248.495 18.2604
  -7   0   8 258.870 15.5865
   6   0  -8 109.198 7.14729
  -6   0   8 108.244 8.96618
   5   0  -8 584.362 18.7494
  -5   0   8 609.939 22.9874
   4   0  -8 27.5023 4.09679
  -4   0   8 17.5487 4.33670
   3   0  -8 49.3855 4.21132
  -3   0   8 65.3569 6.02609
   2   0  -8 790.938 23.4273
  -2   0   8 731.787 24.3326
   1   0  -8 453.572 19.5472
  -1   0   8 449.160 24.4347
   0   0  -8 291.077 12.6900
   0   0   8 293.348 15.4904
  -1   0  -8 77.3035 6.82037
   1   0   8 68.4560 7.58716
  -2   0  -8 1425.73 37.9744
   2   0   8 1373.98 39.3080
  -3   0  -8 304.660 12.9786
   3   0   8 304.907 12.0900
  -4   0  -8 149.635 8.19028
   4   0   8 171.848 7.73528
  -5   0  -8 1118.43 32.7280
   5   0   8 1159.19 32.2393
  -6   0  -8 145.823 7.68014
   6   0   8 132.870 10.2261
  -7   0  -8 239.424 9.13166
   7   0   8 229.990 18.2063
  -8   0  -8 338.942 13.8594
   8   0   8 357.585 31.8687
  -9   0  -8 129.462 8.74679
   9   0   8 101.706 11.0078
 -10   0  -8 202.074 23.9385
  10   0   8 184.152 28.2003
 -11   0  -8 1.35502 10.0117
  11   0   8 0.32521 3.76798
 -12   0  -8 86.9228 19.7398
  12   0   8 65.3580 14.9243
 -13   0  -8 23.3208 12.8138
  13   0   8 7.75565 11.9081
  12  -1  -8 25.7997 13.4028
 -12   1   8 4.71997 6.92533
  11  -1  -8 49.1211 28.0580
 -11   1   8 0.71128 10.3509
  10  -1  -8 186.143 35.0272
 -10   1   8 154.268 21.3213
   9  -1  -8 17.4239 11.1922
  -9   1   8 43.5424 11.2745
   8  -1  -8 67.6345 15.3105
  -8   1   8 70.5429 8.17703
   7  -1  -8 185.047 13.3680
  -7   1   8 194.738 14.3508
   6  -1  -8 91.5318 5.95206
  -6   1   8 96.3914 8.41322
   5  -1  -8 378.354 13.9276
  -5   1   8 355.117 16.3954
   4  -1  -8 37.9210 3.98520
  -4   1   8 48.7403 5.69948
   3  -1  -8 231.967 9.59750
  -3   1   8 205.450 10.9428
   2  -1  -8 573.318 18.6545
  -2   1   8 607.963 21.8475
   1  -1  -8 397.753 12.6394
  -1   1   8 371.746 18.1012
   0  -1  -8 1942.37 62.7784
   0   1   8 1811.75 77.6990
  -1  -1  -8 811.857 27.1836
   1   1   8 929.467 33.9066
  -2  -1  -8 222.737 10.5663
   2   1   8 232.848 9.83321
  -3  -1  -8 1453.99 39.1454
   3   1   8 1451.63 39.9938
  -4  -1  -8 214.418 9.99596
   4   1   8 208.026 8.76539
  -5  -1  -8 1425.78 34.4568
   5   1   8 1503.21 39.2807
  -6  -1  -8 3.86604 1.51649
   6   1   8 1.79956 3.22976
  -7  -1  -8 1036.60 29.4542
   7   1   8 1104.16 44.9131
  -8  -1  -8 322.750 16.5745
   8   1   8 288.640 37.5490
  -9  -1  -8 47.4267 5.33286
   9   1   8 70.1730 11.7430
 -10  -1  -8 300.890 40.5419
  10   1   8 298.631 27.3491
 -11  -1  -8 0.77086 3.67043
  11   1   8 1.39339 7.37955
 -12  -1  -8 71.4970 13.8119
  12   1   8 70.7548 15.6052
 -13  -1  -8 55.2843 17.4466
  13   1   8 68.7360 17.8999
  12  -2  -8 6.00579 8.26485
 -12   2   8 17.0482 13.7892
  11  -2  -8 4.02347 9.07330
 -11   2   8 0.03921 4.60321
  10  -2  -8 87.3212 22.1783
 -10   2   8 122.955 18.1783
   9  -2  -8 22.6962 11.7722
  -9   2   8 28.1091 8.43203
   8  -2  -8 85.7828 13.1452
  -8   2   8 59.8171 6.38221
   7  -2  -8 96.4754 10.0275
  -7   2   8 128.641 10.1731
   6  -2  -8 2.13338 1.67148
  -6   2   8 4.36018 2.59417
   5  -2  -8 600.043 18.1062
  -5   2   8 613.639 21.7824
   4  -2  -8 2.88973 1.57725
  -4   2   8 7.48024 2.13300
   3  -2  -8 1532.92 37.1644
  -3   2   8 1591.30 40.5263
   2  -2  -8 1876.29 47.5086
  -2   2   8 1751.09 50.1820
   1  -2  -8 4.65156 4.13646
  -1   2   8 0.31448 2.96138
   0  -2  -8 1609.99 46.9401
   0   2   8 1458.42 59.1834
  -1  -2  -8 1.49922 1.97401
   1   2   8 12.0721 6.34200
  -2  -2  -8 305.059 10.9683
   2   2   8 292.089 14.4078
  -3  -2  -8 760.212 21.6660
   3   2   8 715.702 23.7787
  -4  -2  -8 8.53179 2.49225
   4   2   8 5.32612 1.95378
  -5  -2  -8 1218.43 30.0859
   5   2   8 1244.96 33.9118
  -6  -2  -8 20.4508 3.34169
   6   2   8 9.80007 4.38491
  -7  -2  -8 343.410 13.4736
   7   2   8 304.338 19.8201
  -8  -2  -8 186.284 10.1897
   8   2   8 210.904 28.5751
  -9  -2  -8 71.5071 6.78387
   9   2   8 62.5867 11.3697
 -10  -2  -8 329.593 27.4053
  10   2   8 343.137 33.8688
 -11  -2  -8 0.15940 4.48911
  11   2   8 1.48588 5.27566
 -12  -2  -8 88.2555 15.7388
  12   2   8 113.362 20.5281
 -13  -2  -8 105.287 22.7684
  13   2   8 65.6563 17.8898
  12  -3  -8 19.5233 12.3263
 -12   3   8 40.8246 14.0457
  11  -3  -8 1.93530 5.99850
 -11   3   8 0.86782 5.49359
  10  -3  -8 123.425 25.6644
 -10   3   8 109.058 17.9570
   9  -3  -8 17.4671 10.4434
  -9   3   8 41.6874 9.24023
   8  -3  -8 81.0066 13.5600
  -8   3   8 92.4992 9.08523
   7  -3  -8 195.348 14.5607
  -7   3   8 194.608 13.5263
   6  -3  -8 9.86814 2.29552
  -6   3   8 6.16077 2.30865
   5  -3  -8 535.369 16.6981
  -5   3   8 549.222 18.7962
   4  -3  -8 259.724 10.6120
  -4   3   8 248.827 12.7994
   3  -3  -8 364.523 13.1161
  -3   3   8 393.650 14.5957
   2  -3  -8 4.24200 1.78749
  -2   3   8 1.45496 1.74185
   1  -3  -8 949.698 32.6968
  -1   3   8 912.345 36.5676
   0  -3  -8 668.632 23.9692
   0   3   8 643.517 26.1281
  -1  -3  -8 569.534 22.7632
   1   3   8 571.306 22.1310
  -2  -3  -8 1239.66 35.4350
   2   3   8 1264.96 33.5888
  -3  -3  -8 739.338 23.3106
   3   3   8 686.010 26.0499
  -4  -3  -8 162.013 9.07030
   4   3   8 156.504 11.1688
  -5  -3  -8 386.214 12.4092
   5   3   8 376.628 14.5871
  -6  -3  -8 0.53860 1.49649
   6   3   8 3.18443 3.14321
  -7  -3  -8 578.901 24.1518
   7   3   8 584.625 24.8231
  -8  -3  -8 386.091 17.6694
   8   3   8 317.441 41.6943
  -9  -3  -8 129.454 9.33497
   9   3   8 139.349 16.4820
 -10  -3  -8 350.630 29.7557
  10   3   8 311.943 33.0018
 -11  -3  -8 4.76939 5.91908
  11   3   8 4.02305 6.44402
 -12  -3  -8 72.8705 13.5402
  12   3   8 68.4649 17.8584
 -13  -3  -8 56.3207 26.7501
  13   3   8 49.1350 19.2072
  12  -4  -8 32.2555 16.9028
 -12   4   8 49.7832 20.2117
  11  -4  -8 1.91633 6.51985
 -11   4   8 23.5976 11.3067
  10  -4  -8 128.739 34.4439
 -10   4   8 115.014 17.4299
   9  -4  -8 49.3351 14.1554
  -9   4   8 35.2255 8.89290
   8  -4  -8 153.204 21.6366
  -8   4   8 125.099 14.2894
   7  -4  -8 188.994 15.0122
  -7   4   8 217.982 14.6309
   6  -4  -8 58.0684 4.74707
  -6   4   8 68.3673 6.58862
   5  -4  -8 569.773 17.7229
  -5   4   8 546.422 19.3081
   4  -4  -8 40.6451 4.00163
  -4   4   8 44.5869 4.67718
   3  -4  -8 484.212 16.7882
  -3   4   8 456.855 15.8464
   2  -4  -8 1461.11 38.2958
  -2   4   8 1433.11 43.4833
   1  -4  -8 29.3941 4.86738
  -1   4   8 22.9842 3.64793
   0  -4  -8 336.870 18.2002
   0   4   8 310.590 13.8126
  -1  -4  -8 176.836 14.6555
   1   4   8 187.134 9.07574
  -2  -4  -8 1131.85 38.8619
   2   4   8 1138.83 31.4008
  -3  -4  -8 77.0723 6.24375
   3   4   8 68.6839 6.40999
  -4  -4  -8 116.995 7.92105
   4   4   8 112.218 7.01246
  -5  -4  -8 521.831 16.6626
   5   4   8 516.215 16.8603
  -6  -4  -8 2.13894 1.81129
   6   4   8 11.2155 4.53944
  -7  -4  -8 960.795 37.1281
   7   4   8 920.542 32.6064
  -8  -4  -8 201.885 16.7301
   8   4   8 206.518 17.8505
  -9  -4  -8 81.3220 8.33055
   9   4   8 78.5125 8.63284
 -10  -4  -8 180.578 31.1223
  10   4   8 245.806 27.5797
 -11  -4  -8 9.53347 8.58759
  11   4   8 0.78652 5.45802
 -12  -4  -8 116.359 17.4863
  12   4   8 117.910 21.4701
 -13  -4  -8 83.6192 19.6579
  13   4   8 75.2219 22.8356
  11  -5  -8 5.42233 10.9219
 -11   5   8 6.45687 10.2687
  10  -5  -8 91.3593 32.3406
 -10   5   8 94.9228 16.3242
   9  -5  -8 50.8108 14.9590
  -9   5   8 39.7910 9.51840
   8  -5  -8 130.560 20.8762
  -8   5   8 95.2653 13.8656
   7  -5  -8 130.203 13.8895
  -7   5   8 147.063 16.9233
   6  -5  -8 24.7544 4.21727
  -6   5   8 29.2372 4.86399
   5  -5  -8 425.984 17.2803
  -5   5   8 422.169 17.0958
   4  -5  -8 80.2678 5.57820
  -4   5   8 76.5256 6.07466
   3  -5  -8 226.252 10.5850
  -3   5   8 203.131 10.7858
   2  -5  -8 655.462 20.7355
  -2   5   8 705.404 22.8341
   1  -5  -8 67.5350 6.04709
  -1   5   8 65.7718 5.46098
   0  -5  -8 1373.84 58.5414
   0   5   8 1440.27 52.6575
  -1  -5  -8 24.3428 4.26578
   1   5   8 30.3847 4.59687
  -2  -5  -8 536.457 22.9817
   2   5   8 553.188 19.5669
  -3  -5  -8 324.737 12.5295
   3   5   8 339.110 12.1775
  -4  -5  -8 133.853 7.68057
   4   5   8 130.914 8.50639
  -5  -5  -8 785.740 24.6537
   5   5   8 804.839 24.4327
  -6  -5  -8 56.6945 5.69713
   6   5   8 58.5638 7.36410
  -7  -5  -8 473.159 22.3699
   7   5   8 472.293 24.8773
  -8  -5  -8 146.492 10.0030
   8   5   8 180.206 19.2019
  -9  -5  -8 37.1287 6.94229
   9   5   8 27.5994 8.97692
 -10  -5  -8 253.213 25.4653
  10   5   8 272.578 25.2457
 -11  -5  -8 13.3196 8.16292
  11   5   8 8.97458 7.46967
 -12  -5  -8 102.426 16.6276
  12   5   8 83.9799 17.7307
 -13  -5  -8 72.7316 19.3487
  13   5   8 57.0697 16.6982
  11  -6  -8 12.1925 13.6514
 -11   6   8 255.843 197.245
  10  -6  -8 201.539 34.4155
 -10   6   8 179.637 22.4213
   9  -6  -8 43.3191 15.0872
  -9   6   8 41.0495 8.37767
   8  -6  -8 89.9756 19.0147
  -8   6   8 87.9045 13.1495
   7  -6  -8 35.2381 9.52386
  -7   6   8 35.5939 8.09479
   6  -6  -8 11.9406 4.19481
  -6   6   8 5.10744 3.38018
   5  -6  -8 233.204 14.0650
  -5   6   8 224.339 13.1210
   4  -6  -8 110.216 6.51328
  -4   6   8 111.392 8.75833
   3  -6  -8 444.337 15.2250
  -3   6   8 377.223 16.8788
   2  -6  -8 341.083 16.0934
  -2   6   8 366.553 15.8497
   1  -6  -8 118.170 9.01377
  -1   6   8 122.896 6.92840
   0  -6  -8 850.363 35.2353
   0   6   8 862.883 26.4445
  -1  -6  -8 166.950 8.09716
   1   6   8 175.561 9.06063
  -2  -6  -8 230.422 11.4929
   2   6   8 234.972 11.7539
  -3  -6  -8 322.198 13.1693
   3   6   8 333.273 13.9518
  -4  -6  -8 11.4044 2.49875
   4   6   8 9.76865 2.36429
  -5  -6  -8 414.939 14.4832
   5   6   8 441.699 16.0954
  -6  -6  -8 11.9277 3.12168
   6   6   8 10.8730 2.38276
  -7  -6  -8 391.111 18.0597
   7   6   8 406.474 25.4170
  -8  -6  -8 187.841 11.2860
   8   6   8 217.928 17.7313
  -9  -6  -8 7.20534 7.03335
   9   6   8 21.5256 7.95451
 -10  -6  -8 117.240 25.2762
  10   6   8 90.9475 19.1780
 -11  -6  -8 2.12302 7.37513
  11   6   8 1.61693 5.45081
 -12  -6  -8 142.409 20.3171
  12   6   8 150.678 25.3286
 -13  -6  -8 33.7928 13.7966
  13   6   8 30.5187 12.5874
  11  -7  -8 20.9828 15.5940
 -11   7   8 0.00000 14.3702
  10  -7  -8 43.5345 27.7995
 -10   7   8 56.2910 13.9177
   9  -7  -8 21.4022 15.6541
  -9   7   8 7.91405 7.43687
   8  -7  -8 107.746 21.3336
  -8   7   8 83.2142 11.3751
   7  -7  -8 84.2492 16.1564
  -7   7   8 98.1329 12.1276
   6  -7  -8 35.9369 6.75478
  -6   7   8 24.8664 5.23617
   5  -7  -8 167.707 13.2557
  -5   7   8 164.629 11.9517
   4  -7  -8 82.0953 8.21931
  -4   7   8 102.472 9.04735
   3  -7  -8 351.312 13.1353
  -3   7   8 353.883 16.2650
   2  -7  -8 508.746 18.0716
  -2   7   8 530.216 19.4270
   1  -7  -8 65.2860 5.89802
  -1   7   8 71.0215 6.03245
   0  -7  -8 388.435 16.7521
   0   7   8 368.813 14.9392
  -1  -7  -8 26.9046 5.14231
   1   7   8 20.1498 4.02300
  -2  -7  -8 613.890 22.1241
   2   7   8 580.296 21.6453
  -3  -7  -8 297.842 13.0917
   3   7   8 287.572 13.6458
  -4  -7  -8 56.8411 5.23430
   4   7   8 41.6444 4.64978
  -5  -7  -8 448.173 16.0195
   5   7   8 440.809 17.2045
  -6  -7  -8 13.9199 2.84815
   6   7   8 16.2661 3.29581
  -7  -7  -8 240.258 12.5882
   7   7   8 257.117 18.3753
  -8  -7  -8 92.9832 10.3775
   8   7   8 112.599 11.7576
  -9  -7  -8 57.9915 10.5246
   9   7   8 54.8974 10.1132
 -10  -7  -8 82.6674 15.3170
  10   7   8 42.8052 15.9576
 -11  -7  -8 0.26753 4.15257
  11   7   8 2.63417 7.83833
 -12  -7  -8 107.060 17.0153
  12   7   8 76.5801 18.0964
 -13  -7  -8 33.1551 16.2800
  13   7   8 23.4076 17.5858
  10  -8  -8 65.9969 28.6442
 -10   8   8 392.691 447.109
   9  -8  -8 6.77047 17.7915
  -9   8   8 2.89086 6.20135
   8  -8  -8 48.6400 21.2796
  -8   8   8 51.4551 19.0188
   7  -8  -8 121.214 25.4859
  -7   8   8 110.104 24.2108
   6  -8  -8 20.2906 5.81737
  -6   8   8 24.3920 8.17768
   5  -8  -8 316.389 18.6682
  -5   8   8 320.622 17.9527
   4  -8  -8 129.467 11.3019
  -4   8   8 124.550 10.3425
   3  -8  -8 127.099 8.14950
  -3   8   8 114.441 10.0068
   2  -8  -8 345.097 13.6789
  -2   8   8 363.718 17.1346
   1  -8  -8 120.930 7.96203
  -1   8   8 136.158 10.2224
   0  -8  -8 492.191 19.5622
   0   8   8 545.296 24.0781
  -1  -8  -8 35.3543 4.94671
   1   8   8 23.3343 5.47557
  -2  -8  -8 242.536 11.2912
   2   8   8 223.693 12.8144
  -3  -8  -8 245.711 11.7348
   3   8   8 253.590 13.7291
  -4  -8  -8 88.4441 7.59908
   4   8   8 123.805 9.12381
  -5  -8  -8 284.098 14.2597
   5   8   8 336.883 16.1424
  -6  -8  -8 40.3791 4.98725
   6   8   8 34.8407 4.89509
  -7  -8  -8 213.297 17.8350
   7   8   8 186.969 16.5125
  -8  -8  -8 106.412 12.9712
   8   8   8 133.911 16.9589
  -9  -8  -8 22.8383 6.81372
   9   8   8 28.4152 9.01486
 -10  -8  -8 129.021 26.3942
  10   8   8 129.166 21.4235
 -11  -8  -8 1.55549 5.62804
  11   8   8 2.59300 5.70620
 -12  -8  -8 72.1605 24.8012
  12   8   8 156.355 49.9205
  10  -9  -8 132.355 61.3479
 -10   9   8 78.4890 25.1982
   9  -9  -8 19.2486 17.2800
  -9   9   8 0.00000 11.5721
   8  -9  -8 58.5690 21.5848
  -8   9   8 40.8481 11.0596
   7  -9  -8 65.2629 20.5922
  -7   9   8 31.6226 18.5678
   6  -9  -8 0.24293 3.79316
  -6   9   8 1.71567 3.23064
   5  -9  -8 276.711 22.9217
  -5   9   8 279.057 19.6200
   4  -9  -8 24.7580 6.45899
  -4   9   8 21.3883 5.70921
   3  -9  -8 86.3821 7.14303
  -3   9   8 91.9285 9.29616
   2  -9  -8 231.760 13.0656
  -2   9   8 218.237 16.2324
   1  -9  -8 67.1233 7.29995
  -1   9   8 41.1760 7.80683
   0  -9  -8 234.914 12.8010
   0   9   8 238.240 18.2478
  -1  -9  -8 9.45091 4.90960
   1   9   8 5.11600 4.83987
  -2  -9  -8 198.804 12.6894
   2   9   8 189.807 13.9185
  -3  -9  -8 291.627 13.9903
   3   9   8 290.136 18.3393
  -4  -9  -8 15.9967 3.74625
   4   9   8 18.6017 4.17333
  -5  -9  -8 496.306 21.0898
   5   9   8 499.384 20.6756
  -6  -9  -8 0.85670 2.52938
   6   9   8 1.25899 2.68426
  -7  -9  -8 120.874 11.6395
   7   9   8 88.6436 14.6913
  -8  -9  -8 157.732 15.4516
   8   9   8 156.067 21.0605
  -9  -9  -8 5.10267 6.47945
   9   9   8 14.9355 9.39361
 -10  -9  -8 122.977 19.3939
  10   9   8 91.4702 21.1236
 -11  -9  -8 0.09596 7.58125
  11   9   8 0.00404 9.36718
 -12  -9  -8 108.486 91.8408
  12   9   8 89.9600 31.6997
   9 -10  -8 2.83427 28.8337
  -9  10   8 2.03525 12.3620
   8 -10  -8 14.8140 21.4704
  -8  10   8 39.4748 11.7401
   7 -10  -8 32.6921 17.0315
  -7  10   8 53.2261 10.6885
   6 -10  -8 7.17907 12.9854
  -6  10   8 1.23981 3.55548
   5 -10  -8 126.290 18.7127
  -5  10   8 149.394 22.5400
   4 -10  -8 9.98238 5.63051
  -4  10   8 12.2958 5.84760
   3 -10  -8 113.681 11.3580
  -3  10   8 90.3493 12.8169
   2 -10  -8 135.621 9.67150
  -2  10   8 119.295 14.0754
   1 -10  -8 62.0806 6.70942
  -1  10   8 76.8070 9.90596
   0 -10  -8 209.719 11.3247
   0  10   8 218.777 15.1112
  -1 -10  -8 5.43437 4.46650
   1  10   8 10.9503 6.01202
  -2 -10  -8 214.606 11.7769
   2  10   8 203.667 14.0509
  -3 -10  -8 179.186 11.7780
   3  10   8 180.888 13.9800
  -4 -10  -8 256.434 15.9610
   4  10   8 273.824 18.8834
  -5 -10  -8 482.799 32.3702
   5  10   8 544.741 31.1486
  -6 -10  -8 26.4893 7.60813
   6  10   8 20.4842 6.49873
  -7 -10  -8 109.540 13.9375
   7  10   8 118.540 20.5148
  -8 -10  -8 122.792 13.9338
   8  10   8 108.122 18.3370
  -9 -10  -8 0.00000 6.02958
   9  10   8 6.34778 9.33348
 -10 -10  -8 84.3478 17.5619
  10  10   8 149.742 459.038
 -11 -10  -8 23.8339 18.3167
  11  10   8 21.7127 21.6677
   8 -11  -8 34.1514 25.6595
  -8  11   8 0.00000 11.1843
   7 -11  -8 23.6773 17.5785
  -7  11   8 13.2317 15.4301
   6 -11  -8 8.19141 11.7735
  -6  11   8 6.34888 5.81057
   5 -11  -8 179.429 35.2491
  -5  11   8 186.550 23.4073
   4 -11  -8 16.1725 8.45690
  -4  11   8 3.62287 5.20821
   3 -11  -8 264.307 35.6124
  -3  11   8 192.370 30.1835
   2 -11  -8 74.8631 16.6622
  -2  11   8 38.7701 24.5706
   1 -11  -8 41.8494 10.6478
  -1  11   8 32.9138 10.1331
   0 -11  -8 242.579 18.2582
   0  11   8 216.760 29.3189
  -1 -11  -8 72.9699 12.8559
   1  11   8 90.8650 18.4225
  -2 -11  -8 297.160 18.6263
   2  11   8 296.506 32.3311
  -3 -11  -8 86.5692 10.4623
   3  11   8 97.0089 11.9392
  -4 -11  -8 24.1669 7.89848
   4  11   8 33.0652 7.24699
  -5 -11  -8 94.1983 16.9009
   5  11   8 81.7693 13.3932
  -6 -11  -8 14.1572 5.92860
   6  11   8 3.80669 4.75462
  -7 -11  -8 142.162 19.7061
   7  11   8 126.017 19.7366
  -8 -11  -8 131.590 19.1409
   8  11   8 108.078 19.7499
  -9 -11  -8 27.6988 8.31983
   9  11   8 132.872 129.891
 -10 -11  -8 60.4448 117.165
  10  11   8 126.683 327.433
 -11 -11  -8 4.61887 9.88548
  11  11   8 0.09170 6.95482
  -7  12   8 25.0346 16.4833
   6 -12  -8 10.6466 14.6734
  -6  12   8 0.00000 4.88364
   5 -12  -8 78.2730 16.0979
  -5  12   8 62.3357 14.8297
   4 -12  -8 0.19829 4.83892
  -4  12   8 0.00168 4.55826
   3 -12  -8 124.098 19.9121
  -3  12   8 139.456 22.1544
   2 -12  -8 42.4906 10.1631
  -2  12   8 16.4170 16.0087
   1 -12  -8 38.2622 13.3092
  -1  12   8 31.0983 10.3843
   0 -12  -8 188.124 16.5312
   0  12   8 216.584 35.1632
  -1 -12  -8 15.2413 7.50405
   1  12   8 16.4945 8.88094
  -2 -12  -8 106.306 14.0475
   2  12   8 110.728 21.8673
  -3 -12  -8 79.9620 13.6497
   3  12   8 77.1766 13.2586
  -4 -12  -8 35.9480 11.3418
   4  12   8 22.8891 6.95700
  -5 -12  -8 150.472 18.2979
   5  12   8 126.293 19.2413
  -6 -12  -8 13.2452 6.57859
   6  12   8 11.9137 6.34354
  -7 -12  -8 152.652 18.2521
   7  12   8 229.534 29.6511
  -8 -12  -8 60.5759 14.6515
   8  12   8 169.420 179.481
  -9 -12  -8 7.59896 8.77194
   9  12   8 77.2587 243.396
 -10 -12  -8 39.3714 15.6039
  10  12   8 49.8013 27.2665
   6 -13  -8 11.5643 16.0037
  -6  13   8 3.81029 6.44579
   5 -13  -8 56.6523 24.9766
  -5  13   8 85.3121 17.7906
   4 -13  -8 20.1626 10.4395
  -4  13   8 12.4409 9.05216
   3 -13  -8 50.9213 14.1556
  -3  13   8 32.5066 12.7551
   2 -13  -8 65.8890 21.7549
  -2  13   8 23.2228 12.4906
   1 -13  -8 31.1381 15.6407
  -1  13   8 13.8672 9.35650
   0 -13  -8 157.126 27.2016
   0  13   8 114.640 16.5589
  -1 -13  -8 16.0779 8.17443
   1  13   8 9.85258 13.6815
  -2 -13  -8 123.989 15.8555
   2  13   8 149.180 18.5966
  -3 -13  -8 59.9658 11.4916
   3  13   8 42.9481 11.3348
  -4 -13  -8 10.8087 6.75769
   4  13   8 11.0775 6.12249
  -5 -13  -8 124.351 17.1465
   5  13   8 136.793 20.5891
  -6 -13  -8 0.09225 3.82404
   6  13   8 2.10809 11.5373
  -7 -13  -8 63.6615 16.1691
   7  13   8 0.01393 277.542
  -8 -13  -8 10.7304 11.9371
   8  13   8 194.945 245.666
  -9 -13  -8 18.5660 8.59754
   9  13   8 9.91315 14.3710
   5 -14  -8 47.6245 47.6392
  -5  14   8 75.5354 18.3752
   4 -14  -8 0.00000 5.68427
  -4  14   8 5.79023 8.61325
   3 -14  -8 48.1832 16.4780
  -3  14   8 82.3953 19.1828
   2 -14  -8 38.9021 18.0673
  -2  14   8 28.6155 11.1971
   1 -14  -8 29.0157 15.8636
  -1  14   8 6.96328 9.60070
   0 -14  -8 85.8314 21.6899
   0  14   8 71.6333 13.8803
  -1 -14  -8 9.58323 13.8450
   1  14   8 7.01119 9.26046
  -2 -14  -8 103.670 17.2785
   2  14   8 103.808 17.0738
  -3 -14  -8 45.8056 11.5867
   3  14   8 52.0896 13.2729
  -4 -14  -8 22.9789 8.51114
   4  14   8 35.9930 11.8730
  -5 -14  -8 65.5013 13.9387
   5  14   8 55.7845 13.4163
  -6 -14  -8 0.08847 3.89969
   6  14   8 8.42989 11.8445
  -7 -14  -8 85.3854 26.9367
   7  14   8 64.3536 303.087
   3 -15  -8 32.6589 14.8333
  -3  15   8 27.9535 11.8088
   2 -15  -8 4.78388 15.8852
  -2  15   8 19.9938 14.7549
   1 -15  -8 21.2333 16.0694
  -1  15   8 14.4728 15.3459
   0 -15  -8 65.8958 21.1799
   0  15   8 49.4811 12.7828
  -1 -15  -8 16.8062 15.7801
   1  15   8 33.8398 12.0267
  -2 -15  -8 26.4343 68.2930
   2  15   8 79.0675 23.9907
  -3 -15  -8 53.0694 12.5061
   3  15   8 21.0481 12.3168
  -4 -15  -8 28.0274 13.3052
   4  15   8 11.1206 8.46770
  -5 -15  -8 74.8873 17.9876
   5  15   8 140.716 179.022
  -6 -15  -8 4.33661 6.16901
   6  15   8 19.5796 17.2877
   2  12  -9 25.2229 1327.23
  -2 -12   9 68.2879 115.528
   1  12  -9 110.452 35.6839
  -1 -12   9 64.1125 17.8426
   0  12  -9 23.4651 15.2060
   0 -12   9 16.0633 10.6125
  -1  12  -9 102.171 27.3321
   1 -12   9 126.711 24.4308
  -2  12  -9 10.9898 9.78056
   2 -12   9 7.42217 7.48952
  -3  12  -9 42.3361 13.7342
   3 -12   9 7.99803 11.0181
   5  11  -9 234.246 133.441
  -5 -11   9 0.31429 5.84965
  -4 -11   9 114.780 25.0265
   3  11  -9 0.00000 159.935
  -3 -11   9 31.1902 9.06874
   2  11  -9 65.3921 20.6292
  -2 -11   9 84.7777 16.3830
   1  11  -9 100.889 24.7637
  -1 -11   9 99.0555 20.9823
   0  11  -9 12.4029 11.6538
   0 -11   9 16.7265 9.42373
  -1  11  -9 90.9258 24.0530
   1 -11   9 91.5416 15.6197
  -2  11  -9 0.55521 5.66048
   2 -11   9 8.91691 6.26217
  -3  11  -9 82.3448 17.9877
   3 -11   9 52.9584 12.4154
  -4  11  -9 195.308 203.580
   4 -11   9 74.0609 20.8451
   5 -11   9 0.00000 1351.83
   6  10  -9 76.7962 32.0578
  -6 -10   9 32.0190 10.5234
   5  10  -9 73.6943 177.491
  -5 -10   9 8.40192 8.00169
   4  10  -9 79.8667 208.378
  -4 -10   9 71.0310 12.0695
   3  10  -9 6.27177 118.624
  -3 -10   9 26.2607 8.13376
   2  10  -9 106.503 24.8350
  -2 -10   9 78.1951 16.8184
   1  10  -9 153.400 27.9669
  -1 -10   9 129.594 17.4617
   0  10  -9 0.56954 6.50203
   0 -10   9 1.57526 5.87298
  -1  10  -9 59.4177 19.1075
   1 -10   9 119.061 18.8962
  -2  10  -9 4.33491 6.90837
   2 -10   9 7.87050 6.09146
  -3  10  -9 83.0258 17.2656
   3 -10   9 60.9328 12.4548
  -4  10  -9 148.154 20.3118
   4 -10   9 159.211 22.2552
  -5  10  -9 5.18521 8.67977
   5 -10   9 11.6745 22.1460
  -6  10  -9 65.0961 24.3646
   6 -10   9 80.6958 33.8156
  -7  10  -9 25.0175 12.1067
   7 -10   9 0.00000 23.7523
   8   9  -9 35.0380 22.6840
  -8  -9   9 8.84235 6.50024
   7   9  -9 33.1681 14.1092
  -7  -9   9 18.4653 8.44657
   6   9  -9 33.4035 19.0303
  -6  -9   9 62.0476 13.2744
   5   9  -9 8.25283 13.8953
  -5  -9   9 2.18384 7.83062
   4   9  -9 229.796 289.037
  -4  -9   9 104.047 13.8223
   3   9  -9 0.00787 137.337
  -3  -9   9 39.8718 8.89984
   2   9  -9 130.199 25.7707
  -2  -9   9 124.163 18.7128
   1   9  -9 90.6912 22.4990
  -1  -9   9 66.5939 11.9201
   0   9  -9 43.9820 16.5225
   0  -9   9 38.3360 8.71320
  -1   9  -9 143.524 21.5840
   1  -9   9 143.344 20.5810
  -2   9  -9 10.3964 6.92420
   2  -9   9 7.86786 6.24096
  -3   9  -9 112.005 18.3991
   3  -9   9 117.452 16.5819
  -4   9  -9 88.9452 15.7166
   4  -9   9 104.201 17.8531
  -5   9  -9 37.6771 10.9963
   5  -9   9 47.3779 23.4134
  -6   9  -9 137.795 19.2651
   6  -9   9 138.388 22.9496
  -7   9  -9 38.9651 12.7468
   7  -9   9 101.139 130.202
  -8   9  -9 78.2902 17.6310
   8  -9   9 78.2441 33.5336
   8   8  -9 7.30757 10.0809
  -8  -8   9 14.4390 7.49514
   7   8  -9 29.7074 13.3765
  -7  -8   9 27.2182 9.29112
   6   8  -9 26.9795 35.8722
  -6  -8   9 92.9500 15.6160
   5   8  -9 0.00000 11.3880
  -5  -8   9 3.95509 7.63526
   4   8  -9 129.547 57.6734
  -4  -8   9 129.550 14.4439
   3   8  -9 0.00000 807.187
  -3  -8   9 25.0166 8.98479
  -2  -8   9 190.026 29.2986
   1   8  -9 125.130 20.0061
  -1  -8   9 139.402 16.9110
   0   8  -9 19.2144 10.1535
   0  -8   9 38.9732 8.51016
  -1   8  -9 122.685 25.4514
   1  -8   9 161.890 18.6210
  -2   8  -9 26.0971 10.3550
   2  -8   9 54.4511 9.77253
  -3   8  -9 235.402 32.7172
   3  -8   9 176.287 19.6495
  -4   8  -9 177.222 20.2458
   4  -8   9 138.864 37.7943
  -5   8  -9 7.71742 6.82104
   5  -8   9 22.1458 9.57673
  -6   8  -9 136.087 17.1125
   6  -8   9 45.1349 27.3125
  -7   8  -9 5.98505 11.6021
   7  -8   9 2.48317 10.7386
  -8   8  -9 114.125 17.4478
   8  -8   9 106.886 24.1197
  -9   8  -9 51.3057 16.0821
   9  -8   9 47.4827 26.6491
   9   7  -9 38.0721 16.6183
  -9  -7   9 28.0460 11.8783
   8   7  -9 5.59097 8.56332
  -8  -7   9 3.64357 4.75338
   7   7  -9 27.4273 11.4861
  -7  -7   9 75.0266 13.3694
   6   7  -9 93.8766 16.5097
  -6  -7   9 81.9091 13.8305
   5   7  -9 9.46336 12.5616
  -5  -7   9 7.15009 6.83564
   4   7  -9 103.655 118.439
  -4  -7   9 130.755 17.4750
   3   7  -9 18.8181 10.2501
  -3  -7   9 23.2300 6.43924
   2   7  -9 146.626 17.5158
  -2  -7   9 154.269 22.7010
   1   7  -9 238.062 23.0528
  -1  -7   9 197.103 18.6613
   0   7  -9 28.8085 7.65659
   0  -7   9 27.4037 7.17550
  -1   7  -9 401.345 24.9145
   1  -7   9 461.276 22.6307
  -2   7  -9 20.1470 5.78125
   2  -7   9 20.0509 4.72605
  -3   7  -9 255.014 19.4375
   3  -7   9 274.661 19.5056
  -4   7  -9 135.911 20.0588
   4  -7   9 179.720 20.1800
  -5   7  -9 0.00000 7.61546
   5  -7   9 0.00000 6.22996
  -6   7  -9 242.091 21.6433
   6  -7   9 264.982 25.2568
  -7   7  -9 101.810 38.0861
   7  -7   9 25.9819 13.8128
  -8   7  -9 116.744 16.5699
   8  -7   9 72.7769 19.5227
  -9   7  -9 15.2340 6.78895
   9  -7   9 14.6479 12.1230
 -10   7  -9 8.72942 9.73384
  10  -7   9 21.3922 20.1871
  10   6  -9 5.13077 9.56773
 -10  -6   9 2.16104 5.75077
   9   6  -9 80.7303 19.9056
  -9  -6   9 97.4257 15.2537
   8   6  -9 24.5876 17.4792
  -8  -6   9 29.8203 9.14038
   7   6  -9 72.6738 19.3353
  -7  -6   9 81.5516 14.4237
   6   6  -9 170.971 21.5215
  -6  -6   9 190.366 20.2880
   5   6  -9 3.95271 6.12475
  -5  -6   9 15.7750 13.2790
   4   6  -9 169.876 22.9800
  -4  -6   9 133.969 16.4092
   3   6  -9 59.3806 9.68986
  -3  -6   9 36.4019 7.21386
   2   6  -9 82.8107 11.2198
  -2  -6   9 75.3957 8.74761
   1   6  -9 103.868 10.6156
  -1  -6   9 104.965 9.94608
   0   6  -9 78.3620 9.15862
   0  -6   9 74.9133 7.83794
  -1   6  -9 504.039 23.1145
   1  -6   9 537.728 22.4814
  -2   6  -9 2.00334 2.39988
   2  -6   9 3.87717 2.89112
  -3   6  -9 143.009 11.7110
   3  -6   9 136.041 9.45647
  -4   6  -9 390.825 26.8908
   4  -6   9 380.912 23.3053
  -5   6  -9 13.7964 6.59485
   5  -6   9 29.3966 8.07913
  -6   6  -9 145.802 15.6320
   6  -6   9 121.842 11.7679
  -7   6  -9 10.1117 7.64937
   7  -6   9 2.97232 10.7998
  -8   6  -9 105.740 19.8231
   8  -6   9 73.3201 19.1662
  -9   6  -9 61.9012 12.5710
   9  -6   9 37.4926 15.4350
 -10   6  -9 14.4115 9.58525
  10  -6   9 6.99168 10.6131
 -11   6  -9 44.6397 28.3394
  11  -6   9 60.8873 29.4105
  10   5  -9 7.49655 13.8180
 -10  -5   9 0.10462 6.40030
   9   5  -9 81.6526 27.1814
  -9  -5   9 137.211 18.1097
   8   5  -9 19.9990 10.9412
  -8  -5   9 8.57794 6.06996
   7   5  -9 111.357 17.1119
  -7  -5   9 132.242 21.2849
   6   5  -9 91.0104 12.6557
  -6  -5   9 71.1027 12.9368
   5   5  -9 12.9301 9.56708
  -5  -5   9 24.6301 11.7270
   4   5  -9 519.342 28.1257
  -4  -5   9 534.579 25.5682
   3   5  -9 91.7835 8.05813
  -3  -5   9 92.8960 7.59713
   2   5  -9 89.1103 14.1526
  -2  -5   9 92.1165 11.9692
   1   5  -9 238.557 17.7914
  -1  -5   9 234.354 14.0306
   0   5  -9 32.8957 5.50876
   0  -5   9 26.9698 4.56691
  -1   5  -9 71.0449 7.58248
   1  -5   9 82.4051 7.30611
  -2   5  -9 2.89060 2.59311
   2  -5   9 6.67690 2.70041
  -3   5  -9 468.831 22.3474
   3  -5   9 459.113 17.8950
  -4   5  -9 509.904 23.4937
   4  -5   9 481.139 25.0285
  -5   5  -9 84.7622 8.41017
   5  -5   9 91.6499 9.28751
  -6   5  -9 353.236 17.7232
   6  -5   9 268.142 25.4873
  -7   5  -9 4.09493 5.62492
   7  -5   9 8.20152 7.99945
  -8   5  -9 68.5066 11.6817
   8  -5   9 68.3562 17.7701
  -9   5  -9 108.948 18.6830
   9  -5   9 93.2958 21.6659
 -10   5  -9 0.00000 12.6652
  10  -5   9 27.5394 14.4671
 -11   5  -9 177.252 50.3771
  11  -5   9 137.511 29.4527
  11   4  -9 42.9541 22.1661
 -11  -4   9 48.6411 21.1135
  10   4  -9 1.87835 7.21933
 -10  -4   9 3.31274 6.87663
   9   4  -9 140.848 21.6592
  -9  -4   9 165.371 19.1171
   8   4  -9 18.7206 10.6232
  -8  -4   9 14.4036 7.26927
   7   4  -9 49.4202 11.8104
  -7  -4   9 57.3968 10.5133
   6   4  -9 279.125 21.3094
  -6  -4   9 291.648 19.4823
   5   4  -9 0.57240 4.43079
  -5  -4   9 5.70094 5.45798
   4   4  -9 329.394 16.6545
  -4  -4   9 309.204 19.9485
   3   4  -9 27.7451 4.75421
  -3  -4   9 28.5388 4.54539
   2   4  -9 236.251 23.4682
  -2  -4   9 262.105 13.4921
   1   4  -9 238.955 16.9155
  -1  -4   9 275.252 13.2522
   0   4  -9 10.0406 3.34772
   0  -4   9 8.22059 2.31634
  -1   4  -9 1067.32 38.1117
   1  -4   9 1114.47 33.3243
  -2   4  -9 126.295 9.30130
   2  -4   9 140.775 9.03426
  -3   4  -9 316.611 16.4054
   3  -4   9 343.430 14.2840
  -4   4  -9 497.456 21.7698
   4  -4   9 494.077 23.2118
  -5   4  -9 76.8516 7.46669
   5  -4   9 71.2377 7.26020
  -6   4  -9 336.410 17.9347
   6  -4   9 352.843 20.0089
  -7   4  -9 3.84722 5.38965
   7  -4   9 1.32932 7.66634
  -8   4  -9 63.6436 8.81322
   8  -4   9 58.8715 16.1202
  -9   4  -9 146.537 16.2096
   9  -4   9 146.282 26.0980
 -10   4  -9 57.9331 24.5132
  10  -4   9 41.5168 21.3412
 -11   4  -9 175.245 45.1465
  11  -4   9 116.196 25.9869
 -12   4  -9 0.09352 10.9284
  12  -4   9 0.00000 9.79913
  11   3  -9 36.9764 18.3258
 -11  -3   9 0.00000 397.961
  10   3  -9 0.01017 5.20900
 -10  -3   9 0.23058 9.02159
   9   3  -9 100.565 21.2072
  -9  -3   9 144.034 20.5392
   8   3  -9 51.9992 13.0417
  -8  -3   9 62.3380 13.5982
   7   3  -9 13.3984 5.58671
  -7  -3   9 30.5055 6.40338
   6   3  -9 165.309 12.8114
  -6  -3   9 206.713 15.3008
   5   3  -9 43.8850 8.44326
  -5  -3   9 44.0898 8.17540
   4   3  -9 413.819 17.7207
  -4  -3   9 391.380 17.4983
   3   3  -9 9.38833 3.50465
  -3  -3   9 5.83092 2.58921
   2   3  -9 376.839 21.5038
  -2  -3   9 365.500 15.2576
   1   3  -9 377.362 16.9639
  -1  -3   9 368.458 13.9585
   0   3  -9 12.3488 3.65823
   0  -3   9 20.6910 3.06316
  -1   3  -9 1002.29 34.4176
   1  -3   9 1030.48 30.6378
  -2   3  -9 208.165 12.2402
   2  -3   9 184.202 10.3222
  -3   3  -9 593.805 22.0246
   3  -3   9 595.952 21.1779
  -4   3  -9 215.436 12.6219
   4  -3   9 233.659 13.2882
  -5   3  -9 38.0759 6.10424
   5  -3   9 37.4264 5.86354
  -6   3  -9 71.3155 7.97656
   6  -3   9 50.1576 6.35231
  -7   3  -9 27.2464 5.43242
   7  -3   9 32.8322 9.98126
  -8   3  -9 171.418 12.4807
   8  -3   9 155.196 22.3092
  -9   3  -9 143.866 15.5115
   9  -3   9 173.696 27.2090
 -10   3  -9 13.2218 7.36922
  10  -3   9 5.86535 9.09533
 -11   3  -9 69.6071 28.2265
  11  -3   9 89.9809 22.8090
 -12   3  -9 5.51057 8.27380
  12  -3   9 0.00000 9.30592
  11   2  -9 15.3370 21.0533
 -11  -2   9 35.2106 18.9828
  10   2  -9 0.95008 4.84546
 -10  -2   9 8.84139 7.58676
   9   2  -9 138.169 20.7599
  -9  -2   9 162.540 18.0539
   8   2  -9 3.39316 5.17527
  -8  -2   9 35.6067 7.31999
   7   2  -9 248.378 20.1482
  -7  -2   9 282.751 18.7594
   6   2  -9 198.921 12.1949
  -6  -2   9 213.783 14.9010
   5   2  -9 56.9174 6.92011
  -5  -2   9 76.3362 7.87465
   4   2  -9 435.265 17.9360
  -4  -2   9 397.333 20.5548
   3   2  -9 47.8821 4.90534
  -3  -2   9 42.7016 5.09733
   2   2  -9 296.966 18.7491
  -2  -2   9 325.674 15.4526
   1   2  -9 467.493 21.7899
  -1  -2   9 468.819 15.3709
   0   2  -9 5.13189 2.98189
   0  -2   9 1.88493 1.74782
  -1   2  -9 1281.31 42.8462
   1  -2   9 1288.77 33.9834
  -2   2  -9 350.908 17.3869
   2  -2   9 345.331 14.6307
  -3   2  -9 677.240 24.3919
   3  -2   9 682.136 28.1016
  -4   2  -9 167.048 11.0436
   4  -2   9 166.449 9.90762
  -5   2  -9 26.7467 4.43426
   5  -2   9 29.6609 3.49402
  -6   2  -9 128.755 12.1221
   6  -2   9 121.308 7.68575
  -7   2  -9 3.68316 3.93934
   7  -2   9 5.47214 7.26001
  -8   2  -9 437.726 19.5401
   8  -2   9 414.718 24.7319
  -9   2  -9 79.6278 10.4717
   9  -2   9 72.4731 16.6614
 -10   2  -9 46.5231 12.1702
  10  -2   9 25.8872 13.2671
 -11   2  -9 154.916 25.7673
  11  -2   9 143.182 28.3374
 -12   2  -9 31.0063 14.8323
  12  -2   9 8.96180 10.8080
 -13   2  -9 120.989 25.9998
  13  -2   9 69.5878 122.153
  11   1  -9 15.3446 21.2166
 -11  -1   9 123.228 26.7637
  10   1  -9 0.55412 4.39423
 -10  -1   9 12.0509 12.0683
   9   1  -9 95.8028 17.9738
  -9  -1   9 133.598 15.2586
   8   1  -9 73.5366 14.2378
  -8  -1   9 67.6901 10.7137
   7   1  -9 177.636 18.2856
  -7  -1   9 257.250 19.7651
   6   1  -9 193.504 11.6873
  -6  -1   9 174.914 13.8272
   5   1  -9 31.9259 7.02198
  -5  -1   9 18.5323 6.02278
   4   1  -9 355.777 16.4691
  -4  -1   9 310.216 19.9429
   3   1  -9 86.2193 5.05338
  -3  -1   9 90.3546 6.52150
   2   1  -9 511.196 19.4583
  -2  -1   9 520.222 19.8579
   1   1  -9 1332.36 41.6886
  -1  -1   9 1321.19 38.9748
   0   1  -9 28.6762 4.54804
   0  -1   9 37.2677 4.43524
  -1   1  -9 1085.92 36.5731
   1  -1   9 1110.26 34.7334
  -2   1  -9 563.239 22.0274
   2  -1   9 554.427 19.9264
  -3   1  -9 372.916 16.0909
   3  -1   9 381.736 13.3379
  -4   1  -9 182.953 8.69489
   4  -1   9 190.034 9.50181
  -5   1  -9 13.8705 4.86614
   5  -1   9 4.40990 3.32509
  -6   1  -9 184.455 13.4784
   6  -1   9 210.832 10.6635
  -7   1  -9 5.62897 4.32899
   7  -1   9 17.6381 6.09825
  -8   1  -9 222.855 13.5622
   8  -1   9 205.874 20.1878
  -9   1  -9 112.945 10.4432
   9  -1   9 108.343 16.8862
 -10   1  -9 24.3442 16.9411
  10  -1   9 38.9609 10.7438
 -11   1  -9 64.8830 18.1694
  11  -1   9 98.0089 17.9458
 -12   1  -9 35.0236 15.1183
  12  -1   9 0.20809 4.81684
 -13   1  -9 83.0678 115.607
  13  -1   9 60.6086 37.1821
  12   0  -9 11.7737 12.2210
 -12   0   9 0.00000 11.7647
  11   0  -9 12.8472 26.1915
 -11   0   9 20.6879 11.6965
  10   0  -9 3.41246 5.47932
 -10   0   9 13.7101 14.4312
   9   0  -9 88.2764 16.9882
  -9   0   9 95.6179 12.6593
   8   0  -9 78.5101 14.6538
  -8   0   9 68.0833 9.01870
   7   0  -9 98.2556 11.7817
  -7   0   9 105.365 10.5137
   6   0  -9 187.350 9.90528
  -6   0   9 184.429 12.5362
   5   0  -9 59.6189 5.82920
  -5   0   9 74.0335 8.56889
   4   0  -9 471.844 24.9203
  -4   0   9 486.228 26.4911
   3   0  -9 89.5554 5.54012
  -3   0   9 76.8447 7.66865
   2   0  -9 711.146 25.5815
  -2   0   9 709.327 32.0277
   1   0  -9 232.368 12.1176
  -1   0   9 277.293 15.8866
   0   0  -9 4.75676 2.18768
   0   0   9 3.65584 2.32832
  -1   0  -9 853.763 27.9371
   1   0   9 871.617 28.7709
  -2   0  -9 26.7047 3.84641
   2   0   9 28.5609 3.67513
  -3   0  -9 549.447 19.8613
   3   0   9 552.418 19.1676
  -4   0  -9 399.298 14.1196
   4   0   9 340.047 14.5168
  -5   0  -9 78.6412 5.91648
   5   0   9 73.0591 5.10395
  -6   0  -9 307.667 15.1680
   6   0   9 270.334 16.7891
  -7   0  -9 43.6167 4.43077
   7   0   9 29.6247 7.63524
  -8   0  -9 272.108 11.4785
   8   0   9 316.164 24.1988
  -9   0  -9 201.360 17.9183
   9   0   9 146.082 18.1795
 -10   0  -9 18.5239 10.2613
  10   0   9 0.65093 4.58382
 -11   0  -9 88.7389 19.7865
  11   0   9 77.1306 16.1388
 -12   0  -9 0.38668 5.45414
  12   0   9 3.20996 6.39779
 -13   0  -9 42.8450 30.6442
  13   0   9 19.6660 25.7129
  12  -1  -9 0.40274 9.57523
 -12   1   9 38.2085 18.4615
  11  -1  -9 53.9878 35.3277
 -11   1   9 38.9089 14.1511
  10  -1  -9 1.20469 6.40834
 -10   1   9 0.33568 5.83804
   9  -1  -9 83.5735 17.0365
  -9   1   9 135.054 19.1307
   8  -1  -9 36.5678 9.62919
  -8   1   9 35.6716 7.56436
   7  -1  -9 105.913 10.0359
  -7   1   9 92.0564 9.66226
   6  -1  -9 208.945 10.1104
  -6   1   9 236.997 14.1695
   5  -1  -9 62.3756 5.22112
  -5   1   9 67.0613 8.90443
   4  -1  -9 429.472 19.9187
  -4   1   9 447.907 20.9394
   3  -1  -9 16.2002 3.05098
  -3   1   9 20.4409 3.87078
   2  -1  -9 306.468 15.0096
  -2   1   9 351.613 23.0410
   1  -1  -9 500.460 16.7455
  -1   1   9 464.979 21.6800
   0  -1  -9 72.4792 5.90475
   0   1   9 61.2108 7.05144
  -1  -1  -9 690.016 21.9167
   1   1   9 676.810 26.4485
  -2  -1  -9 62.1172 5.31763
   2   1   9 61.7872 5.26715
  -3  -1  -9 509.929 18.0232
   3   1   9 482.365 17.7095
  -4  -1  -9 534.557 20.0731
   4   1   9 497.611 17.1609
  -5  -1  -9 110.186 7.33974
   5   1   9 87.4634 5.16396
  -6  -1  -9 458.846 18.2690
   6   1   9 437.405 26.8005
  -7  -1  -9 21.6276 3.62546
   7   1   9 12.2680 6.64140
  -8  -1  -9 260.222 11.3314
   8   1   9 235.814 20.5819
  -9  -1  -9 69.6130 6.28713
   9   1   9 45.4207 9.21126
 -10  -1  -9 22.3659 13.5157
  10   1   9 19.7951 8.67920
 -11  -1  -9 88.0752 20.3124
  11   1   9 82.7200 17.3206
 -12  -1  -9 0.60942 4.89764
  12   1   9 1.40213 3.83322
 -13  -1  -9 75.1491 33.8473
  13   1   9 29.2740 302.547
  12  -2  -9 10.8506 11.1213
 -12   2   9 23.0765 15.4114
  11  -2  -9 26.1073 18.0064
 -11   2   9 8.15266 10.0967
  10  -2  -9 2.31288 7.06548
 -10   2   9 0.54553 5.10227
   9  -2  -9 92.7846 17.2044
  -9   2   9 123.507 15.5700
   8  -2  -9 20.0277 6.75739
  -8   2   9 41.4383 8.19769
   7  -2  -9 48.1597 7.43529
  -7   2   9 33.7927 6.08220
   6  -2  -9 168.652 9.50243
  -6   2   9 177.075 12.2928
   5  -2  -9 97.0391 7.89487
  -5   2   9 90.0992 8.59577
   4  -2  -9 368.808 14.9507
  -4   2   9 398.777 22.1286
   3  -2  -9 11.5734 2.60909
  -3   2   9 10.3340 3.98406
   2  -2  -9 711.430 23.7247
  -2   2   9 674.364 30.1977
   1  -2  -9 1268.31 34.2693
  -1   2   9 1248.67 37.7538
   0  -2  -9 212.758 9.31157
   0   2   9 182.088 12.0774
  -1  -2  -9 1064.20 29.9792
   1   2   9 1089.87 39.2468
  -2  -2  -9 262.210 14.3660
   2   2   9 264.179 14.8454
  -3  -2  -9 504.379 17.1768
   3   2   9 526.826 17.7662
  -4  -2  -9 263.009 11.5273
   4   2   9 280.332 13.8058
  -5  -2  -9 68.0766 6.01282
   5   2   9 61.4219 4.99872
  -6  -2  -9 323.189 15.3139
   6   2   9 310.385 23.8731
  -7  -2  -9 0.63626 2.36847
   7   2   9 2.65708 6.39920
  -8  -2  -9 289.865 13.0709
   8   2   9 246.193 20.7292
  -9  -2  -9 184.017 12.1304
   9   2   9 159.334 14.4054
 -10  -2  -9 79.5020 12.7793
  10   2   9 63.1094 14.3994
 -11  -2  -9 53.6052 16.8055
  11   2   9 50.3787 13.5705
 -12  -2  -9 9.69534 7.63577
  12   2   9 16.2258 11.2762
 -13  -2  -9 62.9392 32.7738
  13   2   9 67.0722 24.4121
  11  -3  -9 20.6105 33.0281
 -11   3   9 30.4159 12.5397
  10  -3  -9 4.48931 8.06183
 -10   3   9 6.51309 9.89758
   9  -3  -9 110.761 18.8870
  -9   3   9 154.193 17.4339
   8  -3  -9 28.7822 8.75624
  -8   3   9 27.9634 6.50235
   7  -3  -9 56.6391 8.23355
  -7   3   9 80.3089 9.50409
   6  -3  -9 274.269 11.2525
  -6   3   9 245.038 15.7360
   5  -3  -9 16.1758 3.22205
  -5   3   9 20.4558 3.95028
   4  -3  -9 611.622 24.6721
  -4   3   9 622.349 24.8130
   3  -3  -9 17.7462 3.19465
  -3   3   9 4.13506 3.02110
   2  -3  -9 213.538 11.5770
  -2   3   9 211.520 12.3117
   1  -3  -9 130.787 7.88736
  -1   3   9 140.426 10.5166
   0  -3  -9 5.23420 2.01438
   0   3   9 8.30127 2.79299
  -1  -3  -9 800.574 26.3350
   1   3   9 837.670 31.0651
  -2  -3  -9 16.9577 3.47810
   2   3   9 11.4280 2.82912
  -3  -3  -9 288.145 14.1187
   3   3   9 256.071 12.1573
  -4  -3  -9 651.465 22.1651
   4   3   9 623.506 30.7898
  -5  -3  -9 82.5280 6.66156
   5   3   9 76.4879 5.83808
  -6  -3  -9 389.668 20.0830
   6   3   9 369.195 27.7447
  -7  -3  -9 22.1526 4.54717
   7   3   9 10.8842 7.21717
  -8  -3  -9 135.925 9.85317
   8   3   9 119.370 13.8731
  -9  -3  -9 112.097 11.3264
   9   3   9 79.7023 10.1188
 -10  -3  -9 74.0087 20.8776
  10   3   9 54.4273 15.7090
 -11  -3  -9 130.379 22.4727
  11   3   9 101.175 23.1226
 -12  -3  -9 20.3637 8.76602
  12   3   9 13.1648 13.1234
 -13  -3  -9 23.5837 16.5295
  13   3   9 81.3184 382.505
  11  -4  -9 61.9537 40.3360
 -11   4   9 0.00000 9.49577
  10  -4  -9 7.40509 8.42813
 -10   4   9 24.2046 11.5368
   9  -4  -9 87.9243 16.8663
  -9   4   9 95.4076 14.0115
   8  -4  -9 12.2687 6.50224
  -8   4   9 9.01062 4.64080
   7  -4  -9 153.343 13.5942
  -7   4   9 173.729 15.9299
   6  -4  -9 186.109 9.09580
  -6   4   9 175.303 10.7175
   5  -4  -9 37.7167 4.66319
  -5   4   9 31.9503 4.57715
   4  -4  -9 346.388 14.5568
  -4   4   9 348.716 15.1289
   3  -4  -9 16.8790 3.12341
  -3   4   9 18.2119 3.50481
   2  -4  -9 99.3750 7.09215
  -2   4   9 94.7143 7.70816
   1  -4  -9 141.242 7.66093
  -1   4   9 132.706 8.07032
   0  -4  -9 241.142 14.2062
   0   4   9 268.607 12.8898
  -1  -4  -9 331.205 15.1730
   1   4   9 370.767 14.1272
  -2  -4  -9 82.1549 6.89662
   2   4   9 88.7505 6.15781
  -3  -4  -9 642.795 22.2516
   3   4   9 579.955 22.7377
  -4  -4  -9 566.081 23.5949
   4   4   9 573.041 21.3512
  -5  -4  -9 173.793 9.40953
   5   4   9 167.102 9.49014
  -6  -4  -9 589.945 23.0603
   6   4   9 558.312 45.2113
  -7  -4  -9 16.9746 4.74441
   7   4   9 13.8454 7.27487
  -8  -4  -9 259.258 14.2899
   8   4   9 271.476 17.4301
  -9  -4  -9 103.129 11.2461
   9   4   9 74.4680 10.7555
 -10  -4  -9 104.102 20.3832
  10   4   9 102.944 17.5617
 -11  -4  -9 64.6506 16.0146
  11   4   9 82.8637 16.8063
 -12  -4  -9 1.50332 4.96919
  12   4   9 0.08128 8.06471
 -13  -4  -9 22.3674 25.7850
  13   4   9 0.00000 395.022
  11  -5  -9 16.4893 33.9301
 -11   5   9 35.0456 16.9543
  10  -5  -9 24.5045 17.6880
 -10   5   9 7.47235 10.2619
   9  -5  -9 99.4793 19.4880
  -9   5   9 99.5430 14.5875
   8  -5  -9 60.8637 11.8987
  -8   5   9 56.6329 10.5966
   7  -5  -9 138.803 14.8350
  -7   5   9 128.454 12.4806
   6  -5  -9 162.531 11.6258
  -6   5   9 187.986 12.3622
   5  -5  -9 67.2140 5.78079
  -5   5   9 62.1680 6.86628
   4  -5  -9 319.288 14.7743
  -4   5   9 310.694 14.1159
   3  -5  -9 53.7889 4.61713
  -3   5   9 36.1687 4.50896
   2  -5  -9 421.188 18.7965
  -2   5   9 431.503 18.8056
   1  -5  -9 476.868 17.2786
  -1   5   9 448.596 16.9696
   0  -5  -9 31.3905 4.24075
   0   5   9 33.1307 3.65421
  -1  -5  -9 151.539 10.9296
   1   5   9 158.978 7.65272
  -2  -5  -9 11.5992 3.37882
   2   5   9 9.86302 2.69771
  -3  -5  -9 927.514 28.0571
   3   5   9 930.784 28.7393
  -4  -5  -9 39.3935 5.45053
   4   5   9 42.5339 5.01897
  -5  -5  -9 298.369 12.9533
   5   5   9 271.406 12.8455
  -6  -5  -9 801.766 30.7978
   6   5   9 846.741 27.5170
  -7  -5  -9 83.0174 8.22939
   7   5   9 86.0209 11.9427
  -8  -5  -9 414.236 19.3024
   8   5   9 375.478 25.0274
  -9  -5  -9 21.2226 5.08943
   9   5   9 31.8133 8.56986
 -10  -5  -9 49.7631 13.9491
  10   5   9 32.6161 10.6243
 -11  -5  -9 51.1662 13.0204
  11   5   9 62.3696 15.1170
 -12  -5  -9 8.79437 6.65661
  12   5   9 3.13927 7.60679
 -13  -5  -9 184.560 61.6445
  13   5   9 90.1589 357.636
  11  -6  -9 28.5777 27.2534
 -11   6   9 80.2924 24.9323
  10  -6  -9 8.40557 11.8946
 -10   6   9 9.62042 10.2305
   9  -6  -9 73.6359 17.9694
  -9   6   9 88.8737 17.2583
   8  -6  -9 21.0258 12.0432
  -8   6   9 27.5435 7.67084
   7  -6  -9 115.513 17.2798
  -7   6   9 79.1420 10.6344
   6  -6  -9 76.6914 8.62952
  -6   6   9 91.1635 9.15588
   5  -6  -9 48.0541 7.51929
  -5   6   9 36.3446 6.47594
   4  -6  -9 248.478 13.0077
  -4   6   9 240.760 13.6904
   3  -6  -9 2.38661 2.46083
  -3   6   9 1.52679 1.94716
   2  -6  -9 483.335 20.2877
  -2   6   9 439.903 16.6398
   1  -6  -9 141.392 9.20134
  -1   6   9 141.891 8.33350
   0  -6  -9 118.719 8.08622
   0   6   9 107.917 7.70511
  -1  -6  -9 418.639 15.3270
   1   6   9 389.317 14.1735
  -2  -6  -9 34.1328 5.20523
   2   6   9 33.4506 4.37339
  -3  -6  -9 629.097 24.2739
   3   6   9 616.422 20.2787
  -4  -6  -9 137.451 8.54165
   4   6   9 150.915 7.70163
  -5  -6  -9 23.9813 4.21469
   5   6   9 24.4352 4.46354
  -6  -6  -9 439.390 19.4897
   6   6   9 411.245 19.0525
  -7  -6  -9 10.7480 4.87453
   7   6   9 13.3182 8.99006
  -8  -6  -9 341.366 17.9387
   8   6   9 322.699 25.1411
  -9  -6  -9 31.1453 6.53967
   9   6   9 32.6349 9.39768
 -10  -6  -9 64.9975 13.9346
  10   6   9 35.6967 11.6527
 -11  -6  -9 50.5669 12.8723
  11   6   9 43.4814 13.1348
 -12  -6  -9 1.30208 5.42888
  12   6   9 5.17515 8.53418
 -13  -6  -9 154.741 30.1631
  13   6   9 95.3349 1320.24
  10  -7  -9 5.86959 11.9513
 -10   7   9 23.4170 14.6790
   9  -7  -9 112.377 20.3037
  -9   7   9 103.073 18.6440
   8  -7  -9 7.13432 8.06559
  -8   7   9 7.52233 7.33962
   7  -7  -9 106.095 17.0509
  -7   7   9 102.928 14.3232
   6  -7  -9 32.7419 6.58035
  -6   7   9 16.7393 5.18925
   5  -7  -9 5.54311 4.86421
  -5   7   9 19.9544 5.22647
   4  -7  -9 204.952 10.4316
  -4   7   9 193.425 13.8409
   3  -7  -9 12.2046 3.25217
  -3   7   9 7.74139 3.64697
   2  -7  -9 629.933 26.9144
  -2   7   9 671.503 24.5442
   1  -7  -9 187.838 11.4410
  -1   7   9 176.962 9.22531
   0  -7  -9 25.4463 4.09465
   0   7   9 29.2145 4.32371
  -1  -7  -9 521.159 17.6695
   1   7   9 474.897 16.8250
  -2  -7  -9 0.44880 1.50544
   2   7   9 0.18342 1.66882
  -3  -7  -9 199.967 10.9419
   3   7   9 192.730 10.8108
  -4  -7  -9 156.575 8.83159
   4   7   9 137.003 8.93361
  -5  -7  -9 210.073 10.7599
   5   7   9 232.835 13.6341
  -6  -7  -9 389.382 15.6035
   6   7   9 379.126 17.9243
  -7  -7  -9 0.00000 4.69022
   7   7   9 5.27182 6.48102
  -8  -7  -9 324.459 19.7575
   8   7   9 337.493 23.2313
  -9  -7  -9 18.5195 6.79002
   9   7   9 37.3231 10.5319
 -10  -7  -9 33.4928 16.2296
  10   7   9 27.3460 10.6535
 -11  -7  -9 84.8730 17.1996
  11   7   9 127.127 21.7299
 -12  -7  -9 2.86492 5.15404
  12   7   9 2.07015 8.62852
 -13  -7  -9 41.9299 1365.07
  13   7   9 44.1987 26.9466
  10  -8  -9 8.18803 11.2189
 -10   8   9 23.6840 18.1839
   9  -8  -9 62.4834 15.5135
  -9   8   9 132.442 17.0744
   8  -8  -9 11.0181 9.10310
  -8   8   9 9.33639 6.52683
   7  -8  -9 113.714 18.3647
  -7   8   9 103.816 14.4059
   6  -8  -9 129.631 14.1331
  -6   8   9 110.588 14.6750
   5  -8  -9 12.6359 6.54650
  -5   8   9 8.70402 6.58982
   4  -8  -9 205.271 15.8599
  -4   8   9 203.523 13.6949
   3  -8  -9 8.57055 3.11672
  -3   8   9 6.97649 4.44816
   2  -8  -9 432.026 18.7706
  -2   8   9 456.686 20.4837
   1  -8  -9 396.155 15.1336
  -1   8   9 470.583 19.4434
   0  -8  -9 87.0064 7.53282
   0   8   9 93.3769 6.89530
  -1  -8  -9 397.367 17.6534
   1   8   9 372.554 16.7239
  -2  -8  -9 24.6160 4.36371
   2   8   9 21.2164 4.25172
  -3  -8  -9 149.193 8.97809
   3   8   9 152.162 10.2569
  -4  -8  -9 61.4888 7.15830
   4   8   9 47.7977 7.05440
  -5  -8  -9 47.9789 5.48489
   5   8   9 51.0812 5.94298
  -6  -8  -9 329.814 15.7406
   6   8   9 271.270 18.4757
  -7  -8  -9 46.8178 11.0475
   7   8   9 39.4559 11.2385
  -8  -8  -9 151.637 19.7198
   8   8   9 167.196 18.7665
  -9  -8  -9 30.6032 7.77828
   9   8   9 18.1432 8.24973
 -10  -8  -9 95.5192 17.4088
  10   8   9 94.7910 17.6445
 -11  -8  -9 153.020 23.3455
  11   8   9 154.469 38.9038
 -12  -8  -9 1.55605 7.70581
  12   8   9 0.26222 6.34588
   9  -9  -9 72.5975 25.2096
  -9   9   9 54.6179 12.9226
   8  -9  -9 0.56384 6.10006
  -8   9   9 2.52090 4.85611
   7  -9  -9 21.9808 10.2614
  -7   9   9 42.3774 9.38153
   6  -9  -9 99.1270 14.5924
  -6   9   9 113.213 15.5612
   5  -9  -9 11.4154 10.3404
  -5   9   9 41.8382 10.2145
   4  -9  -9 203.524 15.1402
  -4   9   9 189.328 16.0917
   3  -9  -9 22.7694 4.84778
  -3   9   9 28.5972 6.26236
   2  -9  -9 333.357 16.9841
  -2   9   9 307.401 20.5784
   1  -9  -9 178.895 10.8244
  -1   9   9 144.541 12.7735
   0  -9  -9 143.148 9.99261
   0   9   9 129.415 12.6328
  -1  -9  -9 142.906 9.92425
   1   9   9 179.816 13.2538
  -2  -9  -9 18.9605 3.93159
   2   9   9 21.6927 4.53310
  -3  -9  -9 206.415 11.8739
   3   9   9 167.217 11.5255
  -4  -9  -9 249.785 15.6215
   4   9   9 245.630 15.5080
  -5  -9  -9 95.8768 7.53893
   5   9   9 109.540 8.47663
  -6  -9  -9 129.053 13.7097
   6   9   9 119.934 12.8570
  -7  -9  -9 6.24238 7.31788
   7   9   9 9.94415 9.05367
  -8  -9  -9 139.489 16.5975
   8   9   9 141.413 18.7856
  -9  -9  -9 94.3931 13.7576
   9   9   9 44.0056 11.4973
 -10  -9  -9 33.1030 11.2643
  10   9   9 19.7733 12.1313
 -11  -9  -9 103.571 19.6194
  11   9   9 190.686 43.2963
 -12  -9  -9 0.79197 10.8144
  12   9   9 0.00000 10.7295
   9 -10  -9 48.6220 25.7621
  -9  10   9 49.7022 18.7324
   8 -10  -9 5.69324 9.72026
  -8  10   9 0.25418 3.43489
   7 -10  -9 18.0803 10.1268
  -7  10   9 17.0511 7.27187
   6 -10  -9 59.7476 23.4601
  -6  10   9 90.3383 14.0964
   5 -10  -9 12.1515 9.34663
  -5  10   9 6.98585 8.91508
   4 -10  -9 159.268 21.9136
  -4  10   9 319.309 1360.86
   3 -10  -9 2.34624 5.56044
  -3  10   9 0.00000 7.64221
   2 -10  -9 205.134 13.1799
  -2  10   9 194.331 27.1645
   1 -10  -9 147.998 10.0969
  -1  10   9 138.790 15.1224
   0 -10  -9 62.5998 6.49063
   0  10   9 58.2331 8.45689
  -1 -10  -9 157.744 10.8300
   1  10   9 177.949 13.8742
  -2 -10  -9 2.11248 2.40998
   2  10   9 2.44307 2.94009
  -3 -10  -9 210.511 13.6269
   3  10   9 206.266 19.4241
  -4 -10  -9 135.672 12.4872
   4  10   9 116.070 12.4407
  -5 -10  -9 167.072 25.4249
   5  10   9 153.375 13.4174
  -6 -10  -9 183.634 20.3991
   6  10   9 166.442 14.3055
  -7 -10  -9 1.13106 8.15418
   7  10   9 8.35260 9.83692
  -8 -10  -9 82.6028 12.9991
   8  10   9 106.010 19.7526
  -9 -10  -9 29.5641 9.55429
   9  10   9 32.3911 19.7399
 -10 -10  -9 56.9484 14.9565
  10  10   9 118.279 35.8935
 -11 -10  -9 62.5517 16.6677
  11  10   9 82.7399 30.9665
   8 -11  -9 0.10982 8.65596
  -8  11   9 2.91362 6.26183
   7 -11  -9 5.45311 9.65364
  -7  11   9 20.8187 7.81541
   6 -11  -9 41.8139 20.7722
  -6  11   9 31.3174 8.83565
   5 -11  -9 39.9581 23.3970
  -5  11   9 44.7293 12.4124
   4 -11  -9 202.090 25.0155
  -4  11   9 162.864 20.0403
   3 -11  -9 0.00000 8.32280
  -3  11   9 0.00000 69.7250
   2 -11  -9 307.930 31.5407
   1 -11  -9 246.465 17.2973
  -1  11   9 210.649 33.3912
   0 -11  -9 17.8609 4.96278
   0  11   9 9.61561 6.45471
  -1 -11  -9 307.057 20.7557
   1  11   9 220.383 25.6407
  -2 -11  -9 1.04686 2.51188
   2  11   9 0.00000 3.76316
  -3 -11  -9 95.7078 13.4979
   3  11   9 151.086 14.3378
  -4 -11  -9 0.00000 235.665
   4  11   9 50.7964 9.08425
  -5 -11  -9 46.8244 15.4785
   5  11   9 32.9325 8.92417
  -6 -11  -9 165.077 21.1434
   6  11   9 125.122 14.0106
  -7 -11  -9 1.67401 8.94717
   7  11   9 0.00000 15.9837
  -8 -11  -9 99.9713 14.5894
   8  11   9 135.188 33.6949
  -9 -11  -9 64.7789 12.7415
   9  11   9 53.6710 29.2423
 -10 -11  -9 23.5693 10.2296
  10  11   9 43.1172 23.8421
 -11 -11  -9 25.5924 11.1912
  11  11   9 30.6611 21.9757
   7 -12  -9 48.9513 19.4198
  -7  12   9 14.8724 9.99793
   6 -12  -9 13.9000 15.5736
  -6  12   9 21.6262 10.3676
   5 -12  -9 12.1788 9.73643
  -5  12   9 34.6863 12.1770
   4 -12  -9 144.647 21.8221
  -4  12   9 89.0113 24.6417
   3 -12  -9 10.6988 10.1705
  -3  12   9 16.0843 11.7092
   2 -12  -9 141.140 27.6664
  -2  12   9 166.527 20.5993
   1 -12  -9 75.8328 12.3350
  -1  12   9 79.1708 14.6062
   0 -12  -9 29.8116 6.98079
   0  12   9 39.2284 10.7732
  -1 -12  -9 138.124 13.8540
   1  12   9 152.728 19.9887
  -2 -12  -9 2.25291 4.25444
   2  12   9 1.77835 4.96548
  -3 -12  -9 81.0804 12.7416
   3  12   9 34.1337 9.47803
  -4 -12  -9 54.3117 14.8835
   4  12   9 41.1957 14.4844
  -5 -12  -9 16.9550 7.77437
   5  12   9 7.15251 7.21836
  -6 -12  -9 102.027 13.7019
   6  12   9 77.9474 23.0598
  -7 -12  -9 5.00855 7.56630
   7  12   9 15.2763 16.0800
  -8 -12  -9 102.378 15.8436
   8  12   9 93.2626 54.7690
  -9 -12  -9 7.84259 5.83283
   9  12   9 4.75156 18.4756
 -10 -12  -9 17.5457 10.2300
  10  12   9 36.5797 25.4027
   6 -13  -9 8.78325 18.8815
  -6  13   9 11.8376 10.8847
   5 -13  -9 0.09395 13.9659
  -5  13   9 0.00000 15.1311
   4 -13  -9 52.6687 15.4735
  -4  13   9 32.5413 17.7654
   3 -13  -9 4.47723 9.16249
  -3  13   9 0.12587 10.1138
   2 -13  -9 198.672 32.9916
  -2  13   9 220.977 24.6839
   1 -13  -9 130.916 25.9863
  -1  13   9 62.0966 14.7306
   0 -13  -9 27.6031 10.2459
   0  13   9 37.0569 11.0443
  -1 -13  -9 71.5151 12.5144
   1  13   9 42.6732 12.0203
  -2 -13  -9 4.54234 5.02188
   2  13   9 16.2507 12.2378
  -3 -13  -9 88.1051 13.8332
   3  13   9 72.4951 13.4840
  -4 -13  -9 47.3167 11.4058
   4  13   9 30.5854 12.0002
  -5 -13  -9 14.1465 8.44757
   5  13   9 23.6658 15.4282
  -6 -13  -9 132.224 16.5226
   6  13   9 170.175 32.5621
  -7 -13  -9 2.16723 11.1077
   7  13   9 0.00000 16.5010
  -8 -13  -9 46.4497 12.2830
   8  13   9 27.5348 22.1064
  -9 -13  -9 0.06735 3.71950
   9  13   9 1.71524 11.1505
  -5  14   9 0.00000 20.9148
   4 -14  -9 67.1274 20.9487
   3 -14  -9 17.4065 13.8158
  -3  14   9 16.2184 13.6358
   2 -14  -9 45.7107 19.3289
  -2  14   9 70.9081 15.4574
   1 -14  -9 17.1754 11.2456
  -1  14   9 28.0660 11.0863
   0 -14  -9 4.54609 6.76420
   0  14   9 19.6772 9.37476
  -1 -14  -9 53.5428 15.3481
   1  14   9 56.1686 14.1668
  -2 -14  -9 4.25518 5.27005
   2  14   9 0.95967 4.83129
  -3 -14  -9 95.9341 14.8566
   3  14   9 62.3039 18.8369
  -4 -14  -9 30.9771 11.7138
   4  14   9 21.1755 12.2391
  -5 -14  -9 57.9145 12.0416
   5  14   9 12.7163 10.9882
  -6 -14  -9 106.919 15.5742
   6  14   9 537.156 284.410
  -7 -14  -9 0.00000 15.2675
   7  14   9 26.3268 19.0670
   3 -15  -9 0.00000 49.6804
  -3  15   9 17.2080 15.1247
   2 -15  -9 0.07524 1327.54
  -2  15   9 76.3314 115.925
   1 -15  -9 13.9870 11.6048
  -1  15   9 2.17348 8.96175
   0 -15  -9 1.07398 4.42005
   0  15   9 0.37424 5.51006
  -1 -15  -9 55.0229 14.8843
   1  15   9 44.7944 13.0966
  -2 -15  -9 3.22068 5.44991
   2  15   9 13.3232 10.4816
  -3 -15  -9 57.0698 13.2318
   3  15   9 27.0946 10.9486
  -4 -15  -9 18.5633 17.5110
   4  15   9 4.95491 17.3554
  -5 -15  -9 46.6872 117.033
  -6 -15  -9 73.3287 18.5194
   6  15   9 31.7526 17.7453
   4  11 -10 6.23204 8.90892
  -4 -11  10 8.30419 6.90645
   3  11 -10 49.7797 18.4700
  -3 -11  10 41.2334 15.4025
   2  11 -10 71.7549 83.5650
  -2 -11  10 0.73607 10.0836
   1  11 -10 70.8762 22.5569
  -1 -11  10 72.8988 18.2435
   0  11 -10 28.0111 15.6281
   0 -11  10 44.5644 11.6949
  -1  11 -10 0.00000 13.2391
   1 -11  10 3.07375 10.9907
  -2  11 -10 389.366 1326.37
   2 -11  10 69.4503 19.3011
  -3  11 -10 0.00000 893.933
   3 -11  10 15.0149 11.7972
  -4  11 -10 229.366 111.772
   4 -11  10 50.0765 18.7378
  -5  11 -10 38.8170 12.6465
   5 -11  10 69.7046 30.1241
   6  10 -10 0.00000 11.2740
  -6 -10  10 21.5729 16.3827
   5  10 -10 67.4500 1326.76
  -5 -10  10 49.4251 21.0442
   4  10 -10 40.6010 17.3292
  -4 -10  10 1.13289 4.22574
   3  10 -10 105.395 25.0525
  -3 -10  10 172.033 21.3017
   2  10 -10 38.7315 54.1662
  -2 -10  10 18.0074 7.67001
   1  10 -10 96.3156 22.6359
  -1 -10  10 92.4833 17.9576
   0  10 -10 70.5794 20.0903
   0 -10  10 146.239 22.2321
  -1  10 -10 0.00000 11.7075
   1 -10  10 6.71713 8.59276
  -2  10 -10 144.693 26.6312
   2 -10  10 131.507 16.1451
  -3  10 -10 26.0096 15.6310
   3 -10  10 14.4006 10.7442
  -4  10 -10 30.8631 19.8395
   4 -10  10 7.21586 12.8423
  -5  10 -10 57.0717 14.5076
   5 -10  10 12.3522 43.8794
  -6  10 -10 15.5876 10.1330
   6 -10  10 63.1906 57.2437
   7   9 -10 1.61005 7.15700
  -7  -9  10 5.53832 13.0886
   6   9 -10 129.422 201.835
  -6  -9  10 55.9385 10.8910
   5   9 -10 134.571 25.6456
  -5  -9  10 88.0393 14.1430
   4   9 -10 0.03978 6.35875
  -4  -9  10 6.97495 6.43066
   3   9 -10 79.0137 21.2399
  -3  -9  10 99.8180 15.1999
   2   9 -10 2.44548 39.3324
  -2  -9  10 22.7717 8.01748
   1   9 -10 84.4307 21.9408
  -1  -9  10 88.5148 13.6912
   0   9 -10 64.2682 18.8251
   0  -9  10 73.9413 11.9935
  -1   9 -10 59.2233 18.5123
   1  -9  10 54.0760 11.4808
  -2   9 -10 131.602 24.7641
   2  -9  10 115.856 14.6333
  -3   9 -10 11.0323 12.1389
   3  -9  10 3.66109 9.05296
  -4   9 -10 124.931 26.7488
   4  -9  10 127.045 20.8647
  -5   9 -10 23.1849 9.80587
   5  -9  10 52.9602 13.9350
  -6   9 -10 6.02997 6.17908
   6  -9  10 0.80002 5.94296
  -7   9 -10 95.0002 18.6573
   7  -9  10 131.197 27.2055
  -8   9 -10 18.0573 9.12127
   8  -9  10 32.4672 23.0704
   8   8 -10 44.4573 20.3947
  -8  -8  10 62.5047 13.4543
   7   8 -10 0.00000 13.0626
  -7  -8  10 16.0867 8.00021
   6   8 -10 200.007 246.558
  -6  -8  10 63.6577 11.4019
   5   8 -10 96.1122 216.106
  -5  -8  10 79.8229 13.0391
   4   8 -10 5.25655 8.27952
  -4  -8  10 1.54730 3.83504
   3   8 -10 181.340 30.1370
  -3  -8  10 140.008 17.7197
   2   8 -10 4.88673 9.16550
  -2  -8  10 2.27705 3.92022
   1   8 -10 182.926 31.1895
  -1  -8  10 201.390 19.7069
   0   8 -10 146.342 25.9578
   0  -8  10 121.553 15.3439
  -1   8 -10 0.00000 11.1862
   1  -8  10 44.9795 10.0367
  -2   8 -10 167.963 27.6719
   2  -8  10 218.779 24.2982
  -3   8 -10 42.1350 15.9115
   3  -8  10 0.00000 14.6862
  -4   8 -10 86.4960 15.3034
   4  -8  10 53.8399 15.4385
  -5   8 -10 37.2156 9.77709
   5  -8  10 29.0516 13.3176
  -6   8 -10 22.9289 8.79056
   6  -8  10 24.1443 17.3154
  -7   8 -10 130.092 18.0416
   7  -8  10 138.571 26.0973
  -8   8 -10 4.13348 5.24968
   8  -8  10 0.14090 6.23349
  -9   8 -10 172.355 25.6636
   9  -8  10 135.937 47.0644
   9   7 -10 2.17193 8.14311
  -9  -7  10 13.8392 9.42332
   8   7 -10 49.2963 29.3037
  -8  -7  10 39.1230 11.0763
   7   7 -10 38.9931 21.5440
  -7  -7  10 6.79369 7.02896
   6   7 -10 61.6488 23.9243
  -6  -7  10 55.7515 10.6359
   5   7 -10 0.06816 178.564
  -5  -7  10 69.8215 11.9088
   4   7 -10 19.6710 10.0293
  -4  -7  10 10.0789 7.93065
   3   7 -10 155.788 25.0614
  -3  -7  10 161.224 17.5475
   2   7 -10 58.6182 17.1836
  -2  -7  10 40.4591 11.6825
   1   7 -10 472.066 50.1580
  -1  -7  10 478.864 29.0167
   0   7 -10 235.749 25.7021
   0  -7  10 227.311 19.6705
  -1   7 -10 2.37309 11.1758
   1  -7  10 44.7848 10.4680
  -2   7 -10 223.334 31.8666
   2  -7  10 286.383 27.1184
  -3   7 -10 67.7837 14.8615
   3  -7  10 93.3597 11.7790
  -4   7 -10 41.4300 14.1582
   4  -7  10 86.0416 23.5472
  -5   7 -10 118.418 19.7291
   5  -7  10 104.734 17.6076
  -6   7 -10 19.2326 7.57431
   6  -7  10 8.31720 7.08609
  -7   7 -10 216.463 22.9398
   7  -7  10 197.031 30.1627
  -8   7 -10 0.81011 4.28361
   8  -7  10 6.56826 9.10648
  -9   7 -10 137.927 19.8461
   9  -7  10 150.735 39.0076
 -10   7 -10 17.0422 1350.95
  10  -7  10 1.26763 22.6568
   9   6 -10 2.90964 7.11161
  -9  -6  10 0.72259 3.93676
   8   6 -10 64.3638 33.0608
  -8  -6  10 82.5093 13.0836
   7   6 -10 0.00000 9.81904
  -7  -6  10 4.52509 6.30254
   6   6 -10 98.2333 15.4292
  -6  -6  10 83.4725 11.5332
   5   6 -10 168.572 19.7250
  -5  -6  10 177.430 26.2214
   4   6 -10 26.5383 8.73830
  -4  -6  10 36.8971 12.1325
   3   6 -10 146.475 17.3994
  -3  -6  10 133.800 18.3018
   2   6 -10 2.73272 3.73173
  -2  -6  10 10.0309 5.04941
   1   6 -10 337.325 27.0206
  -1  -6  10 380.829 22.6271
   0   6 -10 108.918 11.5612
   0  -6  10 112.986 9.55125
  -1   6 -10 95.6872 13.8744
   1  -6  10 117.531 8.56962
  -2   6 -10 160.585 14.8481
   2  -6  10 137.076 9.00792
  -3   6 -10 52.3349 9.77192
   3  -6  10 59.5057 7.06540
  -4   6 -10 125.668 14.2049
   4  -6  10 150.670 14.8333
  -5   6 -10 73.8196 10.1882
   5  -6  10 48.3250 9.23735
  -6   6 -10 35.1539 10.9277
   6  -6  10 26.3225 8.78162
  -7   6 -10 135.206 19.0194
   7  -6  10 174.865 28.2986
  -8   6 -10 13.8275 8.19089
   8  -6  10 1.67440 6.64009
  -9   6 -10 154.345 18.6957
   9  -6  10 255.527 47.8977
 -10   6 -10 41.1907 122.585
  10  -6  10 19.4410 18.5267
 -11   6 -10 0.00000 31.6285
  11  -6  10 0.50857 19.9215
  10   5 -10 29.4402 14.1422
 -10  -5  10 35.4354 13.6034
   9   5 -10 0.46244 4.77277
  -9  -5  10 3.14573 4.85505
   8   5 -10 134.058 26.3761
  -8  -5  10 128.895 15.3626
   7   5 -10 0.00000 7.69313
  -7  -5  10 0.00000 7.21912
   6   5 -10 69.5994 12.1655
  -6  -5  10 51.6808 12.4555
   5   5 -10 136.746 17.4048
  -5  -5  10 138.421 18.1177
   4   5 -10 15.4291 6.09726
  -4  -5  10 5.97432 4.73793
   3   5 -10 489.147 24.0738
  -3  -5  10 475.013 22.9875
   2   5 -10 2.80207 3.20890
  -2  -5  10 3.92408 2.77247
   1   5 -10 268.345 17.4744
  -1  -5  10 274.852 14.8701
   0   5 -10 92.0687 11.0325
   0  -5  10 85.2515 7.92374
  -1   5 -10 42.0956 8.46658
   1  -5  10 52.1773 7.34911
  -2   5 -10 360.073 23.8904
   2  -5  10 303.189 15.8563
  -3   5 -10 52.7241 7.72810
   3  -5  10 50.4739 5.45226
  -4   5 -10 164.607 12.5601
   4  -5  10 184.834 13.7279
  -5   5 -10 130.613 11.6319
   5  -5  10 144.596 14.2291
  -6   5 -10 156.590 14.3379
   6  -5  10 139.175 15.2343
  -7   5 -10 240.740 21.1826
   7  -5  10 174.036 27.8886
  -8   5 -10 1.77957 3.99773
   8  -5  10 2.67040 7.02372
  -9   5 -10 106.935 14.7929
   9  -5  10 66.7993 20.7724
 -10   5 -10 34.6518 110.128
  10  -5  10 125.701 28.2835
 -11   5 -10 86.5825 1160.58
  11  -5  10 31.4526 14.3956
  10   4 -10 66.0752 19.7213
 -10  -4  10 80.7560 19.6558
   9   4 -10 0.95533 5.13385
  -9  -4  10 2.43019 4.68867
   8   4 -10 69.3956 21.6881
  -8  -4  10 73.9363 15.8874
   7   4 -10 6.16462 9.76776
  -7  -4  10 1.91701 10.7057
   6   4 -10 78.9900 11.2208
  -6  -4  10 74.1309 16.1258
   5   4 -10 308.706 25.8527
  -5  -4  10 316.031 20.5810
   4   4 -10 1.72727 3.22490
  -4  -4  10 0.71641 2.63041
   3   4 -10 225.918 14.3239
  -3  -4  10 210.538 13.7314
   2   4 -10 2.25144 2.90002
  -2  -4  10 3.55129 2.76678
   1   4 -10 180.680 11.0880
  -1  -4  10 185.915 10.3918
   0   4 -10 284.186 15.6141
   0  -4  10 294.517 12.7558
  -1   4 -10 24.1906 6.07614
   1  -4  10 22.6808 4.47588
  -2   4 -10 404.462 21.1691
   2  -4  10 385.178 17.2235
  -3   4 -10 0.00000 4.17266
   3  -4  10 0.00000 2.70285
  -4   4 -10 278.740 15.0521
   4  -4  10 228.856 15.8879
  -5   4 -10 127.983 11.8737
   5  -4  10 134.046 11.1169
  -6   4 -10 273.783 16.8061
   6  -4  10 276.259 18.3757
  -7   4 -10 389.593 21.1002
   7  -4  10 344.204 27.8871
  -8   4 -10 9.10261 6.05217
   8  -4  10 3.38420 5.10246
  -9   4 -10 114.729 14.4519
   9  -4  10 105.364 22.7199
 -10   4 -10 120.472 127.592
  10  -4  10 99.7034 21.8223
 -11   4 -10 104.098 46.6081
  11  -4  10 76.0580 163.751
 -12   4 -10 66.4566 52.5237
  12  -4  10 41.7268 31.9672
  11   3 -10 5.11850 9.64536
 -11  -3  10 38.9997 21.9807
  10   3 -10 100.880 20.2462
 -10  -3  10 100.579 19.3322
   9   3 -10 5.36673 7.05137
  -9  -3  10 3.01266 4.43272
   8   3 -10 47.2838 16.5057
  -8  -3  10 49.4908 20.9100
   7   3 -10 7.64128 8.60523
  -7  -3  10 10.0235 7.68696
   6   3 -10 93.4446 9.56628
  -6  -3  10 86.3533 9.41463
   5   3 -10 199.234 13.4953
  -5  -3  10 212.134 13.9955
   4   3 -10 41.6152 5.07966
  -4  -3  10 60.7241 7.23157
   3   3 -10 284.289 14.9363
  -3  -3  10 320.411 15.4952
   2   3 -10 2.56050 3.14533
  -2  -3  10 4.83833 2.21037
   1   3 -10 219.356 13.0210
  -1  -3  10 213.770 10.9250
   0   3 -10 626.167 25.4021
   0  -3  10 653.516 20.2440
  -1   3 -10 147.485 12.8356
   1  -3  10 151.228 7.73096
  -2   3 -10 720.580 33.4224
   2  -3  10 696.949 26.1198
  -3   3 -10 9.97523 5.11904
   3  -3  10 12.8841 3.47762
  -4   3 -10 219.236 12.9165
   4  -3  10 189.018 14.2779
  -5   3 -10 70.4699 7.66660
   5  -3  10 72.0763 7.85812
  -6   3 -10 33.4170 5.69470
   6  -3  10 28.7181 4.70688
  -7   3 -10 351.834 19.8167
   7  -3  10 371.853 26.6879
  -8   3 -10 1.80739 2.64934
   8  -3  10 4.15366 7.67581
  -9   3 -10 121.925 14.9803
   9  -3  10 71.6141 20.0320
 -10   3 -10 59.4789 42.4883
  10  -3  10 40.6178 16.2155
 -11   3 -10 6.28773 116.048
  11  -3  10 57.4736 20.1183
 -12   3 -10 57.1146 22.9870
  12  -3  10 51.2959 31.9550
  11   2 -10 15.4963 10.8269
 -11  -2  10 17.9202 18.1265
  10   2 -10 46.5039 14.0374
 -10  -2  10 37.7556 18.9965
   9   2 -10 12.8376 8.71209
  -9  -2  10 9.33228 5.40536
   8   2 -10 256.390 34.7569
  -8  -2  10 217.644 18.6924
   7   2 -10 10.1998 6.48848
  -7  -2  10 3.89308 5.17044
   6   2 -10 111.007 10.4518
  -6  -2  10 116.946 10.4787
   5   2 -10 198.563 14.8041
  -5  -2  10 232.252 16.6490
   4   2 -10 17.9352 4.43243
  -4  -2  10 13.8435 4.36796
   3   2 -10 258.459 13.2830
  -3  -2  10 244.642 13.9623
   2   2 -10 11.4638 3.77968
  -2  -2  10 8.60209 3.21040
   1   2 -10 204.582 14.2173
  -1  -2  10 213.998 10.3673
   0   2 -10 235.442 14.9522
   0  -2  10 240.686 11.4914
  -1   2 -10 136.291 13.0195
   1  -2  10 123.255 6.93414
  -2   2 -10 422.751 27.7259
   2  -2  10 369.737 15.2752
  -3   2 -10 5.80575 5.26616
   3  -2  10 13.3814 3.16552
  -4   2 -10 402.097 18.7145
   4  -2  10 387.488 19.3126
  -5   2 -10 126.767 9.73922
   5  -2  10 130.032 8.13245
  -6   2 -10 329.769 16.7905
   6  -2  10 323.723 13.4258
  -7   2 -10 307.971 17.1287
   7  -2  10 273.091 17.9822
  -8   2 -10 4.37213 2.98310
   8  -2  10 0.98431 3.75602
  -9   2 -10 112.131 14.2700
   9  -2  10 129.979 24.1187
 -10   2 -10 170.386 53.3854
  10  -2  10 118.236 23.0525
 -11   2 -10 31.5236 14.6135
  11  -2  10 18.8285 12.1665
 -12   2 -10 129.793 26.4963
  12  -2  10 62.1657 226.226
  11   1 -10 29.7103 16.0237
 -11  -1  10 39.7407 19.1893
  10   1 -10 41.7393 15.6092
 -10  -1  10 21.8129 15.0833
   9   1 -10 2.84342 6.04144
  -9  -1  10 0.80186 3.43778
   8   1 -10 156.786 28.5591
  -8  -1  10 154.478 14.7613
   7   1 -10 0.00000 6.22901
  -7  -1  10 0.00000 3.81282
   6   1 -10 400.809 24.5441
  -6  -1  10 390.805 23.4327
   5   1 -10 286.665 14.3383
  -5  -1  10 261.249 18.3085
   4   1 -10 2.95183 2.26183
  -4  -1  10 3.92354 2.99520
   3   1 -10 420.271 14.8265
  -3  -1  10 421.684 18.3391
   2   1 -10 131.365 8.31442
  -2  -1  10 139.385 9.84903
   1   1 -10 576.379 22.8667
  -1  -1  10 569.216 21.0813
   0   1 -10 367.180 17.7713
   0  -1  10 322.297 12.1757
  -1   1 -10 54.8464 6.49024
   1  -1  10 38.4342 6.26324
  -2   1 -10 762.583 36.6296
   2  -1  10 773.754 29.2699
  -3   1 -10 1.02595 3.31171
   3  -1  10 0.92724 3.09686
  -4   1 -10 751.569 26.8880
   4  -1  10 780.493 26.9643
  -5   1 -10 89.9740 8.54903
   5  -1  10 92.4644 6.67787
  -6   1 -10 296.253 13.7672
   6  -1  10 289.027 12.0112
  -7   1 -10 188.110 12.5573
   7  -1  10 210.178 18.0013
  -8   1 -10 39.8925 5.72004
   8  -1  10 25.1546 7.96658
  -9   1 -10 236.953 19.4622
   9  -1  10 221.213 22.5029
 -10   1 -10 62.8839 18.1097
  10  -1  10 40.6234 15.9021
 -11   1 -10 57.3417 16.9007
  11  -1  10 65.3785 14.6423
 -12   1 -10 128.004 25.1719
  12  -1  10 110.667 24.4960
 -13   1 -10 17.1515 15.1717
  13  -1  10 7.59197 14.7969
  11   0 -10 16.4999 10.6665
 -11   0  10 28.7038 12.8381
  10   0 -10 40.7558 14.1146
 -10   0  10 37.4747 17.9562
   9   0 -10 10.0902 8.79479
  -9   0  10 6.33408 5.51977
   8   0 -10 119.479 22.0924
  -8   0  10 118.249 13.3162
   7   0 -10 27.6256 10.2641
  -7   0  10 28.6627 6.58789
   6   0 -10 392.791 20.2406
  -6   0  10 365.634 21.5510
   5   0 -10 206.226 11.0053
  -5   0  10 241.295 16.3761
   4   0 -10 26.0978 4.07386
  -4   0  10 17.9855 4.49558
   3   0 -10 247.166 11.7566
  -3   0  10 253.468 13.8951
   2   0 -10 113.460 7.61134
  -2   0  10 114.475 8.62527
   1   0 -10 221.220 11.8218
  -1   0  10 260.465 16.3574
   0   0 -10 167.163 10.5508
   0   0  10 170.443 12.3865
  -1   0 -10 218.915 10.7831
   1   0  10 234.333 12.8252
  -2   0 -10 1240.46 44.0536
   2   0  10 1191.82 47.7915
  -3   0 -10 17.5491 4.01545
   3   0  10 12.1611 3.43878
  -4   0 -10 861.641 31.0078
   4   0  10 811.268 28.3771
  -5   0 -10 75.8050 5.83226
   5   0  10 69.8423 5.53152
  -6   0 -10 46.1472 4.11260
   6   0  10 42.6417 3.76048
  -7   0 -10 385.925 18.4086
   7   0  10 339.180 20.0144
  -8   0 -10 73.0837 7.97150
   8   0  10 57.3549 10.9657
  -9   0 -10 215.297 21.6879
   9   0  10 170.389 21.6286
 -10   0 -10 20.4307 35.2459
  10   0  10 57.3485 12.4130
 -11   0 -10 24.0810 13.0650
  11   0  10 6.34745 6.66108
 -12   0 -10 123.956 24.6543
  12   0  10 90.2646 29.2768
 -13   0 -10 0.78340 16.0360
  13   0  10 1.97952 39.4058
  11  -1 -10 29.4298 13.3688
 -11   1  10 47.1988 14.9415
  10  -1 -10 55.3889 15.8212
 -10   1  10 73.1847 17.1078
   9  -1 -10 15.1620 9.34190
  -9   1  10 25.1966 9.44083
   8  -1 -10 159.734 25.2014
  -8   1  10 170.618 15.2946
   7  -1 -10 6.40451 8.76078
  -7   1  10 5.20187 5.09245
   6  -1 -10 315.131 16.5989
  -6   1  10 314.402 17.0395
   5  -1 -10 84.9366 10.5152
  -5   1  10 112.769 9.52620
   4  -1 -10 25.2047 3.93096
  -4   1  10 22.8824 4.65419
   3  -1 -10 357.844 14.3834
  -3   1  10 352.235 17.3720
   2  -1 -10 34.6282 4.04291
  -2   1  10 40.4976 6.43721
   1  -1 -10 513.140 17.7637
  -1   1  10 494.588 23.4325
   0  -1 -10 525.416 17.2277
   0   1  10 498.775 21.9093
  -1  -1 -10 141.318 9.34829
   1   1  10 174.338 15.7209
  -2  -1 -10 315.295 17.8092
   2   1  10 326.588 16.6802
  -3  -1 -10 22.4143 4.20073
   3   1  10 26.4610 3.64154
  -4  -1 -10 1614.71 46.2177
   4   1  10 1571.25 46.1260
  -5  -1 -10 51.7541 5.31415
   5   1  10 46.1562 4.18466
  -6  -1 -10 110.273 6.61464
   6   1  10 116.856 9.07459
  -7  -1 -10 945.248 28.3512
   7   1  10 935.484 40.0579
  -8  -1 -10 5.76622 2.17028
   8   1  10 1.57397 3.49325
  -9  -1 -10 120.417 12.9758
   9   1  10 85.3279 15.2459
 -10  -1 -10 0.65354 225.469
  10   1  10 129.473 16.9790
 -11  -1 -10 18.8380 13.1093
  11   1  10 30.9503 10.2386
 -12  -1 -10 55.5172 12.1556
  12   1  10 58.4671 15.7802
 -13  -1 -10 11.2751 13.4456
  13   1  10 10.9588 18.1528
  11  -2 -10 10.5455 12.1089
 -11   2  10 2.29655 7.03464
  10  -2 -10 37.1601 13.7521
 -10   2  10 28.7769 11.4828
   9  -2 -10 2.37493 5.96089
  -9   2  10 12.1856 6.31316
   8  -2 -10 195.065 26.7124
  -8   2  10 237.560 29.4154
   7  -2 -10 6.35884 8.76802
  -7   2  10 12.5704 7.29767
   6  -2 -10 208.253 12.0560
  -6   2  10 213.517 16.0417
   5  -2 -10 185.149 12.6360
  -5   2  10 178.005 13.5912
   4  -2 -10 69.7980 4.72964
  -4   2  10 60.8167 7.14956
   3  -2 -10 653.189 21.7910
  -3   2  10 614.970 26.6354
   2  -2 -10 10.9198 2.20317
  -2   2  10 6.40762 3.27964
   1  -2 -10 1408.58 38.1407
  -1   2  10 1316.80 44.6254
   0  -2 -10 749.840 22.3795
   0   2  10 698.404 27.6991
  -1  -2 -10 152.837 8.58870
   1   2  10 177.729 14.2290
  -2  -2 -10 2132.88 78.9387
   2   2  10 1969.11 102.374
  -3  -2 -10 43.3962 4.34794
   3   2  10 54.5230 4.51768
  -4  -2 -10 343.005 13.6445
   4   2  10 335.218 13.5712
  -5  -2 -10 280.214 12.8746
   5   2  10 245.273 12.0438
  -6  -2 -10 251.059 12.1567
   6   2  10 175.846 15.8385
  -7  -2 -10 321.007 15.0779
   7   2  10 311.738 21.7298
  -8  -2 -10 6.03459 2.76650
   8   2  10 13.5605 6.64565
  -9  -2 -10 165.493 18.2939
   9   2  10 131.294 18.5294
 -10  -2 -10 61.0431 20.5811
  10   2  10 57.7669 15.8228
 -11  -2 -10 71.6454 19.2597
  11   2  10 35.4511 11.1044
 -12  -2 -10 129.381 17.5959
  12   2  10 118.671 21.2120
 -13  -2 -10 7.34505 10.2530
  13   2  10 21.7910 11.2917
  11  -3 -10 2.41626 7.36504
 -11   3  10 3.88542 6.55967
  10  -3 -10 6.36389 7.21369
 -10   3  10 36.5888 11.9697
   9  -3 -10 11.2105 9.30835
  -9   3  10 9.68040 5.67892
[truncated: 266,000 more chars]
